# Supplementary material for: Discovery of a fungal Tc toxin complex and functional mycoserpin through a novel two-by-two comparative genomics approach
Source: Front Cell Infect Microbiol. 2026 May 22;16:1800461. doi: 10.3389/fcimb.2026.1800461 (PMC13236867; doi:10.3389/fcimb.2026.1800461)
Supplement: Supplementary file 1 [file Table1.xlsx]

## Sheet: B__bassiana
Cluster ID	Number of Proteins in cluster	Swiss-Prot Hit	GO Annotation	Members of Cluster
cluster11473	2	P96155	GO:0000272; P:polysaccharide catabolic process; IEA:UniProtKB-KW	Bb_ERL836|KAF1736194.1;Bb_JEF-350|KAH8711778.1
cluster11140	2	O59698	GO:0000296; P:spermine transport; IBA:GO_Central	Bb_ERL836|KAF1730061.1;Bb_JEF-350|KAH8707786.1
cluster11427	2	A0A1D8PK89	GO:0003333; P:amino acid transmembrane transport; IMP:CGD	Bb_ERL836|KAF1735741.1;Bb_JEF-350|KAH8711300.1
cluster11378	2	Q5AR48	GO:0004022; F:alcohol dehydrogenase (NAD) activity; IEA:UniProtKB-EC	Bb_ERL836|KAF1734760.1;Bb_JEF-350|KAH8708694.1
cluster11400	2	P35049	GO:0004252; F:serine-type endopeptidase activity; IEA:InterPro	Bb_ERL836|KAF1735082.1;Bb_JEF-350|KAH8710608.1
cluster11538	2	O97370	GO:0004252; F:serine-type endopeptidase activity; IEA:InterPro	Bb_ERL836|KAF1738173.1;Bb_JEF-350|KAH8721388.1
cluster11600	2	P80057	GO:0004252; F:serine-type endopeptidase activity; IEA:InterPro	Bb_ERL836|KAF1739232.1;Bb_JEF-350|KAH8720252.1
cluster11615	2	P53047	GO:0005886; C:plasma membrane; IDA:SGD	Bb_ERL836|KAF1739497.1;Bb_JEF-350|KAH8719976.1
cluster11559	2	Q89S87	GO:0005975; P:carbohydrate metabolic process; IEA:InterPro	Bb_ERL836|KAF1738506.1;Bb_JEF-350|KAH8721023.1
cluster11236	2	Q0KBC7	GO:0005975; P:carbohydrate metabolic process; IEA:UniProtKB-KW	Bb_ERL836|KAF1731874.1;Bb_JEF-350|KAH8716121.1
cluster11609	2	D4B5F9	GO:0005975; P:carbohydrate metabolic process; IEA:UniProtKB-KW	Bb_ERL836|KAF1739402.1;Bb_JEF-350|KAH8720075.1
cluster11629	2	Q00075	GO:0005992; P:trehalose biosynthetic process; IEA:InterPro	Bb_ERL836|KAF1739615.1;Bb_JEF-350|KAH8719841.1
cluster11288	2	Q9WYP7	GO:0006020; P:inositol metabolic process; IEA:UniProtKB-UniPathway	Bb_ERL836|KAF1732928.1;Bb_JEF-350|KAH8713022.1
cluster11516	2	Q9HZ76	GO:0006065; P:UDP-glucuronate biosynthetic process; EXP:PseudoCAP	Bb_ERL836|KAF1737830.1;Bb_JEF-350|KAH8718867.1
cluster11587	2	B7F958	GO:0006065; P:UDP-glucuronate biosynthetic process; IEA:UniProtKB-UniPathway	Bb_ERL836|KAF1739127.1;Bb_JEF-350|KAH8720368.1
cluster11384	2	P54202	GO:0006116; P:NADH oxidation; IBA:GO_Central	Bb_ERL836|KAF1734786.1;Bb_JEF-350|KAH8708661.1
cluster9804	4	P28349	GO:0006351; P:transcription, DNA-templated; IEA:InterPro	Bb_ERL836|KAF1732553.1;Bb_ERL836|KAF1738751.1;Bb_JEF-350|KAH8713429.1;Bb_JEF-350|KAH8720763.1
cluster9861	4	P28349	GO:0006351; P:transcription, DNA-templated; IEA:InterPro	Bb_ERL836|KAF1736391.1;Bb_ERL836|KAF1737343.1;Bb_JEF-350|KAH8717353.1;Bb_JEF-350|KAH8718350.1
cluster11216	2	D7PI00	GO:0006351; P:transcription, DNA-templated; IEA:InterPro	Bb_ERL836|KAF1731282.1;Bb_JEF-350|KAH8707253.1
cluster11249	2	O94490	GO:0006351; P:transcription, DNA-templated; IEA:InterPro	Bb_ERL836|KAF1732338.1;Bb_JEF-350|KAH8716613.1
cluster11282	2	J4KLU1	GO:0006351; P:transcription, DNA-templated; IEA:InterPro	Bb_ERL836|KAF1732857.1;Bb_JEF-350|KAH8713101.1
cluster11343	2	S0E028	GO:0006351; P:transcription, DNA-templated; IEA:InterPro	Bb_ERL836|KAF1734080.1;Bb_JEF-350|KAH8709429.1
cluster11592	2	Q6C553	GO:0006351; P:transcription, DNA-templated; IEA:InterPro	Bb_ERL836|KAF1739192.1;Bb_JEF-350|KAH8720300.1
cluster11246	2	O93870	GO:0006355; P:regulation of transcription, DNA-templated; IDA:UniProtKB	Bb_ERL836|KAF1732283.1;Bb_JEF-350|KAH8716558.1
cluster11233	2	A2XWA9	GO:0006563; P:L-serine metabolic process; IEA:EnsemblPlants	Bb_ERL836|KAF1731785.1;Bb_JEF-350|KAH8716023.1
cluster9513	5	Q7S3C9	GO:0006569; P:tryptophan catabolic process; IEA:UniProtKB-UniRule	Bb_ERL836|KAF1730663.1;Bb_JEF-350|KAH8713567.1;Bb_JEF-350|KAH8713568.1;Bb_JEF-350|KAH8715311.1;Bb_JEF-350|KAH8715312.1
cluster11242	2	B0Y7C3	GO:0006569; P:tryptophan catabolic process; IEA:UniProtKB-UniRule	Bb_ERL836|KAF1732103.1;Bb_JEF-350|KAH8716370.1
cluster11373	2	Q00667	GO:0006572; P:tyrosine catabolic process; IEA:UniProtKB-KW	Bb_ERL836|KAF1734702.1;Bb_JEF-350|KAH8708752.1
cluster10670	3	A0A0B4GDU5	GO:0006582; P:melanin metabolic process; IEA:InterPro	Bb_ERL836|KAF1733572.1;Bb_ERL836|KAF1738187.1;Bb_JEF-350|KAH8712333.1
cluster10732	3	P22013	GO:0007017; P:microtubule-based process; IEA:InterPro	Bb_ERL836|KAF1739608.1;Bb_JEF-350|KAH8719850.1;Bb_JEF-350|KAH8719851.1
cluster11466	2	Q7SIC2	GO:0008127; F:quercetin 2,3-dioxygenase activity; IEA:UniProtKB-EC	Bb_ERL836|KAF1736168.1;Bb_JEF-350|KAH8711750.1
cluster11461	2	P0CY36	GO:0008168; F:methyltransferase activity; IEA:UniProtKB-KW	Bb_ERL836|KAF1736139.1;Bb_JEF-350|KAH8711719.1
cluster11276	2	C9SSK8	GO:0008237; F:metallopeptidase activity; IEA:UniProtKB-KW	Bb_ERL836|KAF1732665.1;Bb_JEF-350|KAH8713307.1
cluster11170	2	A0A2Z5TJB0	GO:0008270; F:zinc ion binding; IEA:InterPro	Bb_ERL836|KAF1730569.1;Bb_JEF-350|KAH8708330.1
cluster11220	2	Q54TE3	GO:0008270; F:zinc ion binding; IEA:InterPro	Bb_ERL836|KAF1731358.1;Bb_JEF-350|KAH8715576.1
cluster11551	2	A0A067XMT7	GO:0008270; F:zinc ion binding; IEA:InterPro	Bb_ERL836|KAF1738437.1;Bb_JEF-350|KAH8721107.1
cluster11502	2	A6V9E9	GO:0008615; P:pyridoxine biosynthetic process; IEA:UniProtKB-KW	Bb_ERL836|KAF1737457.1;Bb_JEF-350|KAH8718471.1
cluster11120	2	P73125	GO:0009058; P:biosynthetic process; IEA:InterPro	Bb_ERL836|KAF1729515.1;Bb_JEF-350|KAH8714003.1
cluster11136	2	P17423	GO:0009088; P:threonine biosynthetic process; IMP:SGD	Bb_ERL836|KAF1730034.1;Bb_JEF-350|KAH8707759.1
cluster11379	2	Q5EA40	GO:0009099; P:valine biosynthetic process; IBA:GO_Central	Bb_ERL836|KAF1734763.1;Bb_JEF-350|KAH8708692.1
cluster10663	3	J4UHQ6	GO:0009405; P:pathogenesis; IEA:UniProtKB-KW	Bb_ERL836|KAF1732856.1;Bb_JEF-350|KAH8713103.1;Bb_JEF-350|KAH8713104.1
cluster11284	2	J5J930	GO:0009405; P:pathogenesis; IEA:UniProtKB-KW	Bb_ERL836|KAF1732862.1;Bb_JEF-350|KAH8713097.1
cluster11588	2	A0A024FA41	GO:0009405; P:pathogenesis; IEA:UniProtKB-KW	Bb_ERL836|KAF1739130.1;Bb_JEF-350|KAH8720364.1
cluster11594	2	P48398	GO:0009813; P:flavonoid biosynthetic process; IEA:UniProtKB-UniPathway	Bb_ERL836|KAF1739215.1;Bb_JEF-350|KAH8720275.1
cluster11637	2	Q92R45	GO:0010038; P:response to metal ion; IMP:UniProtKB	Bb_ERL836|KAF1739671.1;Bb_JEF-350|KAH8719775.1
cluster11528	2	Q5A6K2	GO:0015031; P:protein transport; IEA:UniProtKB-KW	Bb_ERL836|KAF1738083.1;Bb_JEF-350|KAH8721488.1
cluster11122	2	P18696	GO:0015193; F:L-proline transmembrane transporter activity; IBA:GO_Central	Bb_ERL836|KAF1729577.1;Bb_JEF-350|KAH8713939.1
cluster11479	2	P56216	GO:0015945; P:methanol metabolic process; IEA:UniProtKB-KW	Bb_ERL836|KAF1736412.1;Bb_JEF-350|KAH8717373.1
cluster11388	2	Q6P3K7	GO:0016055; P:Wnt signaling pathway; IEA:UniProtKB-KW	Bb_ERL836|KAF1734894.1;Bb_JEF-350|KAH8710411.1
cluster11353	2	I7LRH3	GO:0016114; P:terpenoid biosynthetic process; IEA:UniProtKB-UniPathway	Bb_ERL836|KAF1734326.1;Bb_JEF-350|KAH8709173.1
cluster11616	2	Q59QC7	GO:0016125; P:sterol metabolic process; IMP:CGD	Bb_ERL836|KAF1739498.1;Bb_JEF-350|KAH8719975.1
cluster11145	2	A0A0E4FKF7	GO:0016491; F:oxidoreductase activity; IEA:UniProtKB-KW	Bb_ERL836|KAF1730154.1;Bb_JEF-350|KAH8707888.1
cluster11168	2	S0EJ18	GO:0016491; F:oxidoreductase activity; IEA:UniProtKB-KW	Bb_ERL836|KAF1730566.1;Bb_JEF-350|KAH8708327.1
cluster11243	2	D4B1P2	GO:0016491; F:oxidoreductase activity; IEA:UniProtKB-KW	Bb_ERL836|KAF1732217.1;Bb_JEF-350|KAH8716494.1
cluster11271	2	B8M9K8	GO:0016491; F:oxidoreductase activity; IEA:UniProtKB-KW	Bb_ERL836|KAF1732569.1;Bb_JEF-350|KAH8713411.1
cluster11318	2	D4AS41	GO:0016491; F:oxidoreductase activity; IEA:UniProtKB-KW	Bb_ERL836|KAF1733603.1;Bb_JEF-350|KAH8712297.1
cluster11320	2	B8NJH1	GO:0016491; F:oxidoreductase activity; IEA:UniProtKB-KW	Bb_ERL836|KAF1733614.1;Bb_JEF-350|KAH8709934.1
cluster11620	2	D4B1Z7	GO:0016491; F:oxidoreductase activity; IEA:UniProtKB-KW	Bb_ERL836|KAF1739527.1;Bb_JEF-350|KAH8719944.1
cluster11644	2	P46882	GO:0016491; F:oxidoreductase activity; IEA:UniProtKB-KW	Bb_ERL836|KAF1739840.1;Bb_JEF-350|KAH8719596.1
cluster11630	2	C4R360	GO:0016540; P:protein autoprocessing; IEA:UniProtKB-UniRule	Bb_ERL836|KAF1739617.1;Bb_JEF-350|KAH8719839.1
cluster11631	2	A4GNA8	GO:0016540; P:protein autoprocessing; IEA:UniProtKB-UniRule	Bb_ERL836|KAF1739618.1;Bb_JEF-350|KAH8719838.1
cluster11632	2	A0A098D8A0	GO:0016740; F:transferase activity; IEA:UniProtKB-KW	Bb_ERL836|KAF1739623.1;Bb_JEF-350|KAH8719834.1
cluster11441	2	H2K887	GO:0017000; P:antibiotic biosynthetic process; IEA:UniProtKB-KW	Bb_ERL836|KAF1735904.1;Bb_JEF-350|KAH8711470.1
cluster11480	2	P16542	GO:0017000; P:antibiotic biosynthetic process; IEA:UniProtKB-KW	Bb_ERL836|KAF1736413.1;Bb_JEF-350|KAH8717374.1
cluster11643	2	O06179	GO:0018580; F:nitronate monooxygenase activity; IEA:InterPro	Bb_ERL836|KAF1739839.1;Bb_JEF-350|KAH8719597.1
cluster11553	2	Q4WZ44	GO:0019748; P:secondary metabolic process; NAS:AspGD	Bb_ERL836|KAF1738440.1;Bb_JEF-350|KAH8721104.1
cluster11204	2	B0Y9G4	GO:0030245; P:cellulose catabolic process; IEA:UniProtKB-KW	Bb_ERL836|KAF1731142.1;Bb_JEF-350|KAH8707395.1
cluster11483	2	B6H9U8	GO:0030435; P:sporulation resulting in formation of a cellular spore; IEA:UniProtKB-KW	Bb_ERL836|KAF1736416.1;Bb_JEF-350|KAH8717377.1
cluster11540	2	M2SNN6	GO:0030435; P:sporulation resulting in formation of a cellular spore; IEA:UniProtKB-KW	Bb_ERL836|KAF1738211.1;Bb_JEF-350|KAH8721352.1
cluster11634	2	P10713	GO:0030435; P:sporulation resulting in formation of a cellular spore; IEA:UniProtKB-KW	Bb_ERL836|KAF1739633.1;Bb_JEF-350|KAH8719822.1
cluster9774	4	O22040	GO:0031098; P:stress-activated protein kinase signaling cascade; IBA:GO_Central	Bb_ERL836|KAF1730095.1;Bb_ERL836|KAF1730096.1;Bb_JEF-350|KAH8707824.1;Bb_JEF-350|KAH8707825.1
cluster11521	2	O74429	GO:0032888; P:regulation of mitotic spindle elongation; IMP:PomBase	Bb_ERL836|KAF1737920.1;Bb_JEF-350|KAH8718971.1
cluster11614	2	P40100	GO:0035351; P:heme transmembrane transport; IMP:SGD	Bb_ERL836|KAF1739496.1;Bb_JEF-350|KAH8719977.1
cluster11449	2	O94491	GO:0035442; P:dipeptide transmembrane transport; ISM:PomBase	Bb_ERL836|KAF1735951.1;Bb_JEF-350|KAH8711519.1
cluster9822	4	S0ELQ3	GO:0042626; F:ATPase activity, coupled to transmembrane movement of substances; IEA:InterPro	Bb_ERL836|KAF1733910.1;Bb_ERL836|KAF1739843.1;Bb_JEF-350|KAH8708029.1;Bb_JEF-350|KAH8709609.1
cluster11467	2	Q8NCX3	GO:0046208; P:spermine catabolic process; IDA:UniProtKB	Bb_ERL836|KAF1736170.1;Bb_JEF-350|KAH8711752.1
cluster11561	2	Q9P8W3	GO:0046872; F:metal ion binding; IEA:UniProtKB-KW	Bb_ERL836|KAF1738537.1;Bb_JEF-350|KAH8720987.1
cluster11275	2	P87064	GO:0051213; F:dioxygenase activity; IEA:UniProtKB-KW	Bb_ERL836|KAF1732628.1;Bb_JEF-350|KAH8713350.1
cluster10735	3	Q9UV51	GO:0051403; P:stress-activated MAPK cascade; IEA:InterPro	Bb_ERL836|KAF1739625.1;Bb_JEF-350|KAH8719831.1;Bb_JEF-350|KAH8719832.1
cluster11576	2	K7ND00	GO:0055072; P:iron ion homeostasis; IEA:UniProtKB-KW	Bb_ERL836|KAF1738922.1;Bb_JEF-350|KAH8720589.1
cluster11148	2	Q4WT65	GO:0055085; P:transmembrane transport; IBA:GO_Central	Bb_ERL836|KAF1730278.1;Bb_JEF-350|KAH8708027.1
cluster11167	2	E9R876	GO:0055085; P:transmembrane transport; IBA:GO_Central	Bb_ERL836|KAF1730558.1;Bb_JEF-350|KAH8708320.1
cluster11285	2	Q54LE6	GO:0055085; P:transmembrane transport; IBA:GO_Central	Bb_ERL836|KAF1732894.1;Bb_JEF-350|KAH8713065.1
cluster11241	2	W3X9K4	GO:0055085; P:transmembrane transport; IEA:InterPro	Bb_ERL836|KAF1732071.1;Bb_JEF-350|KAH8716335.1
cluster11283	2	J5J924	GO:0055085; P:transmembrane transport; IEA:InterPro	Bb_ERL836|KAF1732858.1;Bb_JEF-350|KAH8713102.1
cluster11439	2	Q6UEH3	GO:0055085; P:transmembrane transport; IEA:InterPro	Bb_ERL836|KAF1735897.1;Bb_JEF-350|KAH8711461.1
cluster11472	2	A0A089FNE5	GO:0055085; P:transmembrane transport; IEA:InterPro	Bb_ERL836|KAF1736193.1;Bb_JEF-350|KAH8711777.1
cluster11566	2	Q0CJ61	GO:0055085; P:transmembrane transport; IEA:InterPro	Bb_ERL836|KAF1738727.1;Bb_JEF-350|KAH8720790.1
cluster11119	2	P39932	GO:0055085; P:transmembrane transport; IMP:SGD	Bb_ERL836|KAF1729513.1;Bb_JEF-350|KAH8714005.1
cluster11529	2	P38125	GO:0055085; P:transmembrane transport; IMP:SGD	Bb_ERL836|KAF1738084.1;Bb_JEF-350|KAH8721487.1
cluster9882	4	P78871	GO:0061406; P:positive regulation of transcription from RNA polymerase II promoter in response to glucose starvation; IDA:PomBase	Bb_ERL836|KAF1738059.1;Bb_JEF-350|KAH8719106.1;Bb_JEF-350|KAH8719107.1;Bb_JEF-350|KAH8719108.1
cluster9087	6	P17635	GO:0070995; P:NADPH oxidation; ISS:UniProtKB	Bb_ERL836|KAF1732516.1;Bb_JEF-350|KAH8713540.1;Bb_JEF-350|KAH8713541.1;Bb_JEF-350|KAH8715427.1;Bb_JEF-350|KAH8715429.1;Bb_JEF-350|KAH8715496.1
cluster11162	2	Q8J0P4	GO:0071555; P:cell wall organization; IEA:UniProtKB-KW	Bb_ERL836|KAF1730451.1;Bb_JEF-350|KAH8708205.1
cluster11351	2	P38090	GO:1902269; P:positive regulation of polyamine transmembrane transport; IMP:SGD	Bb_ERL836|KAF1734287.1;Bb_JEF-350|KAH8709206.1
cluster11253	2	O94528	GO:1903710; P:spermine transmembrane transport; ISO:PomBase	Bb_ERL836|KAF1732378.1;Bb_JEF-350|KAH8716657.1
cluster7676	10	N/A	N/A	Bb_ERL836|KAF1729483.1;Bb_ERL836|KAF1730609.1;Bb_ERL836|KAF1731032.1;Bb_ERL836|KAF1732497.1;Bb_ERL836|KAF1732537.1;Bb_ERL836|KAF1735380.1;Bb_ERL836|KAF1738233.1;Bb_JEF-350|KAH8713450.1;Bb_JEF-350|KAH8715371.1;Bb_JEF-350|KAH8721326.1
cluster8156	9	N/A	N/A	Bb_ERL836|KAF1729482.1;Bb_ERL836|KAF1730610.1;Bb_ERL836|KAF1731031.1;Bb_ERL836|KAF1732498.1;Bb_ERL836|KAF1732536.1;Bb_ERL836|KAF1738232.1;Bb_JEF-350|KAH8713451.1;Bb_JEF-350|KAH8715370.1;Bb_JEF-350|KAH8721327.1
cluster8821	7	N/A	N/A	Bb_ERL836|KAF1731363.1;Bb_JEF-350|KAH8713425.1;Bb_JEF-350|KAH8713507.1;Bb_JEF-350|KAH8715581.1;Bb_JEF-350|KAH8715582.1;Bb_JEF-350|KAH8715583.1;Bb_JEF-350|KAH8719876.1
cluster9039	6	N/A	N/A	Bb_ERL836|KAF1729485.1;Bb_ERL836|KAF1729954.1;Bb_ERL836|KAF1732524.1;Bb_JEF-350|KAH8713461.1;Bb_JEF-350|KAH8713560.1;Bb_JEF-350|KAH8715511.1
cluster9057	6	N/A	N/A	Bb_ERL836|KAF1730639.1;Bb_ERL836|KAF1732457.1;Bb_ERL836|KAF1732517.1;Bb_JEF-350|KAH8713477.1;Bb_JEF-350|KAH8715339.1;Bb_JEF-350|KAH8715425.1
cluster9520	5	N/A	N/A	Bb_ERL836|KAF1732452.1;Bb_JEF-350|KAH8713474.1;Bb_JEF-350|KAH8713545.1;Bb_JEF-350|KAH8715420.1;Bb_JEF-350|KAH8715502.1
cluster9755	4	N/A	N/A	Bb_ERL836|KAF1729479.1;Bb_ERL836|KAF1729480.1;Bb_ERL836|KAF1732534.1;Bb_JEF-350|KAH8713453.1
cluster9769	4	N/A	N/A	Bb_ERL836|KAF1729920.1;Bb_ERL836|KAF1730675.1;Bb_JEF-350|KAH8713577.1;Bb_JEF-350|KAH8715299.1
cluster9770	4	N/A	N/A	Bb_ERL836|KAF1729925.1;Bb_ERL836|KAF1730671.1;Bb_ERL836|KAF1732539.1;Bb_JEF-350|KAH8715543.1
cluster9773	4	N/A	N/A	Bb_ERL836|KAF1730093.1;Bb_JEF-350|KAH8707820.1;Bb_JEF-350|KAH8707821.1;Bb_JEF-350|KAH8707822.1
cluster9807	4	N/A	N/A	Bb_ERL836|KAF1732927.1;Bb_JEF-350|KAH8713024.1;Bb_JEF-350|KAH8713025.1;Bb_JEF-350|KAH8713026.1
cluster10625	3	N/A	N/A	Bb_ERL836|KAF1729486.1;Bb_ERL836|KAF1729953.1;Bb_JEF-350|KAH8715512.1
cluster10626	3	N/A	N/A	Bb_ERL836|KAF1729489.1;Bb_ERL836|KAF1729950.1;Bb_JEF-350|KAH8715515.1
cluster10634	3	N/A	N/A	Bb_ERL836|KAF1729899.1;Bb_JEF-350|KAH8713609.1;Bb_JEF-350|KAH8713610.1
cluster10640	3	N/A	N/A	Bb_ERL836|KAF1730554.1;Bb_JEF-350|KAH8708316.1;Bb_JEF-350|KAH8708317.1
cluster10641	3	N/A	N/A	Bb_ERL836|KAF1730657.1;Bb_ERL836|KAF1732526.1;Bb_JEF-350|KAH8715320.1
cluster10642	3	N/A	N/A	Bb_ERL836|KAF1730670.1;Bb_ERL836|KAF1731337.1;Bb_JEF-350|KAH8715542.1
cluster10643	3	N/A	N/A	Bb_ERL836|KAF1730684.1;Bb_JEF-350|KAH8715287.1;Bb_JEF-350|KAH8715288.1
cluster10645	3	N/A	N/A	Bb_ERL836|KAF1731051.1;Bb_ERL836|KAF1735427.1;Bb_JEF-350|KAH8710970.1
cluster10650	3	N/A	N/A	Bb_ERL836|KAF1731357.1;Bb_JEF-350|KAH8715573.1;Bb_JEF-350|KAH8715574.1
cluster10652	3	N/A	N/A	Bb_ERL836|KAF1731795.1;Bb_ERL836|KAF1731796.1;Bb_JEF-350|KAH8716036.1
cluster10661	3	N/A	N/A	Bb_ERL836|KAF1732525.1;Bb_JEF-350|KAH8713460.1;Bb_JEF-350|KAH8713561.1
cluster10662	3	N/A	N/A	Bb_ERL836|KAF1732533.1;Bb_JEF-350|KAH8713455.1;Bb_JEF-350|KAH8715313.1
cluster10685	3	N/A	N/A	Bb_ERL836|KAF1735378.1;Bb_ERL836|KAF1735379.1;Bb_JEF-350|KAH8710919.1
cluster10690	3	N/A	N/A	Bb_ERL836|KAF1735859.1;Bb_ERL836|KAF1735860.1;Bb_JEF-350|KAH8711421.1
cluster10703	3	N/A	N/A	Bb_ERL836|KAF1736933.1;Bb_ERL836|KAF1737781.1;Bb_JEF-350|KAH8717913.1
cluster10708	3	N/A	N/A	Bb_ERL836|KAF1737484.1;Bb_ERL836|KAF1737485.1;Bb_JEF-350|KAH8718500.1
cluster10717	3	N/A	N/A	Bb_ERL836|KAF1738373.1;Bb_JEF-350|KAH8711604.1;Bb_JEF-350|KAH8721177.1
cluster10719	3	N/A	N/A	Bb_ERL836|KAF1738489.1;Bb_JEF-350|KAH8721044.1;Bb_JEF-350|KAH8721045.1
cluster10720	3	N/A	N/A	Bb_ERL836|KAF1738519.1;Bb_JEF-350|KAH8713513.1;Bb_JEF-350|KAH8721005.1
cluster10729	3	N/A	N/A	Bb_ERL836|KAF1739462.1;Bb_JEF-350|KAH8720123.1;Bb_JEF-350|KAH8720124.1
cluster10736	3	N/A	N/A	Bb_ERL836|KAF1739634.1;Bb_JEF-350|KAH8719819.1;Bb_JEF-350|KAH8719820.1
cluster10738	3	N/A	N/A	Bb_ERL836|KAF1739820.1;Bb_JEF-350|KAH8719618.1;Bb_JEF-350|KAH8719620.1
cluster11121	2	N/A	N/A	Bb_ERL836|KAF1729570.1;Bb_JEF-350|KAH8713946.1
cluster11123	2	N/A	N/A	Bb_ERL836|KAF1729603.1;Bb_JEF-350|KAH8713913.1
cluster11124	2	N/A	N/A	Bb_ERL836|KAF1729638.1;Bb_JEF-350|KAH8713876.1
cluster11125	2	N/A	N/A	Bb_ERL836|KAF1729718.1;Bb_JEF-350|KAH8713791.1
cluster11126	2	N/A	N/A	Bb_ERL836|KAF1729719.1;Bb_JEF-350|KAH8713790.1
cluster11127	2	N/A	N/A	Bb_ERL836|KAF1729775.1;Bb_JEF-350|KAH8713728.1
cluster11128	2	N/A	N/A	Bb_ERL836|KAF1729792.1;Bb_JEF-350|KAH8713710.1
cluster11129	2	N/A	N/A	Bb_ERL836|KAF1729807.1;Bb_JEF-350|KAH8713698.1
cluster11130	2	N/A	N/A	Bb_ERL836|KAF1729828.1;Bb_JEF-350|KAH8713677.1
cluster11132	2	N/A	N/A	Bb_ERL836|KAF1729907.1;Bb_JEF-350|KAH8713598.1
cluster11133	2	N/A	N/A	Bb_ERL836|KAF1729937.1;Bb_JEF-350|KAH8715529.1
cluster11134	2	N/A	N/A	Bb_ERL836|KAF1729944.1;Bb_JEF-350|KAH8715521.1
cluster11135	2	N/A	N/A	Bb_ERL836|KAF1730024.1;Bb_JEF-350|KAH8707750.1
cluster11137	2	N/A	N/A	Bb_ERL836|KAF1730036.1;Bb_JEF-350|KAH8707761.1
cluster11138	2	N/A	N/A	Bb_ERL836|KAF1730041.1;Bb_JEF-350|KAH8707767.1
cluster11139	2	N/A	N/A	Bb_ERL836|KAF1730048.1;Bb_JEF-350|KAH8707773.1
cluster11141	2	N/A	N/A	Bb_ERL836|KAF1730094.1;Bb_JEF-350|KAH8707823.1
cluster11143	2	N/A	N/A	Bb_ERL836|KAF1730102.1;Bb_JEF-350|KAH8707832.1
cluster11144	2	N/A	N/A	Bb_ERL836|KAF1730132.1;Bb_JEF-350|KAH8707865.1
cluster11146	2	N/A	N/A	Bb_ERL836|KAF1730192.1;Bb_JEF-350|KAH8707932.1
cluster11147	2	N/A	N/A	Bb_ERL836|KAF1730207.1;Bb_JEF-350|KAH8707946.1
cluster11149	2	N/A	N/A	Bb_ERL836|KAF1730279.1;Bb_JEF-350|KAH8708028.1
cluster11150	2	N/A	N/A	Bb_ERL836|KAF1730280.1;Bb_JEF-350|KAH8708030.1
cluster11151	2	N/A	N/A	Bb_ERL836|KAF1730311.1;Bb_JEF-350|KAH8708066.1
cluster11152	2	N/A	N/A	Bb_ERL836|KAF1730315.1;Bb_JEF-350|KAH8708072.1
cluster11153	2	N/A	N/A	Bb_ERL836|KAF1730320.1;Bb_JEF-350|KAH8708077.1
cluster11154	2	N/A	N/A	Bb_ERL836|KAF1730345.1;Bb_JEF-350|KAH8708100.1
cluster11155	2	N/A	N/A	Bb_ERL836|KAF1730353.1;Bb_JEF-350|KAH8708110.1
cluster11156	2	N/A	N/A	Bb_ERL836|KAF1730389.1;Bb_JEF-350|KAH8708143.1
cluster11157	2	N/A	N/A	Bb_ERL836|KAF1730416.1;Bb_JEF-350|KAH8708170.1
cluster11158	2	N/A	N/A	Bb_ERL836|KAF1730424.1;Bb_JEF-350|KAH8708177.1
cluster11159	2	N/A	N/A	Bb_ERL836|KAF1730430.1;Bb_JEF-350|KAH8708183.1
cluster11160	2	N/A	N/A	Bb_ERL836|KAF1730431.1;Bb_JEF-350|KAH8708184.1
cluster11161	2	N/A	N/A	Bb_ERL836|KAF1730441.1;Bb_JEF-350|KAH8708196.1
cluster11163	2	N/A	N/A	Bb_ERL836|KAF1730452.1;Bb_JEF-350|KAH8708206.1
cluster11164	2	N/A	N/A	Bb_ERL836|KAF1730487.1;Bb_JEF-350|KAH8708241.1
cluster11165	2	N/A	N/A	Bb_ERL836|KAF1730545.1;Bb_JEF-350|KAH8708307.1
cluster11166	2	N/A	N/A	Bb_ERL836|KAF1730555.1;Bb_JEF-350|KAH8708318.1
cluster11169	2	N/A	N/A	Bb_ERL836|KAF1730568.1;Bb_JEF-350|KAH8708329.1
cluster11171	2	N/A	N/A	Bb_ERL836|KAF1730576.1;Bb_JEF-350|KAH8715409.1
cluster11172	2	N/A	N/A	Bb_ERL836|KAF1730583.1;Bb_JEF-350|KAH8715402.1
cluster11174	2	N/A	N/A	Bb_ERL836|KAF1730587.1;Bb_JEF-350|KAH8715397.1
cluster11175	2	N/A	N/A	Bb_ERL836|KAF1730588.1;Bb_JEF-350|KAH8715396.1
cluster11176	2	N/A	N/A	Bb_ERL836|KAF1730589.1;Bb_JEF-350|KAH8715394.1
cluster11177	2	N/A	N/A	Bb_ERL836|KAF1730592.1;Bb_JEF-350|KAH8715390.1
cluster11178	2	N/A	N/A	Bb_ERL836|KAF1730594.1;Bb_JEF-350|KAH8715388.1
cluster11179	2	N/A	N/A	Bb_ERL836|KAF1730608.1;Bb_JEF-350|KAH8715372.1
cluster11180	2	N/A	N/A	Bb_ERL836|KAF1730617.1;Bb_JEF-350|KAH8715359.1
cluster11181	2	N/A	N/A	Bb_ERL836|KAF1730626.1;Bb_JEF-350|KAH8715351.1
cluster11182	2	N/A	N/A	Bb_ERL836|KAF1730632.1;Bb_JEF-350|KAH8715346.1
cluster11183	2	N/A	N/A	Bb_ERL836|KAF1730635.1;Bb_JEF-350|KAH8715343.1
cluster11185	2	N/A	N/A	Bb_ERL836|KAF1730642.1;Bb_JEF-350|KAH8715337.1
cluster11186	2	N/A	N/A	Bb_ERL836|KAF1730666.1;Bb_JEF-350|KAH8715307.1
cluster11187	2	N/A	N/A	Bb_ERL836|KAF1730686.1;Bb_JEF-350|KAH8715283.1
cluster11188	2	N/A	N/A	Bb_ERL836|KAF1730690.1;Bb_JEF-350|KAH8715278.1
cluster11189	2	N/A	N/A	Bb_ERL836|KAF1730691.1;Bb_JEF-350|KAH8715277.1
cluster11190	2	N/A	N/A	Bb_ERL836|KAF1730698.1;Bb_JEF-350|KAH8715261.1
cluster11191	2	N/A	N/A	Bb_ERL836|KAF1730723.1;Bb_JEF-350|KAH8715234.1
cluster11192	2	N/A	N/A	Bb_ERL836|KAF1730746.1;Bb_JEF-350|KAH8715210.1
cluster11193	2	N/A	N/A	Bb_ERL836|KAF1730748.1;Bb_JEF-350|KAH8715208.1
cluster11194	2	N/A	N/A	Bb_ERL836|KAF1730758.1;Bb_JEF-350|KAH8715200.1
cluster11195	2	N/A	N/A	Bb_ERL836|KAF1730826.1;Bb_JEF-350|KAH8715132.1
cluster11196	2	N/A	N/A	Bb_ERL836|KAF1730867.1;Bb_JEF-350|KAH8715093.1
cluster11197	2	N/A	N/A	Bb_ERL836|KAF1730879.1;Bb_JEF-350|KAH8715080.1
cluster11198	2	N/A	N/A	Bb_ERL836|KAF1730910.1;Bb_JEF-350|KAH8715044.1
cluster11199	2	N/A	N/A	Bb_ERL836|KAF1731050.1;Bb_JEF-350|KAH8714894.1
cluster11200	2	N/A	N/A	Bb_ERL836|KAF1731077.1;Bb_JEF-350|KAH8707463.1
cluster11201	2	N/A	N/A	Bb_ERL836|KAF1731086.1;Bb_JEF-350|KAH8707454.1
cluster11202	2	N/A	N/A	Bb_ERL836|KAF1731125.1;Bb_JEF-350|KAH8707415.1
cluster11203	2	N/A	N/A	Bb_ERL836|KAF1731138.1;Bb_JEF-350|KAH8707401.1
cluster11205	2	N/A	N/A	Bb_ERL836|KAF1731164.1;Bb_JEF-350|KAH8707371.1
cluster11206	2	N/A	N/A	Bb_ERL836|KAF1731179.1;Bb_JEF-350|KAH8707357.1
cluster11207	2	N/A	N/A	Bb_ERL836|KAF1731196.1;Bb_JEF-350|KAH8707342.1
cluster11208	2	P40407	N/A	Bb_ERL836|KAF1731197.1;Bb_JEF-350|KAH8707341.1
cluster11209	2	N/A	N/A	Bb_ERL836|KAF1731198.1;Bb_JEF-350|KAH8707340.1
cluster11210	2	N/A	N/A	Bb_ERL836|KAF1731215.1;Bb_JEF-350|KAH8707320.1
cluster11211	2	N/A	N/A	Bb_ERL836|KAF1731217.1;Bb_JEF-350|KAH8707318.1
cluster11212	2	N/A	N/A	Bb_ERL836|KAF1731252.1;Bb_JEF-350|KAH8707283.1
cluster11213	2	N/A	N/A	Bb_ERL836|KAF1731263.1;Bb_JEF-350|KAH8707272.1
cluster11214	2	N/A	N/A	Bb_ERL836|KAF1731264.1;Bb_JEF-350|KAH8707271.1
cluster11215	2	N/A	N/A	Bb_ERL836|KAF1731281.1;Bb_JEF-350|KAH8707255.1
cluster11217	2	N/A	N/A	Bb_ERL836|KAF1731310.1;Bb_JEF-350|KAH8707223.1
cluster11218	2	N/A	N/A	Bb_ERL836|KAF1731322.1;Bb_JEF-350|KAH8707211.1
cluster11219	2	N/A	N/A	Bb_ERL836|KAF1731355.1;Bb_JEF-350|KAH8715571.1
cluster11222	2	N/A	N/A	Bb_ERL836|KAF1731385.1;Bb_JEF-350|KAH8715602.1
cluster11223	2	N/A	N/A	Bb_ERL836|KAF1731455.1;Bb_JEF-350|KAH8715676.1
cluster11224	2	N/A	N/A	Bb_ERL836|KAF1731500.1;Bb_JEF-350|KAH8715725.1
cluster11226	2	N/A	N/A	Bb_ERL836|KAF1731563.1;Bb_JEF-350|KAH8715791.1
cluster11227	2	N/A	N/A	Bb_ERL836|KAF1731587.1;Bb_JEF-350|KAH8715813.1
cluster11228	2	N/A	N/A	Bb_ERL836|KAF1731622.1;Bb_JEF-350|KAH8715851.1
cluster11229	2	N/A	N/A	Bb_ERL836|KAF1731688.1;Bb_JEF-350|KAH8715919.1
cluster11230	2	N/A	N/A	Bb_ERL836|KAF1731690.1;Bb_JEF-350|KAH8715921.1
cluster11231	2	N/A	N/A	Bb_ERL836|KAF1731724.1;Bb_JEF-350|KAH8715954.1
cluster11232	2	N/A	N/A	Bb_ERL836|KAF1731743.1;Bb_JEF-350|KAH8715974.1
cluster11234	2	N/A	N/A	Bb_ERL836|KAF1731827.1;Bb_JEF-350|KAH8716070.1
cluster11235	2	N/A	N/A	Bb_ERL836|KAF1731845.1;Bb_JEF-350|KAH8716090.1
cluster11237	2	N/A	N/A	Bb_ERL836|KAF1731875.1;Bb_JEF-350|KAH8716122.1
cluster11238	2	N/A	N/A	Bb_ERL836|KAF1731934.1;Bb_JEF-350|KAH8716185.1
cluster11239	2	N/A	N/A	Bb_ERL836|KAF1731948.1;Bb_JEF-350|KAH8716204.1
cluster11240	2	N/A	N/A	Bb_ERL836|KAF1731949.1;Bb_JEF-350|KAH8716205.1
cluster11244	2	N/A	N/A	Bb_ERL836|KAF1732247.1;Bb_JEF-350|KAH8716522.1
cluster11245	2	N/A	N/A	Bb_ERL836|KAF1732266.1;Bb_JEF-350|KAH8716542.1
cluster11247	2	N/A	N/A	Bb_ERL836|KAF1732289.1;Bb_JEF-350|KAH8716564.1
cluster11248	2	N/A	N/A	Bb_ERL836|KAF1732332.1;Bb_JEF-350|KAH8716607.1
cluster11250	2	N/A	N/A	Bb_ERL836|KAF1732358.1;Bb_JEF-350|KAH8716637.1
cluster11251	2	N/A	N/A	Bb_ERL836|KAF1732361.1;Bb_JEF-350|KAH8716640.1
cluster11252	2	N/A	N/A	Bb_ERL836|KAF1732377.1;Bb_JEF-350|KAH8716656.1
cluster11254	2	N/A	N/A	Bb_ERL836|KAF1732399.1;Bb_JEF-350|KAH8716677.1
cluster11255	2	N/A	N/A	Bb_ERL836|KAF1732400.1;Bb_JEF-350|KAH8716678.1
cluster11256	2	N/A	N/A	Bb_ERL836|KAF1732409.1;Bb_JEF-350|KAH8716686.1
cluster11257	2	N/A	N/A	Bb_ERL836|KAF1732431.1;Bb_JEF-350|KAH8716707.1
cluster11258	2	N/A	N/A	Bb_ERL836|KAF1732432.1;Bb_JEF-350|KAH8716708.1
cluster11259	2	N/A	N/A	Bb_ERL836|KAF1732435.1;Bb_JEF-350|KAH8716711.1
cluster11260	2	N/A	N/A	Bb_ERL836|KAF1732448.1;Bb_JEF-350|KAH8716722.1
cluster11261	2	N/A	N/A	Bb_ERL836|KAF1732449.1;Bb_JEF-350|KAH8716723.1
cluster11262	2	N/A	N/A	Bb_ERL836|KAF1732469.1;Bb_JEF-350|KAH8715483.1
cluster11263	2	N/A	N/A	Bb_ERL836|KAF1732470.1;Bb_JEF-350|KAH8715482.1
cluster11264	2	N/A	N/A	Bb_ERL836|KAF1732471.1;Bb_JEF-350|KAH8715481.1
cluster11265	2	N/A	N/A	Bb_ERL836|KAF1732479.1;Bb_JEF-350|KAH8715471.1
cluster11266	2	N/A	N/A	Bb_ERL836|KAF1732485.1;Bb_JEF-350|KAH8715464.1
cluster11267	2	N/A	N/A	Bb_ERL836|KAF1732492.1;Bb_JEF-350|KAH8715456.1
cluster11268	2	N/A	N/A	Bb_ERL836|KAF1732493.1;Bb_JEF-350|KAH8715455.1
cluster11269	2	N/A	N/A	Bb_ERL836|KAF1732501.1;Bb_JEF-350|KAH8715447.1
cluster11270	2	N/A	N/A	Bb_ERL836|KAF1732554.1;Bb_JEF-350|KAH8713428.1
cluster11272	2	N/A	N/A	Bb_ERL836|KAF1732588.1;Bb_JEF-350|KAH8713392.1
cluster11273	2	N/A	N/A	Bb_ERL836|KAF1732605.1;Bb_JEF-350|KAH8713377.1
cluster11274	2	N/A	N/A	Bb_ERL836|KAF1732614.1;Bb_JEF-350|KAH8713368.1
cluster11277	2	N/A	N/A	Bb_ERL836|KAF1732685.1;Bb_JEF-350|KAH8713286.1
cluster11278	2	N/A	N/A	Bb_ERL836|KAF1732701.1;Bb_JEF-350|KAH8713268.1
cluster11279	2	N/A	N/A	Bb_ERL836|KAF1732798.1;Bb_JEF-350|KAH8713167.1
cluster11280	2	N/A	N/A	Bb_ERL836|KAF1732819.1;Bb_JEF-350|KAH8713144.1
cluster11286	2	N/A	N/A	Bb_ERL836|KAF1732895.1;Bb_JEF-350|KAH8713064.1
cluster11287	2	N/A	N/A	Bb_ERL836|KAF1732926.1;Bb_JEF-350|KAH8713028.1
cluster11289	2	N/A	N/A	Bb_ERL836|KAF1732954.1;Bb_JEF-350|KAH8712995.1
cluster11290	2	N/A	N/A	Bb_ERL836|KAF1732957.1;Bb_JEF-350|KAH8712992.1
cluster11291	2	N/A	N/A	Bb_ERL836|KAF1732958.1;Bb_JEF-350|KAH8712991.1
cluster11292	2	N/A	N/A	Bb_ERL836|KAF1732962.1;Bb_JEF-350|KAH8712987.1
cluster11293	2	N/A	N/A	Bb_ERL836|KAF1732963.1;Bb_JEF-350|KAH8712986.1
cluster11295	2	N/A	N/A	Bb_ERL836|KAF1733036.1;Bb_JEF-350|KAH8712906.1
cluster11296	2	N/A	N/A	Bb_ERL836|KAF1733134.1;Bb_JEF-350|KAH8712800.1
cluster11297	2	N/A	N/A	Bb_ERL836|KAF1733135.1;Bb_JEF-350|KAH8712799.1
cluster11298	2	N/A	N/A	Bb_ERL836|KAF1733174.1;Bb_JEF-350|KAH8712760.1
cluster11299	2	N/A	N/A	Bb_ERL836|KAF1733181.1;Bb_JEF-350|KAH8712753.1
cluster11300	2	N/A	N/A	Bb_ERL836|KAF1733201.1;Bb_JEF-350|KAH8712735.1
cluster11301	2	N/A	N/A	Bb_ERL836|KAF1733228.1;Bb_JEF-350|KAH8712707.1
cluster11302	2	N/A	N/A	Bb_ERL836|KAF1733272.1;Bb_JEF-350|KAH8712661.1
cluster11303	2	N/A	N/A	Bb_ERL836|KAF1733277.1;Bb_JEF-350|KAH8712655.1
cluster11304	2	N/A	N/A	Bb_ERL836|KAF1733359.1;Bb_JEF-350|KAH8712570.1
cluster11306	2	N/A	N/A	Bb_ERL836|KAF1733469.1;Bb_JEF-350|KAH8712449.1
cluster11307	2	N/A	N/A	Bb_ERL836|KAF1733493.1;Bb_JEF-350|KAH8712419.1
cluster11308	2	N/A	N/A	Bb_ERL836|KAF1733509.1;Bb_JEF-350|KAH8712404.1
cluster11309	2	N/A	N/A	Bb_ERL836|KAF1733521.1;Bb_JEF-350|KAH8712388.1
cluster11310	2	N/A	N/A	Bb_ERL836|KAF1733523.1;Bb_JEF-350|KAH8712385.1
cluster11311	2	N/A	N/A	Bb_ERL836|KAF1733538.1;Bb_JEF-350|KAH8712368.1
cluster11312	2	N/A	N/A	Bb_ERL836|KAF1733542.1;Bb_JEF-350|KAH8712364.1
cluster11313	2	N/A	N/A	Bb_ERL836|KAF1733543.1;Bb_JEF-350|KAH8712363.1
cluster11314	2	N/A	N/A	Bb_ERL836|KAF1733544.1;Bb_JEF-350|KAH8712362.1
cluster11315	2	N/A	N/A	Bb_ERL836|KAF1733546.1;Bb_JEF-350|KAH8712360.1
cluster11316	2	N/A	N/A	Bb_ERL836|KAF1733562.1;Bb_JEF-350|KAH8712343.1
cluster11317	2	N/A	N/A	Bb_ERL836|KAF1733589.1;Bb_JEF-350|KAH8712311.1
cluster11319	2	N/A	N/A	Bb_ERL836|KAF1733604.1;Bb_JEF-350|KAH8712296.1
cluster11321	2	N/A	N/A	Bb_ERL836|KAF1733616.1;Bb_JEF-350|KAH8709932.1
cluster11322	2	N/A	N/A	Bb_ERL836|KAF1733647.1;Bb_JEF-350|KAH8709894.1
cluster11323	2	N/A	N/A	Bb_ERL836|KAF1733657.1;Bb_JEF-350|KAH8709885.1
cluster11324	2	N/A	N/A	Bb_ERL836|KAF1733680.1;Bb_JEF-350|KAH8709858.1
cluster11325	2	N/A	N/A	Bb_ERL836|KAF1733687.1;Bb_JEF-350|KAH8709852.1
cluster11326	2	N/A	N/A	Bb_ERL836|KAF1733721.1;Bb_JEF-350|KAH8709812.1
cluster11327	2	N/A	N/A	Bb_ERL836|KAF1733734.1;Bb_JEF-350|KAH8709798.1
cluster11328	2	N/A	N/A	Bb_ERL836|KAF1733748.1;Bb_JEF-350|KAH8709785.1
cluster11329	2	N/A	N/A	Bb_ERL836|KAF1733778.1;Bb_JEF-350|KAH8709755.1
cluster11330	2	N/A	N/A	Bb_ERL836|KAF1733786.1;Bb_JEF-350|KAH8709744.1
cluster11331	2	N/A	N/A	Bb_ERL836|KAF1733824.1;Bb_JEF-350|KAH8709705.1
cluster11332	2	N/A	N/A	Bb_ERL836|KAF1733852.1;Bb_JEF-350|KAH8709671.1
cluster11333	2	N/A	N/A	Bb_ERL836|KAF1733864.1;Bb_JEF-350|KAH8709657.1
cluster11334	2	N/A	N/A	Bb_ERL836|KAF1733867.1;Bb_JEF-350|KAH8709654.1
cluster11335	2	N/A	N/A	Bb_ERL836|KAF1733891.1;Bb_JEF-350|KAH8709628.1
cluster11336	2	N/A	N/A	Bb_ERL836|KAF1733906.1;Bb_JEF-350|KAH8709613.1
cluster11337	2	N/A	N/A	Bb_ERL836|KAF1734010.1;Bb_JEF-350|KAH8709503.1
cluster11338	2	N/A	N/A	Bb_ERL836|KAF1734011.1;Bb_JEF-350|KAH8709502.1
cluster11339	2	N/A	N/A	Bb_ERL836|KAF1734015.1;Bb_JEF-350|KAH8709498.1
cluster11340	2	N/A	N/A	Bb_ERL836|KAF1734017.1;Bb_JEF-350|KAH8709496.1
cluster11341	2	N/A	N/A	Bb_ERL836|KAF1734033.1;Bb_JEF-350|KAH8709478.1
cluster11342	2	N/A	N/A	Bb_ERL836|KAF1734075.1;Bb_JEF-350|KAH8709434.1
cluster11344	2	N/A	N/A	Bb_ERL836|KAF1734087.1;Bb_JEF-350|KAH8709419.1
cluster11345	2	N/A	N/A	Bb_ERL836|KAF1734194.1;Bb_JEF-350|KAH8709307.1
cluster11346	2	N/A	N/A	Bb_ERL836|KAF1734213.1;Bb_JEF-350|KAH8709286.1
cluster11347	2	N/A	N/A	Bb_ERL836|KAF1734217.1;Bb_JEF-350|KAH8709282.1
cluster11348	2	N/A	N/A	Bb_ERL836|KAF1734219.1;Bb_JEF-350|KAH8709280.1
cluster11349	2	N/A	N/A	Bb_ERL836|KAF1734246.1;Bb_JEF-350|KAH8709250.1
cluster11350	2	N/A	N/A	Bb_ERL836|KAF1734283.1;Bb_JEF-350|KAH8709211.1
cluster11352	2	N/A	N/A	Bb_ERL836|KAF1734312.1;Bb_JEF-350|KAH8709187.1
cluster11354	2	N/A	N/A	Bb_ERL836|KAF1734334.1;Bb_JEF-350|KAH8709165.1
cluster11355	2	N/A	N/A	Bb_ERL836|KAF1734365.1;Bb_JEF-350|KAH8709128.1
cluster11356	2	N/A	N/A	Bb_ERL836|KAF1734370.1;Bb_JEF-350|KAH8709122.1
cluster11357	2	N/A	N/A	Bb_ERL836|KAF1734407.1;Bb_JEF-350|KAH8709085.1
cluster11358	2	N/A	N/A	Bb_ERL836|KAF1734524.1;Bb_JEF-350|KAH8708954.1
cluster11359	2	N/A	N/A	Bb_ERL836|KAF1734525.1;Bb_JEF-350|KAH8708953.1
cluster11360	2	N/A	N/A	Bb_ERL836|KAF1734565.1;Bb_JEF-350|KAH8708908.1
cluster11361	2	N/A	N/A	Bb_ERL836|KAF1734577.1;Bb_JEF-350|KAH8708895.1
cluster11362	2	N/A	N/A	Bb_ERL836|KAF1734583.1;Bb_JEF-350|KAH8708889.1
cluster11363	2	N/A	N/A	Bb_ERL836|KAF1734586.1;Bb_JEF-350|KAH8708886.1
cluster11364	2	N/A	N/A	Bb_ERL836|KAF1734596.1;Bb_JEF-350|KAH8708873.1
cluster11365	2	N/A	N/A	Bb_ERL836|KAF1734602.1;Bb_JEF-350|KAH8708868.1
cluster11366	2	N/A	N/A	Bb_ERL836|KAF1734615.1;Bb_JEF-350|KAH8708854.1
cluster11367	2	N/A	N/A	Bb_ERL836|KAF1734628.1;Bb_JEF-350|KAH8708839.1
cluster11368	2	N/A	N/A	Bb_ERL836|KAF1734655.1;Bb_JEF-350|KAH8708805.1
cluster11369	2	N/A	N/A	Bb_ERL836|KAF1734656.1;Bb_JEF-350|KAH8708804.1
cluster11370	2	N/A	N/A	Bb_ERL836|KAF1734692.1;Bb_JEF-350|KAH8708762.1
cluster11371	2	N/A	N/A	Bb_ERL836|KAF1734696.1;Bb_JEF-350|KAH8708758.1
cluster11372	2	N/A	N/A	Bb_ERL836|KAF1734698.1;Bb_JEF-350|KAH8708756.1
cluster11374	2	N/A	N/A	Bb_ERL836|KAF1734729.1;Bb_JEF-350|KAH8708723.1
cluster11375	2	N/A	N/A	Bb_ERL836|KAF1734734.1;Bb_JEF-350|KAH8708719.1
cluster11376	2	N/A	N/A	Bb_ERL836|KAF1734738.1;Bb_JEF-350|KAH8708716.1
cluster11377	2	N/A	N/A	Bb_ERL836|KAF1734756.1;Bb_JEF-350|KAH8708699.1
cluster11380	2	N/A	N/A	Bb_ERL836|KAF1734764.1;Bb_JEF-350|KAH8708690.1
cluster11381	2	N/A	N/A	Bb_ERL836|KAF1734779.1;Bb_JEF-350|KAH8708672.1
cluster11382	2	N/A	N/A	Bb_ERL836|KAF1734781.1;Bb_JEF-350|KAH8708669.1
cluster11383	2	N/A	N/A	Bb_ERL836|KAF1734785.1;Bb_JEF-350|KAH8708663.1
cluster11385	2	N/A	N/A	Bb_ERL836|KAF1734788.1;Bb_JEF-350|KAH8708659.1
cluster11386	2	N/A	N/A	Bb_ERL836|KAF1734860.1;Bb_JEF-350|KAH8710377.1
cluster11387	2	N/A	N/A	Bb_ERL836|KAF1734893.1;Bb_JEF-350|KAH8710410.1
cluster11389	2	N/A	N/A	Bb_ERL836|KAF1734895.1;Bb_JEF-350|KAH8710412.1
cluster11390	2	N/A	N/A	Bb_ERL836|KAF1734917.1;Bb_JEF-350|KAH8710432.1
cluster11391	2	N/A	N/A	Bb_ERL836|KAF1734925.1;Bb_JEF-350|KAH8710440.1
cluster11392	2	N/A	N/A	Bb_ERL836|KAF1734937.1;Bb_JEF-350|KAH8710452.1
cluster11393	2	N/A	N/A	Bb_ERL836|KAF1734971.1;Bb_JEF-350|KAH8710487.1
cluster11394	2	N/A	N/A	Bb_ERL836|KAF1735021.1;Bb_JEF-350|KAH8710537.1
cluster11395	2	N/A	N/A	Bb_ERL836|KAF1735050.1;Bb_JEF-350|KAH8710572.1
cluster11396	2	N/A	N/A	Bb_ERL836|KAF1735053.1;Bb_JEF-350|KAH8710575.1
cluster11397	2	N/A	N/A	Bb_ERL836|KAF1735054.1;Bb_JEF-350|KAH8710577.1
cluster11398	2	N/A	N/A	Bb_ERL836|KAF1735065.1;Bb_JEF-350|KAH8710589.1
cluster11399	2	N/A	N/A	Bb_ERL836|KAF1735066.1;Bb_JEF-350|KAH8710590.1
cluster11401	2	N/A	N/A	Bb_ERL836|KAF1735162.1;Bb_JEF-350|KAH8710693.1
cluster11402	2	N/A	N/A	Bb_ERL836|KAF1735170.1;Bb_JEF-350|KAH8710699.1
cluster11403	2	N/A	N/A	Bb_ERL836|KAF1735208.1;Bb_JEF-350|KAH8710738.1
cluster11404	2	N/A	N/A	Bb_ERL836|KAF1735209.1;Bb_JEF-350|KAH8710739.1
cluster11405	2	N/A	N/A	Bb_ERL836|KAF1735218.1;Bb_JEF-350|KAH8710748.1
cluster11406	2	N/A	N/A	Bb_ERL836|KAF1735220.1;Bb_JEF-350|KAH8710751.1
cluster11407	2	N/A	N/A	Bb_ERL836|KAF1735257.1;Bb_JEF-350|KAH8710795.1
cluster11408	2	N/A	N/A	Bb_ERL836|KAF1735280.1;Bb_JEF-350|KAH8710816.1
cluster11409	2	N/A	N/A	Bb_ERL836|KAF1735284.1;Bb_JEF-350|KAH8710820.1
cluster11410	2	N/A	N/A	Bb_ERL836|KAF1735286.1;Bb_JEF-350|KAH8710822.1
cluster11412	2	N/A	N/A	Bb_ERL836|KAF1735359.1;Bb_JEF-350|KAH8710900.1
cluster11413	2	N/A	N/A	Bb_ERL836|KAF1735382.1;Bb_JEF-350|KAH8710922.1
cluster11414	2	N/A	N/A	Bb_ERL836|KAF1735383.1;Bb_JEF-350|KAH8710924.1
cluster11415	2	N/A	N/A	Bb_ERL836|KAF1735387.1;Bb_JEF-350|KAH8710930.1
cluster11416	2	N/A	N/A	Bb_ERL836|KAF1735406.1;Bb_JEF-350|KAH8710949.1
cluster11418	2	N/A	N/A	Bb_ERL836|KAF1735436.1;Bb_JEF-350|KAH8710977.1
cluster11419	2	N/A	N/A	Bb_ERL836|KAF1735531.1;Bb_JEF-350|KAH8711075.1
cluster11420	2	N/A	N/A	Bb_ERL836|KAF1735601.1;Bb_JEF-350|KAH8711161.1
cluster11421	2	N/A	N/A	Bb_ERL836|KAF1735614.1;Bb_JEF-350|KAH8711175.1
cluster11422	2	N/A	N/A	Bb_ERL836|KAF1735619.1;Bb_JEF-350|KAH8711180.1
cluster11423	2	N/A	N/A	Bb_ERL836|KAF1735622.1;Bb_JEF-350|KAH8711183.1
cluster11424	2	N/A	N/A	Bb_ERL836|KAF1735631.1;Bb_JEF-350|KAH8711194.1
cluster11425	2	N/A	N/A	Bb_ERL836|KAF1735642.1;Bb_JEF-350|KAH8711205.1
cluster11426	2	N/A	N/A	Bb_ERL836|KAF1735690.1;Bb_JEF-350|KAH8711252.1
cluster11428	2	N/A	N/A	Bb_ERL836|KAF1735744.1;Bb_JEF-350|KAH8711303.1
cluster11429	2	N/A	N/A	Bb_ERL836|KAF1735766.1;Bb_JEF-350|KAH8711326.1
cluster11430	2	N/A	N/A	Bb_ERL836|KAF1735767.1;Bb_JEF-350|KAH8711327.1
cluster11431	2	N/A	N/A	Bb_ERL836|KAF1735771.1;Bb_JEF-350|KAH8711334.1
cluster11432	2	N/A	N/A	Bb_ERL836|KAF1735772.1;Bb_JEF-350|KAH8711335.1
cluster11433	2	N/A	N/A	Bb_ERL836|KAF1735832.1;Bb_JEF-350|KAH8711394.1
cluster11434	2	N/A	N/A	Bb_ERL836|KAF1735834.1;Bb_JEF-350|KAH8711396.1
cluster11435	2	N/A	N/A	Bb_ERL836|KAF1735837.1;Bb_JEF-350|KAH8711400.1
cluster11436	2	N/A	N/A	Bb_ERL836|KAF1735838.1;Bb_JEF-350|KAH8711401.1
cluster11437	2	N/A	N/A	Bb_ERL836|KAF1735856.1;Bb_JEF-350|KAH8711417.1
cluster11438	2	N/A	N/A	Bb_ERL836|KAF1735880.1;Bb_JEF-350|KAH8711444.1
cluster11440	2	N/A	N/A	Bb_ERL836|KAF1735898.1;Bb_JEF-350|KAH8711463.1
cluster11442	2	N/A	N/A	Bb_ERL836|KAF1735905.1;Bb_JEF-350|KAH8711471.1
cluster11443	2	N/A	N/A	Bb_ERL836|KAF1735907.1;Bb_JEF-350|KAH8711473.1
cluster11444	2	N/A	N/A	Bb_ERL836|KAF1735914.1;Bb_JEF-350|KAH8711480.1
cluster11445	2	N/A	N/A	Bb_ERL836|KAF1735941.1;Bb_JEF-350|KAH8711508.1
cluster11446	2	N/A	N/A	Bb_ERL836|KAF1735942.1;Bb_JEF-350|KAH8711509.1
cluster11447	2	N/A	N/A	Bb_ERL836|KAF1735943.1;Bb_JEF-350|KAH8711510.1
cluster11448	2	N/A	N/A	Bb_ERL836|KAF1735944.1;Bb_JEF-350|KAH8711511.1
cluster11450	2	N/A	N/A	Bb_ERL836|KAF1736012.1;Bb_JEF-350|KAH8711581.1
cluster11451	2	N/A	N/A	Bb_ERL836|KAF1736052.1;Bb_JEF-350|KAH8711626.1
cluster11452	2	N/A	N/A	Bb_ERL836|KAF1736071.1;Bb_JEF-350|KAH8711648.1
cluster11453	2	N/A	N/A	Bb_ERL836|KAF1736076.1;Bb_JEF-350|KAH8711655.1
cluster11454	2	N/A	N/A	Bb_ERL836|KAF1736100.1;Bb_JEF-350|KAH8711679.1
cluster11455	2	N/A	N/A	Bb_ERL836|KAF1736107.1;Bb_JEF-350|KAH8711686.1
cluster11456	2	N/A	N/A	Bb_ERL836|KAF1736113.1;Bb_JEF-350|KAH8711692.1
cluster11457	2	N/A	N/A	Bb_ERL836|KAF1736122.1;Bb_JEF-350|KAH8711700.1
cluster11458	2	N/A	N/A	Bb_ERL836|KAF1736131.1;Bb_JEF-350|KAH8711709.1
cluster11459	2	N/A	N/A	Bb_ERL836|KAF1736133.1;Bb_JEF-350|KAH8711712.1
cluster11460	2	N/A	N/A	Bb_ERL836|KAF1736138.1;Bb_JEF-350|KAH8711717.1
cluster11462	2	N/A	N/A	Bb_ERL836|KAF1736144.1;Bb_JEF-350|KAH8711724.1
cluster11463	2	N/A	N/A	Bb_ERL836|KAF1736152.1;Bb_JEF-350|KAH8711733.1
cluster11464	2	N/A	N/A	Bb_ERL836|KAF1736153.1;Bb_JEF-350|KAH8711734.1
cluster11465	2	N/A	N/A	Bb_ERL836|KAF1736166.1;Bb_JEF-350|KAH8711748.1
cluster11468	2	N/A	N/A	Bb_ERL836|KAF1736171.1;Bb_JEF-350|KAH8711753.1
cluster11470	2	N/A	N/A	Bb_ERL836|KAF1736181.1;Bb_JEF-350|KAH8711763.1
cluster11471	2	N/A	N/A	Bb_ERL836|KAF1736184.1;Bb_JEF-350|KAH8711766.1
cluster11474	2	N/A	N/A	Bb_ERL836|KAF1736232.1;Bb_JEF-350|KAH8717176.1
cluster11475	2	N/A	N/A	Bb_ERL836|KAF1736234.1;Bb_JEF-350|KAH8717178.1
cluster11476	2	N/A	N/A	Bb_ERL836|KAF1736235.1;Bb_JEF-350|KAH8717179.1
cluster11477	2	N/A	N/A	Bb_ERL836|KAF1736392.1;Bb_JEF-350|KAH8717354.1
cluster11478	2	N/A	N/A	Bb_ERL836|KAF1736407.1;Bb_JEF-350|KAH8717370.1
cluster11481	2	N/A	N/A	Bb_ERL836|KAF1736414.1;Bb_JEF-350|KAH8717375.1
cluster11482	2	N/A	N/A	Bb_ERL836|KAF1736415.1;Bb_JEF-350|KAH8717376.1
cluster11484	2	N/A	N/A	Bb_ERL836|KAF1736421.1;Bb_JEF-350|KAH8717384.1
cluster11485	2	N/A	N/A	Bb_ERL836|KAF1736422.1;Bb_JEF-350|KAH8717385.1
cluster11486	2	N/A	N/A	Bb_ERL836|KAF1736425.1;Bb_JEF-350|KAH8717389.1
cluster11487	2	N/A	N/A	Bb_ERL836|KAF1736466.1;Bb_JEF-350|KAH8717430.1
cluster11488	2	N/A	N/A	Bb_ERL836|KAF1736493.1;Bb_JEF-350|KAH8717458.1
cluster11489	2	N/A	N/A	Bb_ERL836|KAF1736508.1;Bb_JEF-350|KAH8717472.1
cluster11490	2	N/A	N/A	Bb_ERL836|KAF1736530.1;Bb_JEF-350|KAH8717497.1
cluster11491	2	N/A	N/A	Bb_ERL836|KAF1736545.1;Bb_JEF-350|KAH8717514.1
cluster11492	2	N/A	N/A	Bb_ERL836|KAF1736571.1;Bb_JEF-350|KAH8717542.1
cluster11493	2	N/A	N/A	Bb_ERL836|KAF1736580.1;Bb_JEF-350|KAH8717551.1
cluster11494	2	N/A	N/A	Bb_ERL836|KAF1736648.1;Bb_JEF-350|KAH8717619.1
cluster11495	2	N/A	N/A	Bb_ERL836|KAF1737090.1;Bb_JEF-350|KAH8718093.1
cluster11496	2	N/A	N/A	Bb_ERL836|KAF1737131.1;Bb_JEF-350|KAH8718137.1
cluster11497	2	N/A	N/A	Bb_ERL836|KAF1737278.1;Bb_JEF-350|KAH8718280.1
cluster11498	2	N/A	N/A	Bb_ERL836|KAF1737304.1;Bb_JEF-350|KAH8718306.1
cluster11499	2	N/A	N/A	Bb_ERL836|KAF1737306.1;Bb_JEF-350|KAH8718308.1
cluster11500	2	N/A	N/A	Bb_ERL836|KAF1737321.1;Bb_JEF-350|KAH8718325.1
cluster11501	2	N/A	N/A	Bb_ERL836|KAF1737341.1;Bb_JEF-350|KAH8718347.1
cluster11503	2	N/A	N/A	Bb_ERL836|KAF1737541.1;Bb_JEF-350|KAH8718569.1
cluster11504	2	N/A	N/A	Bb_ERL836|KAF1737561.1;Bb_JEF-350|KAH8718587.1
cluster11505	2	N/A	N/A	Bb_ERL836|KAF1737562.1;Bb_JEF-350|KAH8718588.1
cluster11506	2	N/A	N/A	Bb_ERL836|KAF1737605.1;Bb_JEF-350|KAH8718632.1
cluster11507	2	N/A	N/A	Bb_ERL836|KAF1737612.1;Bb_JEF-350|KAH8718638.1
cluster11508	2	N/A	N/A	Bb_ERL836|KAF1737674.1;Bb_JEF-350|KAH8718708.1
cluster11509	2	N/A	N/A	Bb_ERL836|KAF1737675.1;Bb_JEF-350|KAH8718709.1
cluster11510	2	N/A	N/A	Bb_ERL836|KAF1737679.1;Bb_JEF-350|KAH8718714.1
cluster11511	2	N/A	N/A	Bb_ERL836|KAF1737742.1;Bb_JEF-350|KAH8718778.1
cluster11512	2	N/A	N/A	Bb_ERL836|KAF1737796.1;Bb_JEF-350|KAH8718831.1
cluster11513	2	N/A	N/A	Bb_ERL836|KAF1737810.1;Bb_JEF-350|KAH8718845.1
cluster11514	2	N/A	N/A	Bb_ERL836|KAF1737826.1;Bb_JEF-350|KAH8718862.1
cluster11515	2	N/A	N/A	Bb_ERL836|KAF1737829.1;Bb_JEF-350|KAH8718865.1
cluster11517	2	N/A	N/A	Bb_ERL836|KAF1737840.1;Bb_JEF-350|KAH8718878.1
cluster11518	2	N/A	N/A	Bb_ERL836|KAF1737873.1;Bb_JEF-350|KAH8718916.1
cluster11519	2	N/A	N/A	Bb_ERL836|KAF1737906.1;Bb_JEF-350|KAH8718955.1
cluster11520	2	N/A	N/A	Bb_ERL836|KAF1737918.1;Bb_JEF-350|KAH8718968.1
cluster11522	2	N/A	N/A	Bb_ERL836|KAF1738012.1;Bb_JEF-350|KAH8719060.1
cluster11523	2	N/A	N/A	Bb_ERL836|KAF1738014.1;Bb_JEF-350|KAH8719062.1
cluster11524	2	N/A	N/A	Bb_ERL836|KAF1738040.1;Bb_JEF-350|KAH8719087.1
cluster11525	2	N/A	N/A	Bb_ERL836|KAF1738057.1;Bb_JEF-350|KAH8719103.1
cluster11526	2	N/A	N/A	Bb_ERL836|KAF1738064.1;Bb_JEF-350|KAH8719113.1
cluster11527	2	N/A	N/A	Bb_ERL836|KAF1738075.1;Bb_JEF-350|KAH8719125.1
cluster11530	2	N/A	N/A	Bb_ERL836|KAF1738088.1;Bb_JEF-350|KAH8721482.1
cluster11531	2	N/A	N/A	Bb_ERL836|KAF1738089.1;Bb_JEF-350|KAH8721481.1
cluster11532	2	N/A	N/A	Bb_ERL836|KAF1738112.1;Bb_JEF-350|KAH8721457.1
cluster11533	2	N/A	N/A	Bb_ERL836|KAF1738140.1;Bb_JEF-350|KAH8721425.1
cluster11534	2	N/A	N/A	Bb_ERL836|KAF1738142.1;Bb_JEF-350|KAH8721423.1
cluster11535	2	N/A	N/A	Bb_ERL836|KAF1738143.1;Bb_JEF-350|KAH8721422.1
cluster11536	2	N/A	N/A	Bb_ERL836|KAF1738146.1;Bb_JEF-350|KAH8721418.1
cluster11537	2	N/A	N/A	Bb_ERL836|KAF1738165.1;Bb_JEF-350|KAH8721397.1
cluster11539	2	N/A	N/A	Bb_ERL836|KAF1738183.1;Bb_JEF-350|KAH8721378.1
cluster11541	2	N/A	N/A	Bb_ERL836|KAF1738212.1;Bb_JEF-350|KAH8721351.1
cluster11542	2	N/A	N/A	Bb_ERL836|KAF1738237.1;Bb_JEF-350|KAH8721322.1
cluster11543	2	N/A	N/A	Bb_ERL836|KAF1738239.1;Bb_JEF-350|KAH8721320.1
cluster11544	2	N/A	N/A	Bb_ERL836|KAF1738279.1;Bb_JEF-350|KAH8721282.1
cluster11545	2	N/A	N/A	Bb_ERL836|KAF1738300.1;Bb_JEF-350|KAH8721261.1
cluster11546	2	N/A	N/A	Bb_ERL836|KAF1738319.1;Bb_JEF-350|KAH8721236.1
cluster11547	2	N/A	N/A	Bb_ERL836|KAF1738320.1;Bb_JEF-350|KAH8721235.1
cluster11548	2	N/A	N/A	Bb_ERL836|KAF1738324.1;Bb_JEF-350|KAH8721231.1
cluster11549	2	N/A	N/A	Bb_ERL836|KAF1738335.1;Bb_JEF-350|KAH8721220.1
cluster11550	2	N/A	N/A	Bb_ERL836|KAF1738372.1;Bb_JEF-350|KAH8721178.1
cluster11552	2	N/A	N/A	Bb_ERL836|KAF1738438.1;Bb_JEF-350|KAH8721106.1
cluster11554	2	N/A	N/A	Bb_ERL836|KAF1738446.1;Bb_JEF-350|KAH8721097.1
cluster11555	2	N/A	N/A	Bb_ERL836|KAF1738454.1;Bb_JEF-350|KAH8721089.1
cluster11556	2	N/A	N/A	Bb_ERL836|KAF1738487.1;Bb_JEF-350|KAH8721049.1
cluster11557	2	N/A	N/A	Bb_ERL836|KAF1738498.1;Bb_JEF-350|KAH8721036.1
cluster11558	2	N/A	N/A	Bb_ERL836|KAF1738503.1;Bb_JEF-350|KAH8721029.1
cluster11560	2	N/A	N/A	Bb_ERL836|KAF1738514.1;Bb_JEF-350|KAH8721010.1
cluster11562	2	N/A	N/A	Bb_ERL836|KAF1738618.1;Bb_JEF-350|KAH8720903.1
cluster11564	2	N/A	N/A	Bb_ERL836|KAF1738676.1;Bb_JEF-350|KAH8720842.1
cluster11565	2	N/A	N/A	Bb_ERL836|KAF1738692.1;Bb_JEF-350|KAH8720825.1
cluster11567	2	N/A	N/A	Bb_ERL836|KAF1738754.1;Bb_JEF-350|KAH8720761.1
cluster11568	2	N/A	N/A	Bb_ERL836|KAF1738762.1;Bb_JEF-350|KAH8720752.1
cluster11569	2	N/A	N/A	Bb_ERL836|KAF1738784.1;Bb_JEF-350|KAH8720731.1
cluster11570	2	N/A	N/A	Bb_ERL836|KAF1738785.1;Bb_JEF-350|KAH8720730.1
cluster11571	2	N/A	N/A	Bb_ERL836|KAF1738789.1;Bb_JEF-350|KAH8720726.1
cluster11572	2	N/A	N/A	Bb_ERL836|KAF1738791.1;Bb_JEF-350|KAH8720723.1
cluster11573	2	N/A	N/A	Bb_ERL836|KAF1738828.1;Bb_JEF-350|KAH8720686.1
cluster11574	2	N/A	N/A	Bb_ERL836|KAF1738852.1;Bb_JEF-350|KAH8720662.1
cluster11575	2	N/A	N/A	Bb_ERL836|KAF1738885.1;Bb_JEF-350|KAH8720627.1
cluster11577	2	N/A	N/A	Bb_ERL836|KAF1738928.1;Bb_JEF-350|KAH8720583.1
cluster11578	2	N/A	N/A	Bb_ERL836|KAF1738941.1;Bb_JEF-350|KAH8720571.1
cluster11579	2	N/A	N/A	Bb_ERL836|KAF1738951.1;Bb_JEF-350|KAH8720560.1
cluster11580	2	N/A	N/A	Bb_ERL836|KAF1738993.1;Bb_JEF-350|KAH8720514.1
cluster11581	2	N/A	N/A	Bb_ERL836|KAF1739023.1;Bb_JEF-350|KAH8720483.1
cluster11582	2	N/A	N/A	Bb_ERL836|KAF1739079.1;Bb_JEF-350|KAH8720420.1
cluster11583	2	N/A	N/A	Bb_ERL836|KAF1739085.1;Bb_JEF-350|KAH8720413.1
cluster11584	2	N/A	N/A	Bb_ERL836|KAF1739091.1;Bb_JEF-350|KAH8720406.1
cluster11585	2	N/A	N/A	Bb_ERL836|KAF1739111.1;Bb_JEF-350|KAH8720386.1
cluster11586	2	N/A	N/A	Bb_ERL836|KAF1739113.1;Bb_JEF-350|KAH8720383.1
cluster11589	2	N/A	N/A	Bb_ERL836|KAF1739131.1;Bb_JEF-350|KAH8720363.1
cluster11591	2	N/A	N/A	Bb_ERL836|KAF1739185.1;Bb_JEF-350|KAH8720307.1
cluster11593	2	N/A	N/A	Bb_ERL836|KAF1739201.1;Bb_JEF-350|KAH8720290.1
cluster11595	2	N/A	N/A	Bb_ERL836|KAF1739217.1;Bb_JEF-350|KAH8720273.1
cluster11596	2	N/A	N/A	Bb_ERL836|KAF1739218.1;Bb_JEF-350|KAH8720270.1
cluster11597	2	N/A	N/A	Bb_ERL836|KAF1739223.1;Bb_JEF-350|KAH8720264.1
cluster11598	2	N/A	N/A	Bb_ERL836|KAF1739230.1;Bb_JEF-350|KAH8720254.1
cluster11599	2	N/A	N/A	Bb_ERL836|KAF1739231.1;Bb_JEF-350|KAH8720253.1
cluster11601	2	N/A	N/A	Bb_ERL836|KAF1739254.1;Bb_JEF-350|KAH8720229.1
cluster11602	2	N/A	N/A	Bb_ERL836|KAF1739267.1;Bb_JEF-350|KAH8720216.1
cluster11603	2	N/A	N/A	Bb_ERL836|KAF1739277.1;Bb_JEF-350|KAH8720205.1
cluster11604	2	N/A	N/A	Bb_ERL836|KAF1739287.1;Bb_JEF-350|KAH8720198.1
cluster11605	2	N/A	N/A	Bb_ERL836|KAF1739311.1;Bb_JEF-350|KAH8720173.1
cluster11606	2	N/A	N/A	Bb_ERL836|KAF1739326.1;Bb_JEF-350|KAH8720156.1
cluster11607	2	N/A	N/A	Bb_ERL836|KAF1739354.1;Bb_JEF-350|KAH8720127.1
cluster11608	2	N/A	N/A	Bb_ERL836|KAF1739356.1;Bb_JEF-350|KAH8720125.1
cluster11610	2	N/A	N/A	Bb_ERL836|KAF1739480.1;Bb_JEF-350|KAH8719990.1
cluster11611	2	N/A	N/A	Bb_ERL836|KAF1739487.1;Bb_JEF-350|KAH8719984.1
cluster11612	2	N/A	N/A	Bb_ERL836|KAF1739488.1;Bb_JEF-350|KAH8719983.1
cluster11613	2	N/A	N/A	Bb_ERL836|KAF1739495.1;Bb_JEF-350|KAH8719978.1
cluster11618	2	N/A	N/A	Bb_ERL836|KAF1739522.1;Bb_JEF-350|KAH8719947.1
cluster11619	2	N/A	N/A	Bb_ERL836|KAF1739524.1;Bb_JEF-350|KAH8719946.1
cluster11621	2	N/A	N/A	Bb_ERL836|KAF1739528.1;Bb_JEF-350|KAH8719943.1
cluster11622	2	N/A	N/A	Bb_ERL836|KAF1739529.1;Bb_JEF-350|KAH8719942.1
cluster11623	2	N/A	N/A	Bb_ERL836|KAF1739533.1;Bb_JEF-350|KAH8719938.1
cluster11624	2	N/A	N/A	Bb_ERL836|KAF1739543.1;Bb_JEF-350|KAH8719928.1
cluster11625	2	N/A	N/A	Bb_ERL836|KAF1739562.1;Bb_JEF-350|KAH8719909.1
cluster11626	2	N/A	N/A	Bb_ERL836|KAF1739574.1;Bb_JEF-350|KAH8719898.1
cluster11627	2	N/A	N/A	Bb_ERL836|KAF1739582.1;Bb_JEF-350|KAH8719890.1
cluster11628	2	N/A	N/A	Bb_ERL836|KAF1739606.1;Bb_JEF-350|KAH8719852.1
cluster11633	2	N/A	N/A	Bb_ERL836|KAF1739630.1;Bb_JEF-350|KAH8719825.1
cluster11635	2	N/A	N/A	Bb_ERL836|KAF1739635.1;Bb_JEF-350|KAH8719818.1
cluster11636	2	N/A	N/A	Bb_ERL836|KAF1739636.1;Bb_JEF-350|KAH8719817.1
cluster11638	2	N/A	N/A	Bb_ERL836|KAF1739721.1;Bb_JEF-350|KAH8719726.1
cluster11639	2	N/A	N/A	Bb_ERL836|KAF1739784.1;Bb_JEF-350|KAH8719659.1
cluster11640	2	N/A	N/A	Bb_ERL836|KAF1739795.1;Bb_JEF-350|KAH8719648.1
cluster11641	2	N/A	N/A	Bb_ERL836|KAF1739822.1;Bb_JEF-350|KAH8719616.1
cluster11642	2	N/A	N/A	Bb_ERL836|KAF1739833.1;Bb_JEF-350|KAH8719602.1
cluster11646	2	N/A	N/A	Bb_ERL836|KAF1739859.1;Bb_JEF-350|KAH8719578.1
cluster11647	2	N/A	N/A	Bb_ERL836|KAF1739867.1;Bb_JEF-350|KAH8719570.1
cluster11648	2	N/A	N/A	Bb_ERL836|KAF1739870.1;Bb_JEF-350|KAH8719568.1
cluster11649	2	N/A	N/A	Bb_ERL836|KAF1739873.1;Bb_JEF-350|KAH8719565.1
Protein Sequence in Cluster
Fasta Name	Protein Sequence
Bb_ERL836|KAF1729479.1	MDAGFWTAMRIRTKWARDIASIVFSIFYLFAAERPIKRGMITVEHMRVAWNKGTTPYLRVLQSLMRPRFTKWPPRQVRIPRPANSDYTCRRGCTLTGRSPISKSIRA
Bb_ERL836|KAF1729480.1	MDPRCNDDKLFAWATKSGSAILGLGYKKAPEFPYPYALNEVFDVYAIVIQTRGKCIGMSSETVPQINDRMLTPEMMRAMIILYIGEHNRPDFSQDYLLSPVLAPEYHLARFSKTWFMTGERDPLVDGTVIFAGRLRRAKEETATRSGLFPEDERDGHADAAPEVVLIPGASHGFMQFPGIYPPSWRHFERSVEWFDQLGGRG
Bb_ERL836|KAF1729482.1	MVQMGHALPQPQASQDGEAVGHIVVLKEGLNEDHLNEHLDAVKGIQKRSKRDDTGESGVKHVVDGASYDFQGYTGVFTPETLEFIKAHEHVDYVEEDMNLSEPPIETREVSDTELAVEDKSANTNATNDPLGSAGGPKRQKSTIGGTLSWGQGTLMGKGLRLDVVVPLSNNAKRNNPVVLNETDPAIAYKFTAPSADLTGVVDLEEYFAEPDPDTIFDNIPDVPEAPEEGAEENGKRAVVDVPGCTGKINTHFKLAENYE
Bb_ERL836|KAF1729483.1	MSNDALTFVATIEIEKQQDYENGRFHAASYTPAQFHQTHGDRWVRGYKRGGKLMARLIFRAKDSSNTMEVKAHAEAALRFWGVSGDVSVSVKDSMEQVDKHAHVDITMFQEGNLGTFMIGADGTVSSDKSSLGSASGSFKQVKEWADQFMQQACNHNFAYRPVLEEYTTLPGFPATQTVHDYGVVRIMSNRILRELVKLSELVTTVTARLENQGGWRSILMTWISFLDVVSASKQWVENAAADTSTALREAKKLMVRFRGFNRTYKKYLSTLLPLDPWQFDPETFDPKAGIYGDVSAQ
Bb_ERL836|KAF1729485.1	MRIRTTPLFNDMAMIERSQGSARHHQDAVSPFDRFSTMLEDKFGAQLNQPEKRQSHVVPPWWTPPIVRIAKTAAEAVKEHDAMETGTMCLYTDGSGINGHVGAAAVAPSLQLTASTRSERSIWALPTYPQYMRPSFVDWFWLCS
Bb_ERL836|KAF1729486.1	MVGHRTLRILQYNVRKSGDVVLASLFQNRRIAEYDIIAIQEPWRNHFINTSYHPLKTHFQLMYLDNPATRACLYINKRISPSTWQVSYISADIISLTIRSPDNDKPIHIWNVYNEVGTATLSTLANALDGLGQDHESIVLGDFNLHHPLWSARHQRGVARSRAEELLTIVETFQLQLLTVPGTVTHRWKYGDSTIDLTFATEDLASRTIHCKIAKHLDCDSDHLPVEVAIDWNFQQATPTKKRLWAKMNVPLLRGKVKESLPDEREVGLLNNHAEIDAYVGTIVKALRDGIDASTPWSNSSPHSIPETSSDMATHKTRRRLRSLPTGA
Bb_ERL836|KAF1729489.1	MHPALFGYLTGTIAVSTVAASIITPQKAINPVKLDIPVTILADTNRDGHVDELDIYGKHAWTTHRGAIFLPNIGDELHRCHVYDAVGTPLSNQELAACNDAAGDMLINSQTCN
Bb_ERL836|KAF1729513.1	MVVMITPVAFANIGYKTYVIFAVINAFMVPSVYFFFPETKLRSLEEMDAIFKKSSSVFDAVSISLKEPYRYDKHGRLKPEYFEEAAHHEYQEKSPSSGDENNNVFVGKTSP
Bb_ERL836|KAF1729515.1	MAQQQASYGNPVAIVKVENGGKLSHDQKQKIAREFNYSETVFLHSTDGKDHRVELFTPVNEMQFAGHPIIGTGHLLFRESTASLTERPTSLTIMTKAGPVPVTYDRESQIVHASVPHNIHIHQQEAALEQICAVQASMESASDLSEVKITHPAVSMVKGVTYALVDLTKRKDIFSNLVPGASPQLNLDEGWAPSFTGVMYYRLLHPCTQSGGDVVVWELRVRMIAINLEDPACGSGACSLSAYLALSHGQLSLNHRFNIQQGSEMGRSSRIIVEVGLDEDGRRVRDIKLAGQAAFVAEGKMYVD
Bb_ERL836|KAF1729570.1	MHYLPAVVSVALGRPFAIHDNDIDVEDFSAIDDDEDCADGTPQDVGQPSTLVAPLHILALRRIASKISREIYSVGKTGAYMTEEQREETLSRLHQELLEWRRNLPFPLPDFEDKVPHLTTTWYDFNYYTHLAMIYRPSPLCPVLNVKRIKILENAACMSIRQAYSMHQQGRLAYNWLNFLALFTSTISLVYAVTAQPKDLPTVLSETRVIEDLDLVLNLFGTLGIKFLAATKIRDMIQEISTRYKSILAEHSQYRGSSGLV
Bb_ERL836|KAF1729577.1	MTNSNLSSGDVYEKNSPSIDHAHIESIEAGNNQHLRQGTQRRLTARHAIFIAWGGTVGTGLFVTTGKGLSRGGPAFLVGSYIIISLLVYSILTAIVEMATFLPVRGGSMSHYGTQFVSRSCGFMMSTLYIYSFAILIPFELVACAIIIDFWRLPVPSAAWITIFGVSLVILNALPVRWYGDAESVFTGVKICTIFGLLILAIVLLLGGGPGHDRLGFRYWKHPGATKTMILDGHVGRLVAAVATFVGSVLPFTFTPEMIVATAGEIQSPRRNVPKAARHFTWRLIVAFVASVIGISVICPSDAEALTTGSDAGSSPWVVGIRMAGISGLDNVINAVILVAAWSTGNAFFYLASRALHTMALEGSAPAIFKRCTAKGVPIYAVGAISLVLPLGYLTISSS…
Bb_ERL836|KAF1729603.1	MHPQLLAESHGTALDRLCRLAYTNLQATCSSIRLDEPNDSIAGVSGTLGRVQFHHRGLSIDPGHEFRTEKLFGVATVAQHGGFYEPIVTRNVFQEEGVPERGLLSRRNENSLVDV
Bb_ERL836|KAF1729638.1	MLPDSLIVLKVGVQPQYSLQQRLSSLDSGQRPRESVWALLVTAAPADEVLRKGGATSECDIWQEPSEKTGLLASAVGNDDADRVGAPSHSDVADPSFDDETVHLQEAGLGYSLSATK
Bb_ERL836|KAF1729718.1	MRNSDTHRTCWADVRPSLLAEPHSKAGLSPLRDVDTRPSFHAIAAGYAAEADPRQLGAVGAFKQSGYRIDAFLASNHKAYLLEPDLIPSIGAGDYPPDDQGNFRLIGRQHSAAKGRALERSGGIFGIPSSQEFADFTTLLCISLGWACYHCGMPAVVRCKPIQQDAISKEETCYQVYRCAETVICPECWESGNLAPDASLSTFLLAGIEYRNALHYELRSLAELLSTYTTDPRVCEASATGLFAGIKKMHSIYLENGLPLATAAPVAPLPPFVLERDCHPDDCPYKMDTSSRVRTYSKEWQASAAALNCSASAAQWAVFAVLAFDGYDRQLCGLDAGVRPVSLLYSKYKKLNTHSLLREAGWDMEAEQDPTIHSNLNRTVLSRMASDMVHFGSKTYLRS…
Bb_ERL836|KAF1729719.1	MTCHSTYYPPLCQIPLRLHSRQIGVFIFATVSSITATTTIPIIATIFPVSAAASNTSSNLVHVPNVVITVIISARVMLPISTLFTTRRYIDDQENVKVRNGVIFGILKAIDSAIPNLIRVAPVCLRSKNGNQVLGIAVTTGLRVSESALHPHRKGSRLTVHL
Bb_ERL836|KAF1729775.1	MAIIDHELSAKVAQMLEQFKVVARTRKCLSTSQKRLAVKNLLHEKFEDPLHGITTAAKSPRSPSIKSEDLRDVKEESIESDVEGIEAIQTTVLPAESSSAAAEVALCTRPNAMAGSATHAQEARQRDITLAAILQARCAWVRAHLALLDHLDMEKKEKQEEAARLASFLDKMPEFENNLRRPC
Bb_ERL836|KAF1729792.1	MSFDYEFQASLRQVHVALATLSRNSDTAFPVESPGNLVRNVPENNVGLESRAFDFLRDAMDEDVEAD
Bb_ERL836|KAF1729807.1	MMKRVFVTLELRVEDKWQSYTRWSKTFEAAAGYDVPEFVLWDLAKSLCPSDKVQMAFTPGSAPGTAAEDGTTLVCNT
Bb_ERL836|KAF1729828.1	MVQYAKNQPAGFVDHISKVAIIGVNRKHTVTALTRIGSKSVLPEGVIKAPVDYANEESLVGALKG
Bb_ERL836|KAF1729899.1	MMSQQYRFPALAPMPKTSAPGFTISHPLPPKRISVRVACQRCREKRIRCDGIYPCSHCRRTGLDCIHRKSQTLLIRELLDENKHLKKVNAEKEKLLQAFGLSYDIEASKSLTENLKNTNKSRQNALQTIENLHHVLDDLTGVERNELSLPALANISVKLATGPSAAYCTPNSTLLRPPRSTIRQAEATMLLSSQGMPTPTSLPLAPTTTGVVESEAESCASLQSVGARQLFASLATWDCIPFCIICQAQFLEAFDTGSRQFCSPALSNAVLALAIRELIETENETQSTATNTLGSKYFFDKAVRILQHSPHASQLPNTQALGILSLYQLSCGHEIAALELALSLLSGITRLCDQQSLAERGDTQYALARITTYSGAMFLVRFLRLIRTRSVQHRDFLRM…
Bb_ERL836|KAF1729907.1	MEFFGNWGTVCHDTQFNDHLTRGGFPSVPDPLQTIVSQATQIGSDLDTEATHVKDQASSLVSSATEAAD
Bb_ERL836|KAF1729920.1	MEALQHEDSAHGRLSYITQSSAQLQHERTQLQHERTQSDERLRQVSLYAEDQRGQLEQRRQELERLQAEAQQLRSDNQILTNVITYLQREMRTQRCWLEDLRQQLVAQNQAMCVLNQSSYQAPPTVPSLSLIHYDPPLQARPQSSEADA
Bb_ERL836|KAF1729925.1	MDACLRLGDRLISPKLAHCSHLQSFYGRQAVVLQLKQQEKGRQFLRLAIALIASIGVKGTAAVLAKLFERQDGPQASVAASSAIEELLPANEFRAKAQFGSEVSEWQAALERRSRHGPGCKSEPKRNTGTGRTSAILAETCPDEDSLVSLIDVLCKVIKKGGRVKIFATSCWPWVMALLEWLLGPPLGAVAGKQRFRCQVSVLTARISSDELNTPDETEILRIVYRKETAGVTARAAARSTRANQATSKQSQS
Bb_ERL836|KAF1729937.1	MTKTRAKLVNECKSTTQLVELFSIVEELGSDMIERLDALRDEMVDRFDDLKDKMVDQDQDDN
Bb_ERL836|KAF1729944.1	MAATKQNVYLETTQGACQDIFKLPKRILPEETKERVDVALGLVCEEMGLLWIGGWEELDHFTENLGPCGENVHIRNVRLAIVVTVARHMQTARIGWRWRVCKVSSVAISYAEKTMYIDIER
Bb_ERL836|KAF1729950.1	MHPALFGYLTGTIAVSTVAASIITPQKAINPVKLDIPVTILADTNRDGHVDELDIYGKHAWTTHRGAIFLPNIGDELHRCHVYDAVGTPLSNQELAACNDAAGDMLINSQTCN
Bb_ERL836|KAF1729953.1	MVGHRTLRILQYNVRKSGDVVLASLFQNRRIAEYDIIAIQEPWRNHFINTSYHPLKTHFQLMYLDNPATRACLYINKRISPSTWQVSYISADIISLTIRSPDNDKPIHIWNVYNEVGTATLSTLANALDGLGQDHESIVLGDFNLHHPLWSARHQRGVARSRAEELLTIVETFQLQLLTVPGTVTHRWKYGDSTIDLTFATEDLASRTIHCKIAKHLDCDSDHLPVEVAIDWNFQQATPTKKRLWAKMNVPLLRGKVKESLPDEREVGLLNNHAEIDAYVGTIVKALRDGIDASTPWSNSSPHSIPETSSDMATHKTRRRLRSLPTGA
Bb_ERL836|KAF1729954.1	MRIRTTPLFNDMAMIERSQGSARHHQDAVSPFDRFSTMLEDKFGAQLNQPEKRQSHVVPPWWTPPIVRIAKTAAEAVKEHDAMETGTMCLYTDGSGINGHVGAAAVAPSLQLTASTRSERSIWALPTYPQYMRPSFVDWFWLCS
Bb_ERL836|KAF1730024.1	MSLCDDEEVQDEVQDELQDEVEGEIAAASEAVGCGEREAEVGETVGERADGELELAEVSRTWPGAAEGRGEVPT
Bb_ERL836|KAF1730034.1	MESFTIKTPCSSANIGPGFDVIGLALSIYLELRVTVDRGKTRSEAPLNCRITYEGQGEGGADISLDPQSNLITRVALYVLRCHDQRAFPVETHVHIKNPIPLGRGLGSSGAAVVAGVFLGRELGGLHHLDNNRLFDYCLMIGTFCGALCFGPSGR
Bb_ERL836|KAF1730036.1	MAAPPPPGIYARLTPVYLGRAAAASRALVECSAATGEGGCAIQPAPTARALLTGLVRTALERFAGIPAAFPLVAGTATNSIV
Bb_ERL836|KAF1730041.1	MGTVVGYYLSLAGAQVTFLVRPHRAEQMARPQRLYCYDDNSLTEFRNFTYIVEPAKLVHRAYDFIVVTLDGATLKTETGQDLVRILGETARQTDTKVILGSVSVGILSWFLNLSGLRPDQVINGLFTVVAFPTTATPIVESSKDDSAIERITEADQAYSDRFGYGMLVDDAAPAVADAFAELYNASGKSRCVIRTVQDLQLFINPILVALLAFDLLQWPKMKDLDTQGEVWKLATKGTQEVQKLRVHGDAGQQAASILTGTGLAEMHYKAEDVLPFEYQVFNRYHHGEKVNAQDVKHLQECVRLGEAQQLTMSNVKELLRRFTVRSQI
Bb_ERL836|KAF1730048.1	MKFTPLILASLASLAIAAGPALNCEETSTNTPEQSEGSTEGVIEEDCSNKEENAYVNCKKILGNSHTKCLDESDAVFTECKAAKPNFPAIEAHCDRPGKDKDACIFAARRCTAQLNKDADMWQFLQCIDRMQVCADQGAKLQLDQCLDKAKDCQAREFFTLGELTKLDQCAKKNL
Bb_ERL836|KAF1730061.1	MFHAMGVDGGGSLVAGVATLLSVYPFVFSRYGEFIRARSKYTAFGVAKPLNEDPGGEEHPTSYNDADLQQHQSNQ
Bb_ERL836|KAF1730093.1	MLPNVKQQINELVRNLEDDEIREIQIDLAKLMGFRSTLLADFDDHVVLLREAFLEQIRGDTDTVFQTSSLNEVNPEMSPHAASLDDFAMADMDDFDSAIRTYDDSAVVQKPSLAFGSSAEADTTGEKNSIYIGATAQ
Bb_ERL836|KAF1730094.1	MTCVSDRTPPPPPSPCQASPEEASQFNALDFLFYVASVIQQHRSEISECLSSRPDLTLMVTSIIPLFSDNNMLTPPPDQDEIGPSSFSPDTSPGPTCPGACDADYCVAADGSASRSTQKRKRSQDSTAPQAEIQPKRKREIEYEKAFEVAKAAVNNIASHGMREARQSLLWIRKSTLHSKRSSPYIMPQYGGANRQTTTKHIQDFKTHFQHLRSSINLTAPVDRCELALTAMHYEQLAQANGERYIVDGSLQVYLADTWFPDWERQGKTANQRMIKWRDREAHGKLWRMLHDRYGEAIMWILPERLKNKNVHVLKEPGLEKVMALIDEKHPNLKEDLKYLSELTSHFIHYGRLPDKRLKMERSSEGNFSELLRPDECTEEHTALVSVPSPRVHEEEVPN…
Bb_ERL836|KAF1730095.1	MNSHRDLSLAAPHVVERFARDFLTDKCGVIRQNTRSGRDRILYYRKISGPDLASQVRLMRHVSHDNIVHVLRAMECEDSEHLLEISEYMSHVVVDLCVKSFAAFDELALAAILGQVLRGLKSMTDAGLGQTNFSTSKILADNHGNVKIACAAYSKNWQNRPTMLVPLVHQLMYVSLGLRQGNLISFRQVVRGFGSNRVLASTVAAQCNHGGLDDKPPIDATLEARGYPRLSYPCGL
Bb_ERL836|KAF1730096.1	MNSHRDLSLAAPHVVERFARDFLTDKCGVIRQNTRSGRDRILYYRKISGPDLASQVRLMRHVSHDNIVHVLRAMECEDSEHLLEISEYMSHVVVDLCVKSFAAFDELALAAILGQVLRGLKSMTDAGLGQTNFSTSKILADNHGNVKIACAAYSKNWQNRPTMLVPLVHQLMYVSLGLRQGNLISFRQVVRGFGSNRVLASTVAAQCNHGGLDDSKARFHD
Bb_ERL836|KAF1730102.1	MERNGQAAMTFMSQLEELQSRFREVQHSLDQLHTDFRSLLHDVYATPSYNGFSAIPDATHQTTPNKPCSEECPHVECAGITRTRFNERKNLIRHYTSRTYLQNPAPTIQGSL
Bb_ERL836|KAF1730132.1	MDFLDTLLLLTFLCFPQNAIGYIRNNSTNLLGITTRTYKNNTLANLLERTTNTQYDEYPNFRNSYIAEFPADSCVDRIAEVVPDCSDWHGPKHTYDRKKHDIILVGLDDVAPDGWTLTVQIGSWIWYINRGDLSATGWDTKLFDFFFIVPKSEMSSVVVSATKSPDPGVWWYPCLRTVGILDYIDVLDDQAKFLAFKTSRQTFRDTLNSWQSAGTNPVYMDETFGIRHFNLLAMSYCVGLQDAEAFTDCYLDVAGTSITDRGPLQEQSKHNGAFYPHRPGRPTYIGDLGLWNFRADSHSGSRWCLTCSKLDEETRFSFIKLLQIVAQAVGIIGTALTGDIPAVILATAGTITDSLLLAGVIGRSDQEIVEAVKDIGGASIKTLTSDQARLLGQKWVDEL…
Bb_ERL836|KAF1730154.1	MKGTKLGTAHHTQTAIVGNADAELVLSHAAPIPLVTDDVVLVQNRAVAVNPVDTKMVGPYATAGAIAGSDFAGVVEHEHGIHDSPAWQSSKAWAFPGTRCLRTLTRGWSSCMRA
Bb_ERL836|KAF1730192.1	MTNGSSSIVIRVRSMTAHRLHVNVPDFKHRRPYLSCASNVSMMLALSFDLLKIKPSNDDPSISISNEHMYP
Bb_ERL836|KAF1730207.1	MELNQGDDDTSLTLARHALKCMTAFDRFLAAAQTRQRFIFMQRKKNNFFYWATAMKVFEPPEVSLDHRLRDSPAMVEKIHQLFDVILYTLTPVSAHTLQSEEPPTTKKRRLSESGRAEFDRKNEEPSNTNSSRDEFDITLAQMDFTIGGTVASLWRLFYDLRLSNDSAEAIPLNPSLDKGWSSSSKPHSNHRHNTCGKKSPRSI
Bb_ERL836|KAF1730278.1	MLDKMDTHFGPADVGRFDFTILFEHTMLGLVPTGIIVLALPARPGALLWFKLAPALPWSPSS
Bb_ERL836|KAF1730279.1	MPKRNLLYSDKIRDNAGTEGFSGFWNRSMLIWVTRLVVKGSHQHLKVEDLPPIGQQDNPEQLYNRFTPFWDTLAAATISKWPLIRAGVRTLYWEFLNSILPRLCLVGFSFARPFLMQWTASAVVRFCSLKRMA
Bb_ERL836|KAF1730280.1	MTTKSMDILDAADIIFEILPRGNIVQVALSRANSSNAAKLWYLRDQTPELTADVEDESPTDVEGPPNVDTSKTLDVDNDTKRKESDFRLYRSFFNSTSMFMLVLWFVGVAVASALERMPQIFMRVWLSIDASNNKYFAGFVAFSVSDIFCHFDRRRAVL
Bb_ERL836|KAF1730311.1	MSLMTLSMRLMADFASILKQRGCIVVFATYAIFLLHTADQILILPSGRLERNETYDQLIRAGATLDMLEVVADEEHNDEKIKEAEISAASDQVSEANERAKLR
Bb_ERL836|KAF1730315.1	MASQKLVHRLNIVISFCGPYSARRHRLERVDGLDGDAEGRGEGAGVLALKLRERAHLHDAGAEQQGHSHEEDDGNLPSDNVRNDNGGQKIDHDGEHGADNGTAEAAHGGRVGRDDGQQRRGRAAAGLVPVHVLLVQRAEREHTDSVEELLGNVAKAGPARRVGEQLDDGQHEEEATKEATRPEDVVGRVARIDVANGVAENETGSGKGESDENTSKNGNQEPEKVGPDELEHAVEDCASRLVGIQLILWGSSLFAFRCSLTVGVGHEIMHLDRFIVLGNGVALPHVGFNVAAVSACKRDAVVLLLRLDILKTNHAGIVSIESHELTVCALLENDTAAHDNNVIGILDGGQPVGNGNEGAVLGDGLDGHLDASLTCRVERRGGLVENQDFGVADQSTCKS…
Bb_ERL836|KAF1730320.1	MASRDRLGSAMAYEEFHATSSGCVVQVGSLVINSRMPLINPSKSISKMTEEGGGIFSTAGLRDMAGLQV
Bb_ERL836|KAF1730345.1	MASTNPEIHLWQQSLKDRSQYEESFKQMFDSKSPRCQGCELLVSYDDEKATQLAASLDRLWAYDRVVDDLNITSETSQAIGVMTEDSPKDLRWYVWAGRKRAVSKNDVKDGDVEASTIWRGYNVKDFTVENPASDRICLMHGIKWADLMLTAVELGPAIKRVINQVQSSSTELTPRLRRPAKSIDKAVATPHTIAAWREFTGEGVGMRDLVLGHWHTWYIFSVLSSTESGGLLAASAAECLTTYTDYVDVTDGGDVGLAGDHMKLAFDGLTSPFIANCPGSRAAIWTAASVIRYRSLLARDATSWRASIHDKNPPNTRAALVAALPDPLELTNLRMLDGSLLASYLATVAGTLPSERPSMHGATMSGHTGCVLVRLATSNLYKYNDVTDLQSDITMHEA…
Bb_ERL836|KAF1730353.1	MSFECVEEYTSWSIKIAFLFICILFMTMLPHLHPDKFVREINVTEFKLWIYLLPLIWLYLSVWSMASIFLQTEADGFRYVVGGVGVVMILITASWVVLH
Bb_ERL836|KAF1730389.1	MALSRAEELLFSHLSILVPLFAPFAALESLFMAIFPIDPETPFRVFPRAGEYPDCPAGVPHLLALLVIMRIPQVVMRRSRAGGRKKKRRRRGVAWRSGRGCVACVGKVL
Bb_ERL836|KAF1730416.1	MWTNASTLTFTQTKRTLRTRTTSALHSWPRLTTRRQTRAELSRALRTTFENESEPGTLLSCAYNTCQTLARRATGSFILQLLNSSRPLAVQGQPLPFSVTRDAVVAAKFYDPLYNDHILIDAWKSVDYSYRNEAQAYQRLRPLQGVVVPRFYGSYTVDMPVPQAALQHHHAQPRPVRLVLYEYINGTQLSSAEGRLYSTKQRQAIMQKVLNSFSKMRQLGVYHLDFHPGNIVVLSAEQGQEADIRCIDFGHSKLSDPSDLKPTLDPESRESVTEYWRDEDLCDCMLDFSPLIDWPWNEWLENEYVGPKAGARL
Bb_ERL836|KAF1730424.1	MDPSDDWSQRADSGRGDPAPPLSIPSTPPVAKTRKYQAYVASESGSCQRSGDSPRSEPAEYWDDEEEDDWADDSGDAIGPDDSASIRINRQRQQTRPPPPERHHSSPPRPQHRFPSVPGPPSSVLSDDEPPYYGPQGHNASRFPHGYRESYGRGVRAHRLVNASAPLRDRVTRAPALPADGSYAPGYRQTTGYSQPSRYNPGHEQSFGYSHRSAPWYGPRPSYPQSTASGYGSPLRHNGQYPGNLPALGDYFNTGAYPSQGTYYGGDPRGYYDDPRGYYGDPRGYYGDPRGYYGIPAIGEYNTTPYEAGKNPFAPASSHFNIPPPPPPPAEFPTAAPPPPPPPMTPPPPPEPRAEEYQTTSSAGEAAAEPAAAVPQAPTCTGLDIQAPQRLTFDPLIAQ…
Bb_ERL836|KAF1730430.1	MMQMASANCKIGNAECEWFGTSTECGTTNSWIGDWDEEGRQLSYWTRRMSIGSLYAKYPALGEDCYNDYGLGCVGGYKRLWCKEETTTEVQCSSSGSDRDLSATEAFAGSLSMSK
Bb_ERL836|KAF1730431.1	MYVQLFAAFFALNVLAALQAAGEPSSSPDSDLVTIDGVQVDSAILSSPMLDIFLDEFLLNSTRPQQPEQPEPPEPPEQSELPEQQRVRREEPPLTTAKDASMMETATTNRKGVFYRGDTRPPDVIFKEGFQPKGTDTVLDHHFRYSGESGFVSVSRSRNVARSYTTGHFSFSPKGGYVYVIAHNNVPDGYWLPGIYRKDGNVKMKNEFVVKGKIPPTSISHVYIIDDKKPTGRWKRVNNPNYEFRSSSSCFGRRRGVCDPAKRVRNTLSLGVKGGKVGKVGKGLRIGARTGGAVAFTVLAPYAHKLLNMVKEWDHPIGHAVSWIDGAISTVQERIGGPQVPEIDGNELKLGLICSIRGKQRFKNSVDYACDRWRGDAPDEQPPPHPGRNMRARSINLVL…
Bb_ERL836|KAF1730441.1	MPCSTVALMQHEYGESRYTAAPVLRLSIHVKHISTNTERLFLLQLPYTPFTTASAIDFQTSLYFDQCAARPLLRRLASGNTLAESSTNKATPHPASR
Bb_ERL836|KAF1730451.1	MVRTRQLGDYTIVLFCPLVVEQQAACLMLDEVHDELPDRSAGQTVLYTLGRIASYNVAIAGYPVGEVGGGVSGSMVSEALRDFPKLEAGLLVGIAAGIPSSKRDIRLGDVAVAVPNKDNPGVIGYDTVKFEEDQVRIKQWQNSTHSLLRSAINSIRVHQGRPGYSFTRHLEVLDKAVAFRRPGSPHPDSDFLVSDMQQFDHRDEPIVHYGTILSGNGVIKSKAKRDELRDKYDGIAIEMEAAGMTTRLPVAVIRGISDFANSDKNDEWHAYAAITAAAYAKEMLMRLGPLKETGSGREAELAKLEKWLSPSRQMPPQKSVVSLWGLGGVGKSQLVSEFVSRQREKHAIDVFWLAGETKEAFAHSILGFLKVGQGSGGTSPDVGGSYHEQRTILVNSFFA…
Bb_ERL836|KAF1730452.1	MPMPRAAKAVILSLQENRLYENAVPGSDGLFHCPWEGQPGCYHEPVPLKCIYDTYVDSHLKPYRCKVKTCEEARFSSTAGRLRHEREAHGLHGRGHLPFLCSMEGCEHAVPGNGFSRKWKLRDHLERAHSDNPPLAAAPSTAQLSAKDLVEKKVVVESREPEPNENGGGSKGESSDARFRELESWYEDLLKDNQIYEKLFRILRTASDQQSKKVFRWIRGYNSPSQTDIEVAAYILEVMDNLVA
Bb_ERL836|KAF1730487.1	MAPTFLIAGATGNTGRAVVKTLSELLKTTSTTTFAHYRILALTRSSSGAAAQKLAQLPGVEVAEKAWVEITADWLRENNVVRAFIASHNEPNQFAEESTFHLAALHAGVEYVVRISTTAANVRPDCPAYYARAHWAVEALLSSPEFGRLRWTSLQPNIFTQLALMPAVALISKFRETGKQDTLRLLLSEDAPVGIIDSDDVGILAAHLLVAEDVAPHNKAKYVLNGPENISGRQIVAMAEEYLGTKVETVAYKDTSFIEDMAAQSKESSNVILSIKHAADTVWEGKCAIDTTSNEVFNIAAPKRTPAQVFKTLLGE
Bb_ERL836|KAF1730545.1	MQNSVGCSFRRSAASKQPPWTLFSHFSLSGHGRQYVSYGSRHFRACPQVVSHTHRMSIKRCKITSARRAGGQRNILSSRLISRAKNMLLTRLRPRTRGWLVCCRATARMRRFSFRSQRGSAVMPTQLLMMASSTTRTWQTTDTMKMLG
Bb_ERL836|KAF1730554.1	MQRHTFSNLQYAGNTRKRADQHAALLLSGDYRDGQILTTRSISLFVENMSLAIHQKETRFATYSPKQELILCYRILLWLLQPFTCPISCVPLCVVLKKTTAVQRHLDPMNGASAHIDMRWLQSTKH
Bb_ERL836|KAF1730555.1	MRLSTVLLVVLSAFAAAQSSESTSLTTVASASTTTITIHPTKTIFLSRVHMTDSTFDSISVVQSTDGTTLPTTTESSTPTTMPSPTKGFADDNALDAGKVVLAGVVGIVVAVGVAGMVFAGFW
Bb_ERL836|KAF1730558.1	MGASASEKRPDGNVSPPAETEQEQYPSGMRLAMIVVALVLTIFLTIVATAIPRITDEFQSLDQVGWYGSAFFLTLATFQATWGKLYKYTNLKLAFLTAGLIFEVGSLICGAAPNSAALIIGRAIAGWGAAGLVGGCYTVIAFVAPPHKAPAYTGLVGTSYGTASVIGPLLGGVFTDKASWRWCFYINLPIGAVAFGIIAIFFQVPGRAKPVPAALKEKVAQLDLPGASLIIGALVCFLINMQVAGTSKAWNSSEVIGLFVGFGLCVFCFIGVQIWQGERASIVPRILKTRIIAGICTFVFFQSGANFLFTYYIPIYFQAIHGMSAAASGVRNIPFIALSSFFAALSGLAITRLGYFTPFIAIGSVIFTIGAGLIYTLGIESSEGHYLGYQVILGLGQGL…
Bb_ERL836|KAF1730566.1	MAAAEAPKIPRIHRALAATGQGTLTLKAVPVPRIAHDEVLVRVAAVALNPSDHKLLDQSTTVGAISGSDFAGTVVKVGTGVRDRRKVGDRVFGFVFGANPGNPGNGAFAQYVAATVDICMPIPDGMDFDTAASVGMGSLTVGLVFRSLGLRWPQLDHDEAHEAETISHDADIDQADGLHPFVLVHGGASATGTMALQFLRLAGYRPITTCSPANFAMVRGRGAEQAFDYSSSTCHEDIRRYTGERLRHAFDCIGSVSSMTLCYSALGEYGGHYTALEQYPRRLTIRRRDVTHDWILGWTFFGKEVKLAGAYYRPVLMEDRELGRDWGNMVARLLAEGRLLPHPVDVHKGTLNSVIPRLDMLRRGQIKGKKVVVRV
Bb_ERL836|KAF1730568.1	MELRTSSRAGQGRGGRLATRADEDVAGGINLLAAHALVVVVPANIRDKVGAVRGLAELEPLAGAGRREGEALPALLLDILGHQTMRSEAIEMMRLKKPSVTLTHGCTSSLARQSKGSPKRPQPVDEQPHVLLDEPLLLPQRRLGKAPRQQFADARVARRIGRQDVVRAVGRPWVPDGVAPELAAGALLAVDVAPALRVDEGELVGRPADHGAELLVELAQPVQHLASAQRPRVGQRGDEPQLWTGEARKRVEVEDVDAPANVVAGPDAQHKEQTGEQRRLGDCVRKKMHVWTLL
Bb_ERL836|KAF1730569.1	MAVEPRLRKACDRCHAQKLGCQRQGNGNCVRCTRANKQCSWSISLRNRRYIQTSSQDNTHSGYLEAQESSAADASTGAIGGGAGDLTSAWGLANGHTHHDQEEHGMLDSDATDKDCEGSSDNSGGGGGSAPGGAAVSGADAISDWQGPSMADILLWDTPSPMGRMVDDNRSLFLGGSSMDIDELPRSVARSTADGNNNNNHNGNSSANNAHRQSRGGLVTPAITDLGTWTLPDEIPALSGTPARGQADAQHPAVCKAMSMDASYLLSSLPPLEMSNLTDSSGGSKRATPPGFSRIESHWLFKILEINIRLYKNSRTASSMSEGRDADDVGGGGSDRSGGDDGESDRTGDDAGAFDEAISLAMQLTDILQEINDAAAGGTCVRTGDTRPQSLHSIDSGSV…
Bb_ERL836|KAF1730576.1	MRIRKTPLFNDVAVTVGDQETGDRLRDAVSPLDRSSTILDDRFGVQLNQLENWKPHVVPPWDIRIYTDGSGINGHVGAAAVAPELRLDGISARRTQYVGTWDVSTVFAAELHQLDLALQAVVDVNRAGASPGRCVIFADDQAATQAIQDPVTDNTDVTFSTSESDPARQHSPHIRTHRAIGSVITQIRTGKVSLRAYLNGINKADSD
Bb_ERL836|KAF1730583.1	MAFDLTSTDKWESFCTRFLNRKSIHRARQTKRASENRATARDSAPERCRRTAASTRTIQPRSYEGTGTKCRKDAQQAVLPVVPTHALGIRLVAEHDPANTCFAIRETEKWRA
Bb_ERL836|KAF1730587.1	MQPQFILTSVLVGFAAAMPQAIDNEDGPKLYCKDGEGSVIRSSRGPVCIGVKGEDFGPAKQCPMAICLRAGFCEPIEDENGCMVCPPGCGVGGGAVEEDIQAADESSDNCPPAVCSRISGCEHITAANGCQVCPPGCALGGKPIEEDAEADDEPKDRCPLAACNKFPGCEPIMGANGCKVCPTGC
Bb_ERL836|KAF1730588.1	MSIVELSRVSFTLCLAANFTPAHLTHFTLNPYIALSFLVGADLAAPQKQHDARDNNPFKDPKTVVVPRILNKDDYDAGISALTEGNYQWNRYMPIERFNDIAYTDQRESKIHKLQETNPVRRIQALKSITTAKTKFATAFGPEFSGEINQTIDGARHGLRLVWAKAQDTNYRQLIELGDLLQEKTKQ
Bb_ERL836|KAF1730589.1	MTSKSFIIYGFKTGGKMVARVTFTSKDDTKGVKGDLSIDVKKGMEEVNKYANVDVSLFYQGELGIFMGDKEGPPRDILFGSVEAVLSQVKSWADKFESYACKHDYAYGLLLDEYDVIPGFSDLEDSPEAPDCDIAQGS
Bb_ERL836|KAF1730592.1	MKLSNTFITLSIGLVAAGPLAVRNPQNSGIPFGANGLLGRAGASGCPQAPQQPSTELQPPNCGGGKVLLDGECVNQDQSPESSIEGNKTSATSSEVVDPGFARPAPVPEGPLNSKGFSKAGCDNIRTFFSAAEFAKTKCDEFN
Bb_ERL836|KAF1730594.1	MNSLDMTSKMVHVVKLLLLAFRMATPDRLTTSLGCLPAAQMLVVKVVIQYRRTVILELPRLDRHLLVTNAVWALRCFHKQWEGIRPEI
Bb_ERL836|KAF1730608.1	MASDEFQRVALSVTTSLQLVELLNTLARPLYPVDSVVKFTYWAFRSPEPNIVLKFLLGLVVFFERIGVCSEQNRSSDEVDNMATAPQTSLLLIEA
Bb_ERL836|KAF1730609.1	MARLIFRAKDSSNTKEVKAHAEAALRFWGVSGDLSVSVKNSMEQVDKHAHVDITLFQEGNLGTFMTSTDGAVSSEKSSLGSASGSFKQVKEWADQFMQQACNHNFAYRPVLEEYTTLPGFPAAQKVHDYGVVRIMSNRILRELVKLSELVSTVTARLENLGGWEEHIDDMDFEFLDVVSASKQWVEKAAADTSTARWEAKQLMIKFRLFNRTYKKYLSSLLPFDPSEFDPHTSDLDEGILEPVSAQ
Bb_ERL836|KAF1730610.1	MVQMGHALPQPQASQDGEAVGHIVVLKKGLNEDHLNEHLDAVKGIQKRSKRDDTGESGVKHVVDGASYGFQGYTGVFTPETLEFIKAHKHVDYVEEDVNLSDLPVETREVSDTELAVEDESANTDATSVPAVSSGGPNRQKSTIGGTLSWGQGTLLGKGLRLDVVVPLTENAKRDNPTMLNETNPATVLNETNPAIAYNFTAPSADLTGVANLLEYFAEPDPDTIFDNLPDVPEAPEDRVEENRKRAVVDIPGCTGKINTHFKLAEDYE
Bb_ERL836|KAF1730617.1	MVTNFMDLSICRTEFTAGQITRMHNFAEIRKQVQLRTIEAWGGGNKQGVLVPSKRKFGPPSYSSDLKRASQKKMDAIIKFIDGESSHVGFTAQGQQRRFQLQSRSPSCGNGLIGQAKV
Bb_ERL836|KAF1730626.1	MQLPLIILDQPAKPVRRNNAKRQASSVLDEYLYGGRRPVAALGVPIQIGTPPQTVILEPDTASASLWIAGLRNGQARDEPQSVYFDAKSSSSFQNFTKVAVERYGRLSNDYYVLTSIADDVSFAGKKLGQLKFGFADLNIQNPGREVGILPLGMRQNRNSTVEKQRWVDRFKKNPAQMQDAWAKMQTYYDSLGAHFDTIDDLLGMFDNYDDFWTSVLDKQVISERIFGMAVRENGRGGLTLGGLDTGKFSGSLHKLPITDLKAKQ
Bb_ERL836|KAF1730632.1	MLWLQWTPVSEQGWVTLHKITGDSKLGELECTRDQPVMPLPFGFIYELTKNHRESEFARLCSQPEEAQRLCDEVVRDGQHHYGDRPGVSASSLARWQRAAGLVHTAEGIRARPARPYCAPGRCGKHRSCSECARNGAIFARCMQ
Bb_ERL836|KAF1730635.1	MVTKILDALPERKNIVKVHKNEELLLTFPKPDRRKTWREPPLPTAGFLQVLPLPATSSRAALCVWNGNRWILDRNMDVEEISLQVDGERTLMTELGNVDLRPGDWSKISVDVEAGQTTATAQRKANPFEGWTPSTGAIKLVTECLGARGCDLAVSLLDEAHLLTVGAESSNLLVVQPVCPIV
Bb_ERL836|KAF1730639.1	MQRATASMAGDRAAIPSAHDCLPVRSVISSRAGRGPSCSKSRRKKFSPSVACWRTRSNSRFESFWLMNAPKTRPTEDSFHWLQGLPLLRFSTLPPVVLEMLAMPCERVLLGCSVPVPHDTSIPGFGFSGNCSLAAAKASADGLFGAGGDTYKGAAVVARNLQTTGLACRQLKS
Bb_ERL836|KAF1730642.1	MLCSIRVQADQTHPIRDGNSSLLIVWGIIEFHVETMVPPLLSLAPACLGSCNASGAKRGRDESGRRRGGKGHDGQNARNARNANDHGHFVSTESLGTAGERH
Bb_ERL836|KAF1730657.1	MDTRLRWDYHREKLEAGATARLSALSALASSSWGTGLTNLRQVYRAVIVPQMLYGCSAWFIPGSGYTSRGSSMISASRNVQRRAAQIITGAFRTTAGSAVDVEAHLLPVLQQLEQTAVETTMRIRTTPLFNGMAMIERSQGSARQPPDAVSPFDRFSIMLEDKFGVQLNQLEKRQPHVVPPWWTPPFVHIAKTAAEAVKEHDAMESGAICIYTDGSGINGHVGAAAVAPGLQFDGYTRPSFVD
Bb_ERL836|KAF1730663.1	MLRADGAHSAVRYHMMKTSRMDYQHECFDVLWCELRMKPGKQGSRRHSARMENLTEPPAHVARGRFHVYRHFQLGNDIWLPPAQLKTHRPSSLTGSGRFVYLHPLYASEPLCGIGSRRITNQTLPFFDANFPNVRNHISDTSLIRSFSECPHRSLVSIKCRLYHFGSSGVIVGDAAHAMAPFYGQDMNAGMEDHAHATGAALRGEQGEDDENNNSSSRAAKIRGRALAEYSASRWRDAHAINDLAMQNYREMRTSQSTLDKLRKALEGFMHATFPSLGWQSKYSRVVFSNEPYAECVRRNDRQDRLLSIFTALCAGPFVAAGSYSLWSAVTAPWQWPGFRRHVLSVALGV
Bb_ERL836|KAF1730666.1	MDCFNDFSLNDFDLSTPRFLGSDSQRADREASPPSAEPGSEPESDPTEAAERLPLLRLRDIKTGREYDRETPTCIHHDLKLKVSLRSAGRKRSSQVDLLNKFDVILAPSDL
Bb_ERL836|KAF1730670.1	MLRQIPMLKDQGLSAEFGLLPHEPPLVLLSDPCYNAWETAVVNLPAFGAARHNDPELITSCLCTCAERLTDLTYYIACMRVATGYILSLDPAMPCR
Bb_ERL836|KAF1730671.1	MALLEWLLGPPLGAVAGKQRFRCQVSVLTARTSSDELDTPDETKSLRIVYRKETAEVTARAAARSTRANQATSKQFQS
Bb_ERL836|KAF1730675.1	MEALQHEDSAHDRLSYITQSSAQLQHERTQLQHERTQSDERLRQVSLYAEDQRGQLEQRRQELERLQAEAQQLRSDNQILTNVITYLQREMRTQRCWLEDLRQQLVARNQAMCVLNQSSYQAPPTVPSLSLIHYDPPLQARPQSSEADA
Bb_ERL836|KAF1730684.1	MWIDSGESYKDVIRVLGTIHHTPHLSNVLLVSRSFERRERHEIPLASNSQISSAPFEQFVGSPSQLLMDQGSTASEQEDVSLLRDSIPFDPPRSESADDERSDSAIEFLLSNPQTNTSLLSVPILENAHIDDTFSTVTHVTALRSPDPTSTLVTDIGWFRTYVTEDEQRCAEYNLSNPWLAPRAQTIMQKLAEYPDQHRAVFLKLWAGVCSTFSVISLQETMQTLRRGICAELLPPNLDLSVNDRLQLIESAEKCVTGLLLVRRLHVLQLLKDEPRTANGVTWINFDISSGSTKTRRPGNPLIMQESAVTKSLMERFYPDLGPSSTEYRKVYEKLKKLRKLGRRLEMLASNFGTGILGLLPCSDFDSQGFNIAVSDNALLKPTDDEFSCFMTLLDSTEG…
Bb_ERL836|KAF1730686.1	MTDLDGNVKIGELACNVNDIKTRFLHITGGLFWCDKGETTPLQLLPLTNHLMYPWLYSEPVEADVTKWRKDSAAIEFWQTIAKPRTSMAQLSDSPLLKLPWTTNDVRELVMLAFDHKRTEAMMKHDPPLIRRLPYPMTIDNAD
Bb_ERL836|KAF1730690.1	MGEGKSSFIVPIVASVLADDDRLVHIIVVSPQDKQMLDMLVAKLGGLLDRPVFIMPFSRSVALSDADLQVIRPMYVECMARGGVMLLQPEHILSFKLMAIEWIISGRGDIMLPLQDFLNKSSRDIVDESDEIFSVKFELVYHIFNKLSALPKYTYWYLRNGAQYLPIFLCLWPAMRVRGLGLGLVVEPQPRVGMTGSG
Bb_ERL836|KAF1730691.1	MKLLLERRGKDIAITDEVVEAAARNWGYAKEMMALLLDMRGEEVKITEKVVKAAVGNEGAGNEVMLILLERRGTEITIMDEFLSIIAQELDHRVTGLFLKQRGGEIMIAEEVMKAAASNIRHGKEVTTLLLKQRGSHIKITKEVLKAAAENEGVGQAMMAVLLEQHGGEIAISAEVVEAAARRWTGAEEMIALLLEGRGDEGLDED
Bb_ERL836|KAF1730698.1	MVDTATVAAICRHRKVALTQGLIKTTVSSLQVSFTRRMEATKAASFFDFERLLDDDRAEASIVWERKVLFYVETRAEVLAGEDITKALCRVLHSLIFRVFTAVITLDFVALRITLNKSA
Bb_ERL836|KAF1730723.1	MGSDAAKAADMAWKGDPKSTDDEVQRGSVEGGKKFYRNEDGTLTISGHKTEFILPKGQAGTKRKSP
Bb_ERL836|KAF1730746.1	MGAHLGHAALLEHDNQVRVENGAQPVGDKDARAGLFAQDAVDVDHEALLRVGVERAGGLVKEEQRRVLEQQAAHGQALLLAAGNHEPALADFGVVAVGEARNRVVDAGALRGGHHLRARRVDGAVANVVLDRVVEERRVLRDDANGAAQGVDLDVANVLVVNEDAAALGVVGAKQQPQQRRLAAAAGPDNGHLFAGGDGEAEVLQDGPVRVVAKGDILEANLAALGQGQLLGAGLVGDADIDLLQAEERLHVEQRLAQLAVHGAEKVERHGQLEDELVDHDQAAFGDAVGGKVHHCRQGGREDDVLATVEERQRSRDLDGALFVLFERLVVASHLKLFIVKVLDRLVVDERVDRDCRRLVIGCVGLTTKLCAPGRGPNGKGRVADHGQRRDGGKLGAVL…
Bb_ERL836|KAF1730748.1	MKFAIIAALVGFALAAPAGDVASKRDSIGGDPIGGDPTGGDIVSGVLGGGGSVTPGAINSGGFPGGLGNAGDHVDTTGGNSGDSVKESGNVGSLLDNVIKGSLDD
Bb_ERL836|KAF1730758.1	MCHSSKLRAADLQRDTTPSSIVSGQLYSCKAGWYGVDDDEKKKKRPTLIIGNGFDCRRARGLSYHYFVARDWN
Bb_ERL836|KAF1730826.1	MLMVAIPGNRKRNTVRSATNSRGQASRVAWLALTSKVHAATVLHGCSNTRAAFSSVVCQLCFMLSAATGDDWYQYDPSGSQLTMARQFRAKASQTLQELRKEENRD
Bb_ERL836|KAF1730867.1	MYGRTIACNQPFRATLQRASGVEFGVLMISGLIKILYLLLEDYYASATSAATAANRVGFGNTARAPLLPRAYEESGRSSEEDDVANQTTNRENTGIQERSPWGP
Bb_ERL836|KAF1730879.1	MGSLMNKSDPACRHDFRTPAQCGSIYAVYQHRDRGGGADTASAAAAEPIRHVVQQIEKSCLKACRDEERFKIMFVHPRIQAARDDIYEYWPTDRVDEWIARYPGAEVVQRWKSRSWDVKQQSSQ
Bb_ERL836|KAF1730910.1	MSNSKITIMPAVIYPSQLWAQHRPEPQPVVSKRIEATTPFPHSSNGYKGSVTKSAPILRIEYMLPREIGALGVTSNTMAATKTETELTEKEKRDRAAVVSAERGEDMGKPVLNAPQGEHNFEISENRLGVLRNREEYATVMTKSRTSLIEFNMMLKGVVDDR
Bb_ERL836|KAF1731031.1	MAQMGSALPQASTNGEAVGHIVILKEGLDKGHLDEHLKAVKGVQKRSDRDDTSETGVKHIIDGIIYGFQGYTGVFTPEELKFIKDHEHVDYVEEDIILSEPLVETREVSDRELAVEDEIADTDAKNVPAGSAGGPNRQKSTIGGGTLSWGQGTLLGKGLRVDVVVPLTDNVKRDNPTMLNKTNPATVLNETNPVTAYNFTAPSANLTGVVNLLEYFAEPDPDTIFDDLPDVAPEEVAEENGKRAVVNIPGCTGKIHTHFKLTEDYE
Bb_ERL836|KAF1731032.1	MSNDALTFVATIEIEKQQDYQNGHFDAASYTPDQFYKTHGDRWIKGYKRGGKLMARLIFRANDTSKTKEVKAHAQAALRFWGVSGDVSVSVKDSMEQVEKHAEVDITMFQEGNLGTFMTGTDGAVSEKSSFGSASGSFKQVKEWADKFMQQACDHNFAYRPVLEEYTTLPGFPTNQRVHDYGTVRIMSNRILRELVKLSELVTTITRHLEDLGGYDEKIFDMHFEFLDDIVTGSKEWVEQAAENPRDARSRAKSLMSKFRKFNLTWKDYLSPYAALLD
Bb_ERL836|KAF1731050.1	MPRPAVELHFISLVDGRPHLGAHTKEELRDSAAIVFGIEDGNIARGGDVGDVFSRAKGEKKWEEREEFHHEYYMKDSLG
Bb_ERL836|KAF1731051.1	MMKFLALLPFLLTLGAAEDVADVAAAGDVTIFDAKDYRGRIAQFLSMVYARTCHLLSQPQAEALGPSGSTHPKAKIANSYQCRGNYAEVVFESRASTYIQAYSIRCSKN
Bb_ERL836|KAF1731077.1	MYDQVIAHIKDHVVTGADTQLLLAVDHDFGGLTLSSKWNQRPIAAASCTSEHLVSLLGQCKGDGHKGYLATELLRHYGLFNATDDLLDTYKRSGSTPRVVTMGQALAAKAGIHWSTTSHISDDVDLVLGLAKVPAGGNRYSTELAGQGIGVLSVSMANRTAQLRSGEGEQLNARGVLEAVK
Bb_ERL836|KAF1731086.1	MALTDTAAFVARNAVVVTATPCEHPPPARLTTGPFGVMPDGRPNAVWFTRDTVRRTSEKFRDVLALINTGAAVA
Bb_ERL836|KAF1731125.1	MNILGPSLLGEGFQEPICSDTYGASVSDFTGRVSAGSDHRTVAVPRSTDSLVVKTQQSSQKWEDQKETLIELYICRDMTLKSVVSVMKAQGFHARQSRDRFEAWHVRKHLKPEEKRIIAQIWLWRKQKCGQETAFMAWSRLVSQNKLKRIIKDHGEPLGPDDPTLKPPPFWLYYCTPPWINPSDSSIMVTQDGFGEVATPSTSSDLGELLHVTSANTVTAAATDRELFQFAPPDPVNLPAVLWPNPEQVSLGVNCMHQLLPAESEEAITYPLCFRCGSCALPAVVSFVNPASNQHQQTAEGIPEWFLNNEAGELAVGLGGHAVNIYPNNLQQLCGQYLYSFPTAFVPDGGFDQLSVQVNAPRQIELSGVHGDSLGDLSAVRINIFDESELPRNQVNR
Bb_ERL836|KAF1731138.1	MERLDEWVNMGRGRMRGYPPGLTRYGEDDARDYIELDREEHRFQVEYNGRGFEPSFAGLSHRLSGAMMGLITAALRNLFEPAAPLLPPLLPHPPMRPPFGWGRSRRREHLYRQSSWFDPEFGSANFRSNYSARSEHRYHRDNDDGYIDVDNDSTTFYDPYDMPLGHPRVRFA
Bb_ERL836|KAF1731142.1	MHFSTLLSFAAAGALVASMPYKEANQVVDNLGSGMSSDDTKGPEDWRKEENLLYKLLIEYRKEVNVQNPKIAQDPEIARSPTLDKVARTHIDNPYFETGSTCNPHSWTATADKEAKWKSCCFNIGQANTWPCMWDKPREISGGQFQGNGYEVYHGGNPNVYTAPMTAKGCLNAFKNSTGHNPVLINNGTWSTMKWESVGCGMGKGQCAIWFSPEKDSAASPDSQTAQDGLETPVSQKEEDALETPVSQKQQDALETPVSQKQQDDLETPVAEKQQDDLETPVAEKQQDALETPDAQKKQQDALETPDAQKEKVGLKAPDAQKEKVGSETPDAPKKEDGLKTPGAQKKKQACPNKKPKNPNPSSNPTPTPTPTSTPNADATPDNESGVAKIWTQCGGKNW…
Bb_ERL836|KAF1731164.1	MAGDADALEGFDELPDAAVLRSEVTSILTLGRGVWKKRVDAISKRDETMLRVSVVTNYIRV
Bb_ERL836|KAF1731179.1	MEHNAPDLVVLCIEYPELYNVASGRIQDNKELCHGVKVQVKQCKYNEAPKQLKTGGSKLICTVSDHSDEVSLIFNEDEPDQKTKEGRKPASLPQSATATYKVIREQLGNGDFVDERTIKDTAKKTYDDKVAKETGITGIFEAAKSSNSVIIQAPRLSMNLVFELVLKLAQGMSPDLVLQRKAFQTVEDPSRHITIDGAFTSEIKACACAESGRVCGIPTENKSKAKIIEDRVQKKQTGVVFPRFKTPETHGAQPYNESGLVAGFFRAHNALEKLCPAQAYGYAPWCKSMSVGSENFIWNEEEKPLMDLAIVVVRGGNAQVCKLTRGITVQEAYVRRARTFGTFDYKGQQGKVTVGAVIAAHTGYSGDNWHFDIAGVDRYHLIDEAVAEALEEFYQKSVS…
Bb_ERL836|KAF1731196.1	MKTAVGIVFTAALGSALPHADKSTTTLSSRDTESKLPWILYKGTYGPCMEAVHGDGGREAIEKGCGTEGFCDLLNPVYGPDNLERLSKKYGYANNTECYAAHDKIPWVEYKEDYGACMQAVHSHADREDFEEACGTEGFCDMFNPEYGTESLKRVLETWGQYGFMTHTECYAGHTKKPWVEWKDYGSCHDVAYSVVSREKYEAGCGTETFCDLFNPKHGTDSLKRMTERYGYATVADCIADHEPQP
Bb_ERL836|KAF1731197.1	MKPLTLLAITIGAAQASVSPINSIFGQTKTGLDVLIASNYSQLASRKVLLLTNPTGVTPELNLGVDVMFASKAVNLVGILGPEHGFRGTSQAGAGQATFIDPKTGLMVYNAYNANTSTLVSYIRDSGADLILYDIQDVGARFYTYIWALYDVMVAANIANTSVMVLDRPNPIAGNNAFGPVLNESFVNSYVGRRSISQVHGMTVGELAKMYVGQGWIAATANAQTKLHLEVVTMQNWRRSMRFEDTGLPWVLPSPNMPTVETAMIYGGACLFEGTNMSEGRGSTRPFELLGALWANESWADAMRSLRIPHTNYRFQCFTPTTSKLSGENVCGLQVYVELKGESSRLAHFDAPFVGVSLLYTARKLFGNGSTLNMGSANQSFGFLYNTRSNTYNIDVLAG…
Bb_ERL836|KAF1731198.1	MAKCLYLEVLMDGSKFGPWKTASQTMKRFYCNYGDKRWLVSGSKNRDLLLWDLQSGDAQVLVSAFANSVTGVDVSTKGDLIATSCGDGTIRIFSYSPYASPEPEAAAKVYTHGSLRGFDMPLGHFPAHHFPIMTGNVGDWLSPTLSIRELCMLRFMDEITDKPDWWTKVHDAVIAGRWKAEALDAKWGSYRRYGDFTSAMADACIAELRKKAELVQACGFVPTFDYSTCVVKSDSMMDDTLASALKSSSLVLEQGLQGKGWHPGSDGKVLDLVHPSVCPLVYGQSRVLTPGQVVPRDSCVSMMGAGQVITDPGQAARKGVRAYNYFSTRFQWLPAEVLITNGKVKIDSYINNLHPQEHPGIYSIIETLIEKSLPAWDLVYRWPDEFAHQRLVVKSVVPE…
Bb_ERL836|KAF1731215.1	MTPALQYQCNFVDENSSYIILLKTRAAVKILEGAKAEGHGDKPYKSQPETQEQKHFSVNKIFENGIKEANEECARRIAGTIEILKRETGISDDEIFRVPVLYTKILKPKIPSNGDFQVGARYPNGVNGLVLTDSFYLAPKQWGLPNSAGIDTMQQAVEDAYKKAGFSVEFVDEWDFHSRKGDIHCLTNVLREIPGSQAALFGAPGSSPASGGRGTPQEREKELCKSLGIKDDDCRPRVSQCIFEAGKSLRELEEDDARQVIRQCVSKAIK
Bb_ERL836|KAF1731217.1	MTSPSIPSGSEPTGVVPLALPRSFPKASGQPDECAAKCWFQFQSCYRSVPAPPQMGCGLDLNRCLRAAKICTMARPPCQKSGSPGTPSGTKPAGPKASPYGTPPNGWRPLTVAGAVSLKSLGVIAVAAMAVLL
Bb_ERL836|KAF1731252.1	MFDHDSDKARASGFSLDAYNHMRHNDYFSSGDGFGSIAPSQLARIPDDMSRMDSHAMDWTPTPTGHGSHFRNANTFNDQEDLIDFDEIPQAQPQVSGVGRLVAQFEHKDYVPPLPPRPITNTASSPAETDPSMSNSSFSSYFSSLTSAAHANHAASPVGSPVDSHYGSFGDVLSRITSPHDVNSMESGSPLLNFGAFPHARIASPHVNAVRSHVVSGMPQFPDERTRTPFGGETKTLMNTESMDNTDSHMFDDVERNILTFLKFDKNLCRSDKKLYKVGMELLMRLSRLILRQPSQFIDNRTSH
Bb_ERL836|KAF1731263.1	MLRLTDDDSLSRVFPASFSGAAQSAAAATARPTCASVDVDVRAVSSVVQRRRAGSNRILKRDAAPPGLYSYQESQHTLSRDSAPSIVSAPSIVSAPIWLLSL
Bb_ERL836|KAF1731264.1	MFESAKCVMGIADADWTVMCESGRRHYEEGLTLAEGQHGRVRQDAVRTGILLDALEVSTKVQNELLCLPQKDLDAATKDAITLAEVLKQRAERMPKEAGSTCS
Bb_ERL836|KAF1731281.1	MASPMRIASSGYSRPPTPPAKRPNVLYLESVKQKTRKRTAILASSASHAAAGSGPSRSGDIGVWEPVSDAGWTLRGVWEPASETRDEGTESTSEISDGKEDSVSLSNAELSESEVGVRVPSLSESEVGLAPTQVAQDARRRVLCSPDAQLGRVDALDGEVSERVSGLVTHSGEPLNVLVQPSGSAALGRPLPVLPRQVEEHGSADLARRVADVRVKRGEAYAVDVGVLGEEEVTVEGKGVEGVGRGADNVRVHQAVVVS
Bb_ERL836|KAF1731282.1	MTRQITSCLTCRRRKVRCDRRAPVCSVCQRGNHICNYQTPNLTRLGPDTPSGPWAVQSQGYTPTLQYQGSAGTKHDSGSVSSTPASGTGSPSAMHTLPDKRGVPAHHNGSMLLLQDECSRLVSPLHWASTVEPTKATDSIASNAHSASPGMDEATRDVLMNVDSVAQRPGDGQHPGAVPNLPLPYTASPPGHPSFTHALMGSRSDDDNKNLAPYYPHSVTECRFLLDVFISNVEAVICLFHEPTLRQAFDAHLAQQELYAPAVAMTPGQGSDKAGHFEPLMFAIFFSAIYSMDAAQVRDIFGATKTDMLKRFESALISALDGESFTSSLALPVLQAFVLFLTCRCRDDEMQQIWTLVGLAVRMAQSLGLHQEPTGFSFGAMDAIQVEIRRRLWYQIFYL…
Bb_ERL836|KAF1731310.1	MVEERASNHVDPTRECEAPSAASCGDFQGLAQVSHRILHQAAEDGDGDGDGDGDGDDEFHPPKPGFSWKRALWADAIVPSYSFETWKRRGSYVIE
Bb_ERL836|KAF1731322.1	MHFTVALLSLSLSIFSAQAAAVPTDGVVLRAEEPISHAHRSTVEGRHRYHLDDDEDASLEKSHRYWLDDDEDAGLEKRHRYWLDDDEDAGLEKRHRYGLDEDEGAALEKRHRYGLDEDEGAALEKRHRYGLDEDEGAALEKRHRYWLDEDEDAGLEKRHRYGLDEDEGAALEKRHRYWLDEDEDAGLEKRHRYWLDEDEDAGLEKRHRYWLDEDEDAGLEKRHRYGLDEDEGAALEKRHRYGLDEDEGAALEKRHRYWLDEDEE
Bb_ERL836|KAF1731337.1	MLRQIPMLKDQGLSAEFGLLPHEPPLVLLSDPCYNAWETAVVNLPAFGAARHNDPELITSCLCTCAERLTDLTYYIACMRVATGYILSLDPAMPCR
Bb_ERL836|KAF1731355.1	MSIFLNQFHEQLVDDILTHDDWQVLKTTHKFLQPFYQATMEQQMEWASIDQMLKNMDILLKQFEDAKIRDVDNGYMVNPIHMGWWVLAKFHEESDANPNLRHVAAAPSGKEEIHRPALAGGVARRGNSWRTATVGKI
Bb_ERL836|KAF1731357.1	MPCLPPASDAVRQFVDATGVEKERGGTSWWDAVLVKASESCGREGRPERRDFRGTMPLLQYRYSMVTGFLAFKGERHLETFLVWIRRTAGGRAHHGSETTSAVEEGKARRIRQDSTSF
Bb_ERL836|KAF1731358.1	MAAASMLISSSNYLAAYGSPVSAVVSSAEPYRAAYNNPKSLLRQTLPSISEVISGTRLGSKRPLLTGRPELSCCTSPVRVRKRILPSKFKEPAAYGPVSGGHRQPPAPTPQPDQASYMLAGHMPLPGHPTTSYHEQPNTFQSQTHSNFTLDNPRFRDVATSPRSYVSWTYQEFFSRIRYSPSTTVHFAKAYGRVDQQQHLPCESEVNEMLANLDLIKRDIEQVCIFIQSTKRPVDGNHDVNMHNNGWESAPRNVVKKRRVRVGPSRCHSCNITQAPEWRRGPEGAGTLCNACGLHYAKLERNRLRAENSN
Bb_ERL836|KAF1731363.1	MARVETTFGADSSAVRTPNHATSGRDPAASPQWPVGPSDETKDGPRTEILQTAAGGTETSCGSNAGRSSRAVGHDREHARNRHNSVSSQQASPPPTTGIGFNIAELVAKTLETAGVPESQDLPEPETAGHTAARFAVVIPKPDDESQVQAGQGSVGTKPAEQSKRQTRGMNATTSESLNRRKRSATYRTMPPTIEDSAGETLSTGKSTGMASLPRVASGSGVDGLPRSGSKPQTTSLDNTGETIETGCYSTADIHKRKTESNGWTHGNQKA
Bb_ERL836|KAF1731385.1	MDEQVACAGPHPLYNAPIGAVCPSSQQVLSSAVYYTLEVEIIAPNKTSQIAEISNLIISGDDRTLITNL
Bb_ERL836|KAF1731455.1	MKLSLILAVVCASLVSAKKKPKKPKTTTTRILFTPTFLREHFTKGWRDLDKPITCEQCKNICAVAPVPKWLDTYYACIKAKCHDPVKGRKHLCVATDWGVFPKTTANATSTSTSAASTKATSTTPSFITVTSTTAPGPTSSLATVSSTSTSSVTAEASTATSSSSHSLPPLRPSFITSMASMSMEIDDE
Bb_ERL836|KAF1731500.1	MVNSSAVLASGDRILNGINFFTALFLCQDQDLSFIKFTKVKMELDAEVNRIDLDILMAKNPTQFGYHHGENLAISSINTQVCDVVVSALGTMCGRAFRENSNLYQHIRYNHPEIRFTVSARGRTTPDEKRVGRNTIQRWVLGGGWRQARYLNEPQGLHPESLIMQYADCFELLAVLWTSETCLGPDFIAQKWRGRVRVNHHCSPPSCDASEQESSSDAQV
Bb_ERL836|KAF1731563.1	MTCVVAALRVAAKPPIIPSPRQVRISALAQLRERERVLDTAAALEHVRIVGRGVTLTDDVGRAELELSGQRGGAAPLDVLVAVRGALVGAAHHVNGVEAAEGARRDAPELRHGRDAAVRRLGAAAAERQRLHRGEEHGGVGWRGPLLPLRGHGGGGEPEGEDKRPGEMHDSCVVGCAWGKYLFYL
Bb_ERL836|KAF1731587.1	MTGCDNIVVDLVLIVAVAVLARRRAALHLAAELHLALEQVELALECEQTTEALGALGEHLLQAVEVLQHLGLRRQRAAVGDERPLNPYHQVASPAWPTGAGEAAIDALYRVSDGDQVGRVQARFEQLRVVGLERLSEDGGEGLEGGRRNDGACGLHRSAGYGLLEQAGHVNGLVAAQKLAKRGGAPFSI
Bb_ERL836|KAF1731622.1	MSPDKRCWISILRREWRVNMSSEVENQQQQQRHYASNSESAANYFVTSFASGVTKLVQVRATRAKNLPWQLLWPALSIVFRDN
Bb_ERL836|KAF1731688.1	MEKYPSLTINLASCFSLLAGTRTATPMESSLESTSWFRAFCLVGPAVIPMPGTSVPRLVFVFEQAFCIVLLAIYKWAGSTGKHGFKVDGQGRTGGRGPAGFETRDFVTL
Bb_ERL836|KAF1731690.1	MSGFGFNDPQGFAGNQQQPNQLIQQAVGYIPMSFNNMNSGPVCHGQTMSNWPMDQAQPSMHPTSLMPTAYDSPFASCGQQMQTAASRHTQSSTMYMGQANLMQSNDMFMRNTQSGMMNMEQMPTDNMQGVMNMRQAQSMQPNAMSMGHTQSGMMNMGQTQSTQSNDMFLGQTQPGMMNMGQTQSKQSNDMFLGQTQSGMMNMGQTQSKQSNDMFMGQTQYGMMNMEQMPTDHMQGAMDMGQAQNPDPLQGVDFTAQLTSTQNASQQFPSMQYPVMQQTPSMQTPHKRAIQKQSRSRKSTAQTMQGGRNSAGKRPPPRPVEVLDALLQEKQAEGKLLEGNKPELLKLSAETAELRKEREKSKMAEKMRICKERNEAALASRGQSQETVDHVESSATPKRQ…
Bb_ERL836|KAF1731724.1	MKRDLAPPTKRQHGVLNLDYDSVYSLKPIAFLWMATFPLFAVVIIVSSLKTGSLLYLGLVVPCVNRTYYDADRELSLPCTANLDSSATFRVDMCSARSLDEKR
Bb_ERL836|KAF1731743.1	MEERYEEQHGNLDGNSFWVLVHVRLAQRMPADRLFQFDSRGVYHPALHYVFVRDIPQELRYIADTPQ
Bb_ERL836|KAF1731785.1	MANLFKIEVAEASARIQGYVRRTSCVFSPRLSYLASSRVGLRKKINVFIKTENEQIAGSFKYRGAMNKLLKLNENQLRAGLITYSTGNHGVAIAKAAMDLMNERGYDIPVHVVVNQSSLESKRSKLQDNGAQTIRINGSSMIDCRTTAHARATEHGYTLIESFDRDVMIGQATASLEASHQIEGLEEGRLDGVIVPCGGGGLTTGTALLLNGSSTSVFAAEPLVGGARLAASLLQGQLCERDMVGYTCADGLRTSVWESNWQVLKSTDYLKACFPVTEGQISDALRELREILGRPIEPSAAVGLAAALYHPDLRAFEPQEEVKTWNIAVILTGGNS
Bb_ERL836|KAF1731795.1	MLLAKSSVFFALQSAPSFPGTVSLPVNAMYMTSLASWPLSPERGSSGKHNLAMDREASPFLLMKNQHNMTLKGRGPYHLVIANNGHYRKRLNAMVLGDKGRIRLGVTKDDIGMYIGVKIWNTIGFDRVHESCLVLASLVVSASTRASVDTVAVNVHVVVGAIALEEDGIGDIAAVRSAAFKGAGQLV
Bb_ERL836|KAF1731796.1	MKNQHNMTLKGRGPYHLVIANNGHYRKRLNAMVLGDKGRIRLGVTKDDIGMYIGVKIWNTIGFDRVHESCLVLASLVVSASTRASVDTVAVNVHVVVGAIALEEDGIGDIAAVRSAAFKGAGQLV
Bb_ERL836|KAF1731827.1	MNAIMKPLPLALVHLFPPSNVSCLCPLVLHDDIRVNLRAQVPVLEKAPPEKLLWQIGLVDAAVAVVGRVLVLGAVAQIPHQPRGRVAQVQRHGQGGDAGLAEGRVGVVEGAVGARALGREAEGDGAVGERYAGLGHANLLRSGVSSSSERQQRAVGETNVLGGDDDHAAGDEQGVLARLQHARQVVEGGVGVAAADRLVKGRNGVVVLVAGAVVHERLGQRRLDAVLRGAGPGRQRQRQLQQVERRAGVAVGEARQVTQHGVVDEPRLRVRAGRHLGVARPFQYAGHVVGAERLQRKRAAARQQRVDDLEARVLGGGADEGHGAHLDGPQEDVLLRLVEAMMVRRPASARSLAASWNSFLHSPTLELVALISTKRRPVACAMHRAMVVLPVPAPPQRIM…
Bb_ERL836|KAF1731845.1	MPRPLCLAAHVRRNPLAGGARRQLLGRRRVVLLASSRRRSIGARGAAAVHGSTAGRKVSGGRRASRGLTRGFLGRLSLAPAGLAAGEIETRRAAGRGRGAVLRVGALHAAGANRGRSLAAAVAKRLSAAQRTFLLGLAASESLLFAALLKGCLLKHLLALLVALLLELGELGLAGLLALALLLFLASGILLGFAQFSLLLFAFTLLAQLAIAEFLLAKGDLLLKLLLGITATLLEFVTAALMQVLLEGFIGRDQSGQAVLELDVGLVQLLGILELLGGVLIIDGTIMLALLLVVLGHLLGFLLAVGTLQMIDTLASDSELFLDVMLFTLKLAQLNFTETVCVQVVNITQVNVETLAVHFEFLDLLLDLGPANLVALLFEASGLTFSLVILQTLVLGLLE…
Bb_ERL836|KAF1731874.1	MASSCGHGAEDDSGLIRAYMSTCTDSVEEASTRPTSTSELTQTSSPGEVASIGMVGLSAMGQGMAASLLPAGFAVDDFDMNAAAISKFASFGPKARVIVSAADFLKNSAVVILMAQNAAQADNILFGSGNGADALSDHTVVILSSTIPPSFVRILEIWVEEHLYWMLP
Bb_ERL836|KAF1731875.1	MASANTIAVIASASASTDSDCLLPDQTTQSMSGHHYCRVQAYLSIACRIISARLPKLRLVHDHLLRVHVVAATEAMGLAAKAGLNTSQVYDMIVSAAGNFYRIRNEGQEDALRGPGACIYP
Bb_ERL836|KAF1731934.1	MRRHVATVFALDAGAHRAAEHRREAARAEDGPGGPISTRNGGNDVSMFWSRVPRPRDGPNQLREHGEGAANRAGTEKALKESQGMAMSTARVSAYALSQDVSLPSIKVVCK
Bb_ERL836|KAF1731948.1	MEIQERHQDEGVKFFVTATVGQDRKGTVISNYTRPPAQLPHEFNYRPYDREPMDVQTAARITSTMPSYFEEVHRGVSDKYTDGSLSNLSNPALAALHEFQRIWPQIESRTPDILVSIGAGLGETWGQWATHWSEDSKRLLKAMTTDERWATDMQTRQKMNDHIYWRLNSTARGGLPNSCDLNALNSGEIAAFIETHLASLDAMIKSVARKLFATTFYFHAAEAVAEKDDQLINGNIMCRFAHGSNNMRSFVARLQGMSNPRIEYSDRATTKTLPVTREMLDAAADNGSLHVPINLPLANEVQTEVYFAADTVVRELISGFPITLKEYREAENAIAAL
Bb_ERL836|KAF1731949.1	MAVTRKRDKRANKVDDEAWERTSRILTPKPAEERANLHRENRESLWFAVRNERAKDRAAPQHQGGSDSNDKEKTDNTKVALPLVFDEYERFGQVVDEHCNLYKLTECYPRLVTFIGDTGVGKSGLIALLVEHASYARREAGGRESETETIWQSPVVGDPDKSTPTSGNVHLYYGGALDEATGQLPLLYADCEGFGGGGVGEFESMTVEEKQTLGKDHMPQDEGKTPASHQETSNTDEQATASQKTSSGIGGKIAAAFASTLEPLKRPFKSNELTERSHAVNEMFPRLLYNFSDVIVYVVHYEAKKTAGAVLSKLVHWADSSQEAAVNRLALPHIIVVFNRCKKESDWNEAATTREMLKEWDSMSMSNLANTSIVNRERFNQSYESVTFIDMPNMHDPTS…
Bb_ERL836|KAF1732071.1	MTTWFNIGVIIGAPASTLALTRINPRWWLPSCTTIWSLLVLFMYKATHVRTIYILRFFCGMAESGVLPGAWYIIGSWYKKSEIGRRTSLFYFSATGGQMLSGIIQGGIYRSLKGHKGLASWRWLFIIDFVISMPIALMGLCVCPDEPKAKRIWWMSEKERQRCIQRIKEDDRDPGTVSWNLEAVKTVLKSWQLYAFCIAWGTLELTCGVSLQRWMVLWLSSVKVDGHKKYSVPEVNFMPVGIGGAQLVWMLIASWTSDYYRNPSIVIVALGTVQLFCYIVFAVWPNNNDFIMAAFYICSAYGAIGPLIGSWLNSSCGGDRTLRAFTSGLTSSVGFGLGTAAQQTMFPVSQAPKFRPTHGFIFGIVWIVFAAIVWCGIIMPIMERRFPPRPKETQTDLDD…
Bb_ERL836|KAF1732103.1	MASPHKVVVVGGGPVGALSALYAARRGYAVELYELRDDPNYGSQSARPDIAVIPLALSERGIRAIAEAGVPGLLDRILDNSRPIDTRMIHTRDSHGNIKNIPMVYGPQGQCLHTLPRQRITKHVMLALMDEPNAKLFFNQRLTSCNFDAQVATFESVVWKNTAEDDAFNDKPTFFAGSGEKREASKPMPVETSQTTSVEFDFLIGADGTYSSVRQFMMRKSCMDFSQEYLQALWCDFIFPAAPDGSYRMQSTCLHVWPADESIVMCQPDFDGSFRAGMVCDTAKVRYYEAHPDEFAAFFDNEFPGIIPRILSAEAVTEQFLAHQKIPLKSVKCGQLGYKDCVVLLGDSSHSMTPFHAMGMMTGLEDVRIFFREFRDRAGLGDPSKPFCTSGTVEAYSRH…
Bb_ERL836|KAF1732217.1	MRVIMKPLISIAAAISVANKAHVLAAETVAPCCQILGDASALDGKVYLPSSAPYDARLESYWSLSAALRPWCMVLPSSAEDVSVIMKLLVEHHCHFGIRAGGHGGFPLSNSVQDGVTIDLGHMNTTTWNPETGLASIQPGSQWQHVYESLAPHGVVVAGARIDSVGVGGFLTGGGLSFHKASHGQACDNVANFEVVLASGEIVNANASSHRDLWQALKGSSGNLGIVTRFDMYGIEYADPAKPVVWGGAVVYPESLGNGLIDAMVDFTDNIHKDENSSVILAWAYNPEEDDATLIQAMFANTEAKVKPAAFDGFYAAEGMLSDDTRVASMAHLVKELGITQVAGNHNAWYVSAFQNDARPMQYAVKRFYELQKELEEVAPSPTSGLNVALYFQSLSKSM…
Bb_ERL836|KAF1732247.1	MAGLAMAVSHEPRMVSSLIDVPNDRCPKGRCMDDSMVATEILEEILYGSGRCTPVQVADVTTDA
Bb_ERL836|KAF1732266.1	MTSLRISQGQNGIINLAVRNQFGIFTYPSTSPARPLSKQVELVTAIHAAGLKWLFVALEFLDLALATVEGLSLPPGMVVVFDPPGLDSYTGAQLSLSGLVDGADEADVQNTNEGKDVEVRETVRICTRGSTGTVKVAVVPHKA
Bb_ERL836|KAF1732283.1	MGSPNLPGSPAEDSKANKVSGKATKPGGAGLDGRPKRVRKACERCRAKKTKCDGDFPCKRCKIYGLICTAAIRKETEYKQLPRGYAEVLENTQLTLTATIHKLYSMVRSSQPWELGEPGIDDRGQPVLHNIAQILGCTRHNHDHNFSVDRNLLEDESSTAELARQLKKEQPHEHDAMGANSSTASTGNGESSAYNCADRASFSKPDQSHTEQNYCKMAFGNHDTSSLFPQYFASGSDFESGTTTMDFEADAMFSTLSSFIPAYSCW
Bb_ERL836|KAF1732289.1	MRYSLIALLCLTGLASAIPVEVQQEVPETPCELEVPEPPCELDVPEPPCELEVPEPPCEPEVPEPPCELEPPAPPPAPSAELEPPNCDAGKVLLDDECVIQDCGAGKKFVDGECVDKFCPAGQVRVEGECVEECCPEGQVRLDGDCVAEDWEKLITPREEY
Bb_ERL836|KAF1732332.1	MSRPNEPVCARDILSWDESRLNSFLKACRVTGSRDLELSDAVTDVDRLSTLEHYELKLKITTWVREQNALTESAGEEDARADTEHTRKDEEGDEAESGPTPGGKHKGRMKREKSEETSQPTSKKAKTGGQQARTPQRKGTSSPLTAPSPRRSRRLAALATISSDGQKSTSNQ
Bb_ERL836|KAF1732338.1	MTAANQCRTCTLAGRTCIFRPISEPQSNTLSRDLPKGNRVNLDNEQFQIIAQLSMEAIYKNQNELVTEKGGHGGEPSASSQQTSLPIIDSETQNVEPPAAKVIEAISDVIPPIRDQPHDIGSLASEKTAMVLHKAIDHLPSFEDAKVLIDTFFTFVESNWYYLDEEWFRDLFTDVYQGNIAAPQPRQCTIVCLVFLVLALGSSFKHLSETDKLLAINGEIPGSLFFAQAMELIQKSHRTKLYNIQMGLLQARIIEVVDSRVFGRSPGVIIQTPCAP
Bb_ERL836|KAF1732358.1	MSFFIDQICDAVSPTCTRCARLNVPCTGRGQTRYRFKEHFASNATHWETHKKKPSSAVQRRQPAETSPHDLEIVAPAALSSPQSVNSLEIPDVDLQVLPGENKRELRKRFLAALEVDDPMLDISRLADWLTQIPERLGANELLENAASAFLDAFECLQSDAQSSAASPAYAVAMKCLESALKDQHQAKSPNPLAAIFMLSMAQASADYLQGETSR
Bb_ERL836|KAF1732361.1	MTKGSSAAMLFRFLCFTLALLVSTAHAIPTPSDLQPRAAAAEKIPPRSFDLDTQGAEGYTKFLEDLRTELAACRRSEALRVLPPRH
Bb_ERL836|KAF1732377.1	MPPKIVPAAGDVPDISRDALRAFQSLKLGGAVIVPTDVGYALLASTQAGVQKIFAAKGREKSHNIGIIGTYQQHRQIHVLPDVKFQFTRALTEDMGMIVGIIAKFDTVNLHPRLAALDKTTLQQVTKGDTVSIAIPEGPFLRELGRLCDADPDGMLIFGTSANATGQGQRFRIEDIEPSVLGPVDLVVDYGLQKWHTYGCGGINFDVENMRVLRAGAGYEVFKDRAKRWFPQLLETTGAILD
Bb_ERL836|KAF1732378.1	MESLNIILRDSVCGRLLNHLSNGRFFSYHVSQTLKIEDGPSQDPQQRIMVAFVGPDDSDIPHNWPTLARMVAGFNVMLLNFSFYAASAIFTPSILGIQEAFQATTAEGTLGLSLFVIAYGIGPLILSPLSSLPTLGRSPVYVLGSLAFCLLNIGTALAKNIQTVLVLRFLGGFVGSAPISVGGASLMEIFKPNEVPYAIALYAVSGVCGPILGPKALEILDSNTLALVWYHGFHHRINLLSSTRDLILEYSSTTSKAPSRTDGKHCLSE
Bb_ERL836|KAF1732399.1	MSGSSLGRTDDFQWVKDPVDVRPTGSADAMTFANCLPRFFETLPNGEADGEHDDDEYLKENHQVDCGLHGGLLGAHVFVSVHTDLAFFARVDNEADCFGRVAQGRAAIDNIVEGQRQHLSVDHDSSIVAIKVNVGVLGHDGRLCLAQAVNRVAAVGKWRAGLLGLEIGLTIQSHGLDVGNTVGTRGVQQHHISGYILVTLQTDDIADANLLPVKLNPIRAWASLLEVAESRLLHSDVGFFVAILDARQCSLGMCCLPFSAVVTG
Bb_ERL836|KAF1732400.1	MPRLTSVRVMTLCGKVVNMLEALFESRSVARSYALVNAAVDGVKGGDATEALAVGFEQLNRVTRRGRFLNVSPL
Bb_ERL836|KAF1732409.1	MERRGLRRLNRQGVPIKKKRNALATHLDVHNNAPQSAAAAAATIVVLVSPLAGQHNEPVRCTISFRWWLTGCEHAEYSVPIVLYVLVCDYFTVLVTCPGPGLGT
Bb_ERL836|KAF1732431.1	MGSKSNASNLGKSKAASTTVVKASNATREVAAAPDSQVSEREIRNVWHSVKTANENRGKNNAIIAVVPEIQVKNMQDKIKKREKQLSSKVLVASEKNLQQLIEQVANSIAEPSKGKAKSLRQGEVMDIIVSYAINMITYRIPATVKTVKVDACQGSPPAYKLNIGLKSTYCEVNTFNWFHQGNKMLDKRSLEHSPKCFFDCNEDMDQVRALVKPPTDPIPLPTAIELAGMKDMFVDLTKECMEQESKKKNDTHKVSPGVVGSSSPQTDGTETWFQKWKAVLATVIGIASGISGAGIFTTGWVTAAGVYIKGPCGLAISAGYFHGAVVSGAVLTGVGTGIVVPGMLYLIPWRRVFEMLGQMLASIWGHICEAISWVWDKIKELASTVIQEIQNVRDAFLG…
Bb_ERL836|KAF1732432.1	MLGPDDLLLGRSYYFHIPNRVGNTMTDPYPGILATRDEVDYLSAGFVRCDAARNIAHEDAMTGLTRG
Bb_ERL836|KAF1732435.1	MTVGIRAASEPAAAAVLAPLQLAELGAAAAAAAGAVGAARGVDARRVATQTTVHTAEEVAGGGQDAGNHVYGGLDEGVNHGPARGVPGRVGEEGRGEEDGEAEGAGDDAQGGGEKGEHEADFLGDGHLQTQEDGPGSDEHDEIGGEAGDAVELLLWCGNLVMGALTDARCRAAKAKDVAQSIAHEHGIAHGLWVVVAAGEEDGEEKGVDDDEGDADALVQARVVGHDEALW
Bb_ERL836|KAF1732448.1	MNRALILFIAIAALLAIAHQYPNYERDDYRLDSIDERAEDDAKVLHKTTASAISTNLNNRNACLEAASSAYTTTHSTVTTTTTTTTENMLVCSTVIPPETPLEHWLYTSEIDERALNVLNRPDIAGAQVLYNWKSLESNKGEYDFREIRNDMQRVQAKGKKFWIQLQDRSFSPQLDPVPRYMKTNHYNNGSAPQCDGESCDKHFKIDGWVAQQWNPRVRERFQALLKAMAEELNGKIYGLNLAETSIEVDTQANNYTHEGYFLGELENAGYAASVFNKTFTVQYVNFWPDGWNNTNGRFTKSFEFFASHCVGAGGPDLAPYRPGQVANSYPFIAEYRNSLPITVMSVQEPTLNYTNPKTGYRYTKTEFVKYANEVLGVKIIFWAAKTPWLSSTGVAI
Bb_ERL836|KAF1732449.1	MVLCTLLATLCGRAKDQIECMLRSVIFDKSLHLSPAARISHPPAKVINVNAVDVSFLTNYVLKIHDV
Bb_ERL836|KAF1732452.1	MGDAGVGASPEENLLRIQDQLFDSESRQHTVANNWDSATTNAPLETAEAVPEEHYRIQALAQGALGFPLTDRPLKRNRAAFEARPSGRHSLRLSGGT
Bb_ERL836|KAF1732457.1	MQRATASMAGERAAIPSAHDRLPVRSVISSRAGRGPPCSKSRRKKFSPSVACWRTRSNSRFESFWLMNAPKTRPTEDSFHWLQGLPLLRFSTLPPVVFEMLAMPCGRVLLGCSVPVPHDTSIPGFGFSGNCSLAAAKANADGLFGAGGGTYKGAAVVARNLQTTGLACRQLKG
Bb_ERL836|KAF1732469.1	MSRSTFFQCNSSSGTGTCDRVHSLPSKKDKTARPQCDACVKRSESCQYIETQQQSNQRRIHELEQEQSSKEQRIRELEKEQSSKEQQIRELEKEQSSKEQRIHELEKEQNSKEQRIRELEEKILYEIPLECIKIAEHQADLVQPILPSTTGLVFERSLPQLRGSVRRQRSR
Bb_ERL836|KAF1732470.1	MNSSDQCGLGRERDLIVEYFFEMRVLCVLSMAYVLCRGQQQRALDVPRSHSKKTVEKLTAVQAEAETVGVEAGKHSAS
Bb_ERL836|KAF1732471.1	MSYSIQSLLCGDANIHDGTAPAPSFGSKHLSHNLHPHDVVSPTLKRKTDNYSDYPQTTDENQGVAALLLSWEGESSARGNVLEVQRVLENDYRFCTQTFEIPSVENPITKLAAPLAAFLERANQSRLLIIYYTGYGFLDPSMQLCWARYVLPDYGIRPYGSASDLL
Bb_ERL836|KAF1732479.1	MRTAQLPRHPHLQAFASQPDRRRHIHKGEERCICSRDGCLDTFCRTVATVEHQYLSPQSDLSANNMDKTPRDPTQAAMSGPVSAVAPGLSTPQSNGFFPDFDQHTYQ
Bb_ERL836|KAF1732485.1	MSLRPADTHTGSAGNAPRAIQSTPARASCIRVEAIEKFEEADRADHSLFLRLVHDQLAIYREQRNDAAIDELHYPSKPLWVSLVLLVNFSYLAG
Bb_ERL836|KAF1732492.1	MSHDSITFVATIDIEKDQKFPNGRFNLANYKEEDFTKTHGDRWVRGYSRGGRLSARLIFTTSEEHDKEELKASAHAALRFWGISSDIDVEVKKAIEEVNKRTKVDVSLFQKGNLGKFRENKLIDKTALESVSASFAQLKEWADEFMEQACDHEFAFQCVSLPSSEIPKTQTLLGVEINTQNRPVLDEYTILPDFPQSQEIPDMDLLRLYANDLLHALVKASELSAALEREFETGGYPDFPEGRKGVRAMKKKFRGLVRESQKWTSQASIKVDSAEDDEEKVEDDIWAFIDHYKPLLQEAMAKTDMSHVVPLQ
Bb_ERL836|KAF1732493.1	MSFFSFVFALAVVNIGHAIPQDILPEDTSERYIVGLKDEMTKADLDAHLDFVRGLPDQPAAVIEDIFDDKNVGFFGYIGLFAGSAAGKIRKSRGVDFIQVDTVVDVPTAEAGEDTGALSKRINCRDESTSTGGREGKKTTTGGVLSEGQGYNTFLGKGLLLDNVIFPSEAVAKRDALLAGEDDPETAFNFTAPSANLSGIVVDEYFARPKHRTRPHSLAELKKHSNSTLPAVHSNFTLPAVQRRTTDVRKCNAKIKTHYEFVEDYGYVTCR
Bb_ERL836|KAF1732497.1	MSNDALTFVATIEVEKQQDFENGRFHAESYLPAQFHQTHGDKWVKGYRRGGKLMARLIFRAKESSNTTEVKAYAEAALRSWGVSGDVSVSVKDSMEQVDEHAHVDITMFQEGNLGTFMTGSGSAVSSDQSTISSASGSFKQVKEWADQFMQQACNHNSAYRPVLEEYTTLPGFPADQRVHDYGTARIMSNRVLRELVKLSELVTTVTRRLENEEGCKLQNGRPIGGG
Bb_ERL836|KAF1732498.1	MKLLLSHLAVAVAIVQIGHALPQASKDGDAVGHIVVLKGNLSEAHLNEHLDAVKGIQRRSKRDGSGETGVKHVVDGASYGFQGYTGVFTPETLEYIKAHEHVCCRSGIALGKELTLDKVDYVEEDSIISEPPVESREVSAADLVPVDESADTDTANVAKGSAGGLTRQKSTIGGTLSWGQGYSTLLGKGLRLDVVVSLSVKTKRNNPTVLNETDPATAFNFTAPSADMTGVNLDEYFAEPDPDTIFDDIPDAPETSEQSAKANGKRAVAEIPGCTGRINTHYKFAEDYE
Bb_ERL836|KAF1732501.1	MLRKNRLSVISSLVLWLQWVGEISAVPQPPNAQSTKELPTVLYRGDSRSPAEIKAQGGFRLRDPSMEVEAGYSVVLHVKGAPPSGRSPENTVYVSTTDDPLVAARFLRGEEGWIYKIHAAPRVFSVAETLGKWYDYPYPVSNQREYVAMGGIGNEQIIESAYLPATDDGLVKPDTVFDFKPNLDYDQSYDLLTAGHGRPELAGFKKIPNHPANEDPFFKEIQAEGSLLENGRKFLTGAVEDAVKWSGKGPLLPPPPPHSAKSDFRLWDDDIKEPKLDVPENDKGVMTTEEVAETSVSNSW
Bb_ERL836|KAF1732516.1	MKVAIIGGGPSGLVTLKYLCEAHQSLGCEPVEAVLFEYQNDVGGTFLARAYEDAELVSSRQLTCFSDFRHASSKDFLAASEYVEYLRNYCSHFNLWPHIKLSTRVVSVSEGAVATTSSSTRQMDARCSGVVMRLPSVPACTWSRTSRRSAASATHGGSCTRRSQITQAVRWLQGGDGGGLRRDRGGCGVSGGHPSRSRPSRPLPQGRVPFCTRGSSYSFIKRPYRGFGLTQVAAKRNPGPVLLPILGRVPNPAEPGIPIDVSRANLFDTAYVHRILRQKDDWLWEYYRLYITVLLWLSSETTAGMDQWAGEISPARHHPSMSGQTLTHRHLEAVH
Bb_ERL836|KAF1732517.1	MQRATASMAGERAAIPSAHDCLPVRSVISSRAGRGPSCSKSSRKKFSPSVAFWRTRSNSRFESFWLMNAPKTRPTEDSFHWLQGLPLLRFSTLPPVVLEMLAMPCGRVLLGCSVPVPHDTSIPGFGFSGNCSLAAAKASADGLFGAGGDTYKGAAVVARNLQTTGLACRQLKG
Bb_ERL836|KAF1732524.1	MRIRTTPLFNDMAMIERSQGSARHHQDAVSPFDRFSTMLEDKFGAQLNQLEKRQPHVVPPWWTPPIVRIAKTAAEAVKEHDAMETGTMCLYTDGSGINGHVGAAAVAPSLQFDGINTKRTQYMGTSDYMRPSFVDWFWLCS
Bb_ERL836|KAF1732525.1	MESGTIRIYTDGSGINGHVGAAAVAPELRLDGISARRTQYVGTWDVSTVFAAELHQLDLALQAVVDVNRAGASPGRCVIFADDQAATQAIQDSALDELRHQKYSKASIYIGYRKRRN
Bb_ERL836|KAF1732526.1	MISAARNVQRRAGQIITGALQTTAGCAVDIEAHLLPVLQQLEKTAIETTMRIRKTPLFNDVAVTVGDQETGDRLRDAVSPLDRSSTILDDRFGVQLNQLENWKPHVVPPWWTPPVVRIAETAAKAI
Bb_ERL836|KAF1732533.1	MDDESLVVQEAARCRYLVGSGDKYGIFHGPHVPVARLHTELAPEDIEALMLVVHARSLHLMVADSRVRAVSTEHNVKLDLYALGEPDSILHQGRAAMKVDMDELMIEEQLYVGSPSMQSVRLALRAAQSMAKLVCHNRSLAQNIWSLLRLAATYSPQGIEILRHLLEVPKHRFSVDHSAPRRHGGIKDTLEELWLPRVTQGVLVALRESEVDELSGAEAANVRITKMCGQHLSEMGEL
Bb_ERL836|KAF1732534.1	MDAGFWTAMRIRTKWARDIASIVFSIFYLFAAERADKKVRKVRGMITVEHMRVAWNKGTTPYLRVLQSLMRPRFTKWPPRQRLHVPAWLYFNGPLADLKKHTRLILDVPGGGFVAMDPRCNDDKLFAWATKSGSAILGLGYKKAPEFPYPYALNEVFDVYAIVIQTRGKCIGMSSETVPQINDRMLTPEMMRAMIILYIGEHNRPDFSQDYLLSPVLAPEYHLARFSKTWFMTGERDPLVDGTVIFAGRLRRAKEETATRSGLFPEDERDGHADAAPEVVLIPGASHGFMQFPGIYPPSWRHFERSVEWFDQLFADDDETRQRRARARRARHKDEEASCGKATATAVAAAVAESSGDEDRPLEISMTKLTRGRSGTASQEDKKKEVNGGGEVEGEDENE…
Bb_ERL836|KAF1732536.1	MVQMGHALPQPQASQDGEAVGHIVVLKEGLNEDHLNEHLDAVKGIQKRSKRDDTGESGVKHVVDGASYDFQGYTGVFTPETLEFIKAHEHVDYVEEDMNLSEPPIETREVSDTELAVEDKSANTNATNDPLGSAGGPKRQKSTIGGTLSWGQGTLMGKGLRLDVVVPLSNNAKRNNPVVLNETDPAIAYKFTAPSADLTGVVDLEEYFAEPDPDTIFDNIPDVPEAPEEGAEENGKRAVVDVPGCTGKINTHFKLAENYE
Bb_ERL836|KAF1732537.1	MSNDALTFVATIEIEKQQDYENGRFHAASYTPAQFHQTHGDRWVRGYKRGGKLMARLIFRAKDSSNTMEVKAHAEAALRFWGVSGDVSVSVKDSMEQVDKHAHVDITMFQEGNLGTFMIGADGTVSSDKSSLGSASGSFKQVKEWADQFMQQACNHNFAYRPVLEEYTTLPGFPATQTVHDYGVVRIMSNRILRELVKLSELVTTVTARLENQGGWEEHIDDMDFEFLDVVSASKQWVENAAADTSTALREAKKLMVRFRGFNRTYKKYLSTLLPLDPWQFDPETFDPKAGIYGDVSAQ
Bb_ERL836|KAF1732539.1	MDACLRLGDRLISPKLAHCSHLQSFYGRQAVVLQLKQQEKGRQFLRLAIALIASIGVKGTAAVLAKLFERQDGPQASVAASSAIEELLPANEFRAKAQFGSEVSEWQAALERRSRHGPGCKSEPKRNTGTGRTSAILAETCPDEDSLVSLIDVLCKVIKKGGRVKIFATSCWPWVMALLEWLLGPPLGAVAGKQRFRCQVSVLTARISSDELNTPDETEILRIVYRKETAGVTARAAARSTRANQATSKQSQS
Bb_ERL836|KAF1732553.1	MVRNYRALPPRDGSLQRPAPLYRTATKRRKVSVACQECRLKRIKCEGRRPICSNCAKRGVSCAYCDELCVSKDARETVVTIIHMLGRLPSSEVIQIINSTKNEPSADKILALIRDGLARQSDAPGCSNPTPGAKDDHRPEDLMAGNFIASTHETVSSPRLSPGIMHQHPGTSLSQGFHESPLNELGAVPCLQNWSCITDDVVLTHHLLALYFSLEYPRFAPISKKHFLQDFSDRRHRYCSPMLVNALLSLGCHLSERPNLHGDAFFAESQRLFSSATSHHFLPTIQALVIMSTREARCGRGIQSQHYAKLGMRLAIEMGLHIIASERNEDDRAVLLKTFWGAFTLHQLVRSATGVFKTRLHLDACGLIHACADAIQNLVVSYAKLYTLRKTASFLPYIM…
Bb_ERL836|KAF1732554.1	MDSGDGDGIFLLTRPSRRRPLAMDANTAVEGSSPTATSPTPSPDGVPVNVAENSTTVGGTVANQTKHGSQSTSRTSTATLFDTRPYKIRPMVTEGSI
Bb_ERL836|KAF1732569.1	MDVSSDEAIDAAYETVEARPGYLDVLVNNDSQPLEMRMFKSEYTMRKAWNQMYDVHVTGTQILTHTFVPLLLQFRIQDAWLLSLTSGLAQLETMRRSTSRAPRRQPGSPSKMS
Bb_ERL836|KAF1732588.1	MSATPLSECHCSCYWAQLSGFARRSLHDQKRTRGPNGNKLTRLSKIASPRMLGSPYYLFECYYEARHIPSLTDIPLGSNMTPPLSTSFTHQYVGLPIQLSIALRLAG
Bb_ERL836|KAF1732605.1	MSSSVCHFLNLPHEIVLSIIDYLQQDSKAVLYLTCSPLRNIIYHGYRLRTELRFWSNRKMAIRFLNCIGKERLDVWVCNYCLRFHQHSADSVPSAGAYPQPCCPTRGVRRYDMQTLITYQRDHILLALKYARLESSLHGPYEQHQRLLMQPHSGQVDSLDYARVTFRVVPRIVEGRFLVFREHICEYDRGPAPNLIYGLSRSCCHMRFVAADIGPWTFLNPRRFQELPHEFCLVHIVCTCRTETRIDLYGTTVRTRTWEDFGTEFSSLKSIVFYDYDACEGPERIRELYESTMDDLDSFYTPQSVLQPAHGAEPQYESQNASNQEKPRRDGKKKVREPSDKSSDKSDKTEKVMEEATRWARLKGRIKMLLGFLDGFSVRHKAGTTTTTRPSTPHPAAPL…
Bb_ERL836|KAF1732614.1	MDLQSWELYSSDSKSLFISDSKACPDDNDSVTWQESPKFCSLFFAEDKDAEEEPDPEPFYRLSDEVPLGPAAAPPIRPYSYFDFDITDEDSDAESIDAIEEEHLAAAASAAVHEAESEGGPGAAQGDNVAPSAAWCQELKMMRKELEANTTIIMDRLDHLCTANAVAPKQVTAVATIPATGKDTGTQTYRQERLVASVWAEEVLVRGQQVVIEDGGAWKYAAVVLFLIATLWTAFQVTLDG
Bb_ERL836|KAF1732628.1	MTQIKPIAPVPQEDLQTVVQSRTREWHFHIYFLLQSPTEKAAALALRDAVLKLRRDGKSIAGVV
Bb_ERL836|KAF1732665.1	MLPNFRVIATGIIASAACVWAVEADQGTHQQCGASQPPLHLDQGTQQQCGTSQPPLRLVDFVPEAMNQGPNITKRDGQRYVVPTYITVLARDKTVAGGYILESQIEQEIKWVNKHYEAANIFFDTSVRKVRYDTTPEIFSSGVFKGNKKETIINYFPERNGASLNIVFAFRWNDKDGVGIAGSFWWDTRSITYSDGHKEVTRTEGVFISSSNIPKGSGPANRHQSTLVHEIGHWLGLGHTDSDECSSENDGILDTPPHLTSGLHDQKFYCAKVGELSTCGYADPIQNVMVSFNIVGCEGYEFTPGQIQKMRDMYAARLATQPKINVPQKQQQETLGQPTTSNRGNRLYDCLARWQQLHREFGIQQFNSQWYRQYRKKCENRLGRAEQIVNN
Bb_ERL836|KAF1732685.1	MQIGKNMEKAKAKAKEKEKEKEKEKEKEKEKEEEKEKEKEKEEEKEKEKEKKKKTYPYFASRRLRIFHTRS
Bb_ERL836|KAF1732701.1	MPSSNSSPFSSFWPRDSSPRQSPGAYNRPYPEPPGGVITSPSFLPEVPRPVAAPSPGIRDPLVFNNCNKCADEHKKLEDERKKVRDLQCRNVRLFWERQILKGQCSKQEQELEELNGYFITLSEGEREFMQHARSVTEQACRRANIDRKKVVRFREYVDNQIGYYSKAFTVISMQQEQLKAWSAAKSEEQREVNWADALRFRAVEASKNEQICSLEAELAKAKQDCAFVTARHNYHHQCVMTLMVRLRELQPLTTNGPAHTTNSSKHDDVAEAEAKVRHLVGEHDGDAQQRAAAVTTLKHRITGLDAELQAAFAKLDELNKFELGPSSA
Bb_ERL836|KAF1732798.1	MAPYSESDVKKALDLLKSGLSFGKASQLAGVPRSTLYDRKNGRNSARQAFEKQQKLSAEWERTLVSYVVEQSQLGRTPTHQQIKAVAKSYLASSGQATTIGKNWLNRFIKRHPEIATILVPPTEKDQAEGATRPTDIDGTTLNRDIEHAASSSDIEGATSSGDIEGGISSTDAQQACHACHMCKYGGTPIDFWQKIEKRISDQSAEIVQLREIIGHLVTEVRAQRQEACHNNPNQIS
Bb_ERL836|KAF1732819.1	MVRYVAALKLVVSPTRLSPGCGRVVVADVGVERCLVLVGGVVNSEGIVVGNGRGDRSLVLEARGKFERE
Bb_ERL836|KAF1732856.1	MPSFFPVFSGLGSGSVFSEENVGRAEENALSPECAVLLQSCHRTFREQVSDAMARNILPEDSIDLDDFAEPASLIRPLSKYSRNVVMQHAALYLHQILAYMTSQKELGNLIGSAGFCTGLLPAAVAAASQTSVITLISQSHHFFQVALWIGIRSEQYRVDHLTNDTQDADGESMLTCSYVLEGVSEAAAQDLLHKTNMGNEVFVSAILSPTRVTISGIPTKLSTFISKHLPANCRTTAAVVHSLYHHESLLEVRNLVMADLERQDTLLQARVELSAPILSTKTGKPLALSSVTTLEQVACAILDLIFIEKVDWLNLQQSIVSHTSQDALDRPINIVNYGPGLGMAPSAFAQAQEKDVCIMDAAKISKGSFQNSGASRLAWDDIAIVGMAVELPGASDAD…
Bb_ERL836|KAF1732857.1	MFYTFNAVMTDVVSAGRPARGQSTTTRSRNTQQSAPTSQNFRACRRCRQHRIKCSEKPCEPCRANNSKCVWTEEKPTAAVLTPISPANLGANRPMMAPAAGSTITKPIASHYASPTYTDGEDGGGEPWPLQHPCSCAQHPNTPNSCPSQSGDIRQQQIPCSQHASPASNASKTFHQFLEGLGMAVTAEEGELHQFPPLPSAEEGKTSTAAAGLLPSAPTASETLNWDGQLYFVRLFWMSLAPLFPIMPESEFEALYAADGPYLLGQRTIEGALINGMTALGIQCAEATGSGARILSCSPTAASRSSIEYFRRCRDVLRDQDTSTTTCVHTIRCYILLTLYHLQANQLEKAYYLAGLGVRRAHMGRFHLTPAAHSSARVADDRIRVWWLLSWLDVYCSLQ…
Bb_ERL836|KAF1732858.1	MDEKLAEGTSQPTAAPRRRLLDRILLIGTKEDAKLYKDGEKWLFTAIVSLAAAVAPLGSAMLMRIAEYFQVSGTVANLSVALYALSMAIIPLWWSVLSEAYGRRPIYLVSFTLFLVWNSVAAVSTSIEMFIIMRFLAGGASASVAAVGAGTVADLWEVKRRGTAMGYFFLGPMLGPLVSPIIGGILTQRFGWRSTQWGAVVYGGLVWLSMIFLLPETSSKAVKGKEPAVAENSDGGNVQPVPESCVSRFFKALGRMLVEPFRLVGYLRSPPLFMTCYYASISFACYYILNLAIQRTFSRDPYSFRAIILGLLYIPSALGSIVASVVGGRWTDYVMRREAKAAGRFDESGNPKFRPSDRMCENAWIPAFVFPAALLVFGWTTHEGIFWFAPIVVTFFFGL…
Bb_ERL836|KAF1732862.1	MGFVPITLSAGQNPLTQFDGKIETHFLEPPAGTAFQIMQIYKPLPKGDKSGAYRGPPPHFHLHQTERFKVIKGRVGIEVNDKVTVLRPKDGVAICPAGNIHRFIIDVDPEHDQDGEDDEEEDDGEIVFMVNATDSGKDFVLDRIFLENWYGVRVDSFKYGTKIDFIQQCATFDGGDHYLPFPATLPEWVPMSWSVAIRTFLGFWVTVIIGRYVGGLLGYQPFYREYTTDWELAVAKMQGTWFYRRNVQTAYRAATSWKELREMVPYSDEGAANMGLADAKVGNGAAVKKAINDRAANNGEDKKNL
Bb_ERL836|KAF1732894.1	MYAKCIFEDPSLNSARGTILVVLGPMGAGKSQFSQAVLGESNISVGSPHADNGSIAYCGEDMWLEHGTLDDSIIDSVTRFYIERPSQDCCRDPNGLLGYDGILRKRETTVLLATYLKTTTGTISRPRSFPRETPVEPTKSAISPKIRPRTSKIQI
Bb_ERL836|KAF1732895.1	MAEELAGCTVLMVAHRGAGPIGSDLRVNMACGRICTATKDKKQGDDDDDDEGMAVGERRGNAM
Bb_ERL836|KAF1732926.1	MPSRLQHSAHHAASPLFLPTATLFLLALPHLSIAATDQGRIIYPWDNGPLSANSYGAMRTTWGSQDCVNMSWVSSPSTPFQYIHLECNQGPNGTGPPWIRVWAFNSTSSSGNGSSLFCVANCNPSPPSSNTCRFVLDLASSAGKSPTDTAYSPNVSLNVMDQKMGEGATYPLPQWATTGATTTPTSTSVGSSSASTPASSSESASGLNTGAKAGIGVGVSAVCLIILACLGGCLFKRRQARMGGAGPGPAEVHRDQTHDVKIVEPLNVTPYELDGSSRPAELPTRQRF
Bb_ERL836|KAF1732927.1	MGPSPEPLEEENNQLRASLQARVSATLTIQSPPATSPSDREPSRLESRGQSRGNPSTEKEYAVNEMQSLPCGQPNMSVDATMPTRSQDQQSRYFHGPSSVMFDSDNNRRTSLKHNGHQPLLDERLGAQLVANHTKQRHLEMINANSGKLDLDGVDVDLAMDLLSIFWNRQHYEGSAIYRPVFMRDMAANGPYFSKLLLYAILFAASKYAVDDRVRSDPHDPETTGIPFRRRFEEVLVEPGANRLFESELTTAQALLIVANVLLSWRDESSLAWHYTGVAINMIIDLGIHTERHPTQPTSIYKAEKVELHRRVFWAAFILDKIHAIYQGRPARLSGTNISVPILFHDDYDEYEPFQTITFTATPRQLRRPTHSLSTMVELCKLSQIMDKILRELYAEQSQ…
Bb_ERL836|KAF1732928.1	MHLAAHTWMRPEPLEKTLDRLSRLGYSGVELAGEPDQYPVEETRALLKKYNINCWGMVTIQQGKRDLIAADPQQRRDSINYVKDVVSLSASLGGQIVTVVPGSVGKMVSTSAPEDEWKWAVEGLREIAALAKDKGIRLGIEPLNRFETYFINRSDQALALADEVGYGVGIAFDPFHLALEEADLLAAIRRCKGRIVDFHVADNNRLAPGDGSFVWEDMIPALAEAGYDGALAIEAMPPVDRTPIGKFGSLQREHGTIEVSADHLKFIQDHGSALLGEEYYTDVMRRSAAKLAPYVEKTEM
Bb_ERL836|KAF1732954.1	MSQNNSIDGSNDDAVGGRLFSRQTQRGRRLDFATALGGPIAEGHVNRRPVAVSQNEDIASSRASGPNIGAAAEAARDALVQSREVPLNTNFYVNVSPAELSIFSSYPEDVFGILPLDRDLAPASNVQENRLSAPVQSAKQETQENRESASGQQDASSGAQSWPEQNPSQYQLKRRQSREQRGRREQQGQPRPRGAQQQGRGHFARRDYRRAMVKDAQAYARNVRNAYENCLEADRVFEQVVEAIGGEATRGEAIGGEEIGGWYKYGNGTRYGLI
Bb_ERL836|KAF1732957.1	MATHTEWLNGLEDVMFAWTELQTRVDRTGQLRLLLKESADELDSNNYSIFVVASELERRMLITRINKDEGDMLRSCTRVAVHSYQSLLESLRSTDCGHWQKPSVNIFCQHDIYYSAVFCLAIVQFMHAVNTKAFKAKCRCLIMITSPAFLGPLSNALGLICPELEFTQVTIPQVDMMADKLQLVSIASSDFVDYVFEKATEVIKRRKMVIIFCTRRTEYQILRRMARELSQENYLWNEVARADFIAKKCWPEPNTEEGVILFMTESCQVPLYFDHVCHIFIEGLKDTPTWNRSRIV
Bb_ERL836|KAF1732958.1	MDHDFHLAWFVFHGMRLPDTSVTARCAILRIGALAMCKFGVVNRPFFGQNAASQAKYQRAVDALVLKLQGHANVPRHLYNHGLPWITLMIWHLAQKLNPGIRTGELQDMLAIWMDVPNCALDMAQCAHVSNIVSALESHYRIEPATQTLHLTDADSFYGRSLDTQSYYDNS
Bb_ERL836|KAF1732962.1	MNTFQKRLLEEFSGIRDLLETNTDVSYNAFAAVLQGLIDSAKRSFDAQAAKAAEVAAIPEAFKTLETENTKLKELLSGVQTRLQHITSTRAQQPKRPGSPKKGHGKRRRVDGSTSQTNSSPETEPGPQPGFDEQLLYSHLAIIETGHVRLEADQKSLEADQKSLEAAQIRLDAAQTRLDAAQARLDAAQTRLDAGEIRLEAGEIRLEAILNLLKADQKQLNSSIVSAKFSENAAKVSETLKTEVIAQINDLYTKQVKTLETVISPLRDLRALSKTVAGLAEGVSGQVLPRMESGLKRVESELDEKLTRIHDFNFKKSQELSGKLNALHDILREFAKNSEEKWLKLASRRDIRGILQSHLSELPNKIDVRSLLQEYRLATKGEVAALLQTEQSKLPNKED…
Bb_ERL836|KAF1732963.1	MRSTSAVLGLNLGRANIQLCELNEIKLINLASTVVPNENLETILEWRQGECSHLENLCESTRLITLKLDRVQEQVSQVTNDNLQFDRARDALQELELNDVFESEDITRDVGLKNFYFTMAHGGLPLSMIEQFSPEMKKMIEECIASRKVEISESQYVPRGRHDDVQEKLNEVQLRAAHLEDILHIIQNDNKRLQEALAAEKELSKSCQNQNEALILARDSKDLQLSQLQTDYEAATAEAKELHNRQVERMSLLDLCCPGASSRQIHLWDTVLGEGPASTVEVTSQSGVVCNWLEPQGMEIPYRHFDGLNVHRLCCETIMCLTEQPALDMSLTMLLTKTASELYNASVLSEELCEKLAHTICAFDLDCAVPFDIALALCQILRKISERFPAIAAAQQQFR…
Bb_ERL836|KAF1733036.1	MQLQVANTLSKVRSEENGRIEARGLIMALGLEIGLDGTLGLGAQGATAAGNLKECEGQLHEEFWVLPDSGLDRHGFDSDGVFNVCKGLC
Bb_ERL836|KAF1733134.1	MGIGSLISRLASQTAEAYFIKRMTNRVSFPEARDAGSLANEIIQRVYSWYSNSAGAVGANLEAFPKDYFQLGKVLKEIFSPQTCHEFESKCLAYDKLVKRKPTRRLCFLSESRLDLSSAMIAEHTFKYWIEQICMALAGYSFRYAAEQYRAGINPRAMQNPAFESLVGEWPRAYSPRVGDRNGMAITQIYLRGPDLITAWEMCSMTEELEAMAPKQSTWNPEQPSGFPVYHATAVHLNEFAQYRRGLVVAPELKLPAQEHINGVTPRNACIRTARTAYTPLRTLLSAVFEAEVIGKMPSGSRDRPWRSGNREYEGIMLFRFGGPWSSSANYSSYVIPDGSQSEWKATASSTVVARGESPAECWSYFAPIHGTPPGIDWPVVIHQREAAKHRMALAPITD…
Bb_ERL836|KAF1733135.1	MQIVNNVANMIFCRLIILDLEVSHGDFSLTPSSGPAICSRPQGKERMFYVDDPISRNLTAVQ
Bb_ERL836|KAF1733174.1	MASSHLAEVLAEVFGNLEIDQERTRSRVVDEVLIPDLRERRLTLITSDNPCFRPARHLGKKYSIDKTSNRYTNFVRSLRGYKEYPFILLQNPSNFHDQPFEEMKRCSTIDFITTRLRENGLDIDEVPIIDICSLFSDDDLRSMSRQERANAMEDSYQMVEEVLSILRPRLIVVCQCVTEYGRMNSDIWTRANNSLARKLCSSVSEARAERAVRVRHGMLDTWAIKGMHPMRAIHQFNAGHEEEDEIMRALFRDIYSPCRRERAKMALRTLAFIRRQSRVQAEPRKAAIMQSQQIG
Bb_ERL836|KAF1733181.1	MAEIGLQSSANWRASESPQVQRVMLGGPHVMAEWVQALRGYFWERAKEDWLHVLLSTWKGHETTPQPDFVMFNL
Bb_ERL836|KAF1733201.1	MNILMIACHKNMHVLTRSLAQTTTPRDLPLQAAVHQQPVCTRPISTMGAPKASWQYASSSTTRTGAEFETAHTTHKRRNAASHSQQTTLGYLRFKGIERHWMGAFQSRETTISKT
Bb_ERL836|KAF1733228.1	MPGILAGPFPSAALFVPEADIKNGSFATLRRRRRGACLSLHSLRAKRPAQLLVQRVGVVPAAPRQARQLVDAPRRLQQALAVANRFFEARKRAAAERLALRIRQNRDAALELLCRSRGVLARVAPRRARDDHVRRVLGIGTHLDGAAARGVAEAEAPDGRRVVAPRGPLLGVESHALPDERRLRARCAPRGVGHLEAHREGAVGAQLGGARAESVLAVQRVAARGALVLGRHVLAHVEALHDGGWAREVGAGPPEG
Bb_ERL836|KAF1733272.1	MVLDPFVALGLAGNIVQFVDSSWNVISGAQKTYESVTGSSEENYDLEVINNTLRQLSEKLRADCRDRGRVKARDQDELKRLAKVCTNVAGELLEVLNDLEVKSKFKR
Bb_ERL836|KAF1733277.1	MRTLPRASGKDSLDTLATRQTTHARVRNQLGVETKVGAVRLNLLADERAELTRGKSLLHINIGNHLLVRGQKLVTGQPGVVSRHHGNPTLVLHANVLTKGERALILVRVLELSAAVDANDATLSALNSENLVHGLLIILGDDLVGTVHGLTILASLETPLDILGRSLVQVIINVGESVLLDVGNADVLVLVDLTLGGNKFTGKNIDQGRLASTVGTNDGNTALECDVGDLGLGGSGVLEGHLGGTENSLGLGLDTLKETGLGERELNLGGTELVVGLGRGNTLDKLHQVAPVALELVALVVDNVLADVVKEARVVGDNDGSARGVNQVLLEPLDILDIQMVGWLVKQENIGSFENGTTQGELHLPTTGKGRDLTLDHLLGEAKLVETGLDFSLAGLDTG…
Bb_ERL836|KAF1733359.1	MQDYDLVFKFRMARKDSSNGGQPNNYTVAVLKGDSIANIASPIGEKLGCFLGSFGVISEE
Bb_ERL836|KAF1733469.1	MAKQGTETNPDTVVKPDTVVKPVIEAKPDPMAKPDTEAKPDTVVKPVIEAKPEAKPDTEARPETVVDPDIKAKPNTKIEPVVEAKRITWSKPDTKPDTKGKSKGKSNPKAKSNPKAKSKSKMRTLKSSSRRFVRKLGCVVHRVVAQVSLVTLVILHCHAYNDFF
Bb_ERL836|KAF1733493.1	MRFYIALGLAAMAMAAATGERVGSDMAPPRSLNTTTTVNSTTTVNGTTTVNGTTTVNGTTTVNGTTTDDGILFDDEAPFDDETPDEETPDDDTPDDDTPDDDTNNDEDYSAMLSCYWAPADQAT
Bb_ERL836|KAF1733509.1	MDRLNSRCLQYGISKSSSGDIDETCEREVAPEVEDEKQISKPPNPVAMESFRNIALDKFIKTGEIDDELPGLEWAYQSLRRTTLRGMLEKLKFPRTLRVTRDFAQAVDTDDPTDAYQHHVAYVLHIKPVLARHGGPPAIVIITQSDLETYWSAIEKSKMVDLHLYNAKVTPGAAHRVGYIYPLNIACSYTHPTTTRIALDLFAGQLYFGSYHEYIEVSSFLGLAYFDDAKDIEVDPDGFIPSHERHKIPAWHRHANQYWDTFDVSPVPFLKRFLGVVRSHGAGIEHTHMGRILDGERLGSKEFPDYKARGPEDVEPGVKTDRGARIETKAQRDRRMQMQGKRRREGGQESNAEPALKRPRLATSK
Bb_ERL836|KAF1733521.1	MSSNAEPVGETGQRDFTFPFLQYPPDLSPIFDSLRNFLVSNHIVLTGAHTIKLRAPDEEAILAGTFVVEIEVLPMRPLTLQSPNEMIDSTARQIESPAPMTGVIDNEVCMMDSSGKLPI
Bb_ERL836|KAF1733523.1	MPNGAGVSPYATLRDPRNIKPKVIPSILPNQDYHSQQFHINSRPTISLQFVTTMANQKSTKFDIFSKLPSHLVHTSLEVTKYAGDYLKLETGKSWYDWTSFKQSLDQYKGDDITFDKYKEVTIDQHERTVKIMVDQIVKYLVDVLSVTPSAAELKALTVTIQATFTTLKEKSSHGWLNFNKSSNGTNSSWEYRIQFAFPNPDIPDYFYALITTIKLEADITDESEWWGLVSSSSKNFSAEIKAMELIVKEGFKDPNRK
Bb_ERL836|KAF1733538.1	MAIQVNLDHQTFWAPRPLSKPQCVEGEPHSRPAVPQSKSSPLLSNDDRGILGVPKESLALSPRLASSRDDFIYISDDAASDMDDAASDMDDASHEPFDETLLSVQAIVQSLEDAGKIGSTAQGRARGSPTVGFFPVVRA
Bb_ERL836|KAF1733542.1	MVRMADARRAAGHGTHLPHIDPRFVHDIRPGTDADARIHGSDRYGAFFHDHFAWLASAIVYIAIVLTAMQVGLAAESLGHNKAFQSASYGFTVFSILGPLIAASVIVLQFYSIFLWNWMKAFHQKEHVTPSCTSHNFK
Bb_ERL836|KAF1733543.1	MTRNPQMDKFLDLTASKIRHLGLLLSEIVFNDIQNAVLVVDDTRNLVRNVQGFEKLDRNVYIALLSLEAIIFQRTGSLSYGKALEELEHLICEESRESL
Bb_ERL836|KAF1733544.1	MQRFMSREELITDAVFCGLGSLFYIANTLQNWRRFKLRLGATQSWYHDKHYVSAVVLALLFLFGNIACSLWIGIAHKRGLPDAVPGIMWQATIAICFAGSEV
Bb_ERL836|KAF1733546.1	MTSTLQTTPLDLQVRLQLTQLLDHVKQNPDQWVSINGQMYEYHPPAINERLVPIIKPIFQLVCREYLYDDALSTEKK
Bb_ERL836|KAF1733562.1	MAATTFQRLPLPDPQDWVAGERLFPSNVIAGYNANYNEYNKETWAAYVLKHGEGFEACGSTIAYSAINSGTPKERVWFGYVFRGGSTTVKDYKRAENVEDTIVYTKK
Bb_ERL836|KAF1733572.1	MQTPFKNDGPSSKLPRASVTARRLGRPFLPHLLVFLGLVWTFVMTFQLSDRPAKPSRSQPALISVLHPHGDAGDARFDRQGSLPSIVTVLPSGSFFSDFAELYPLRIQVPAGLIPTTLITLADGVSELSLDDLEDIIRRFEGHDDVWDRHFLACVVVVYHGDNVASHSLAPELASRLKSLGTERVALAHESLLPADIIAEGPYFATPDGLLPVRKLFPDNYAAFVASLVQSPSQTIKYLAATTADGSPNRAVAVPSRLYHTPTPEKPLNGLRVAIKDNIDVAGVKTFASCLSYGHFYGAKAKSAPAVQRLLDLGAIVIGKTGLSQFADAEDPTGDFVDFHAPWNPRGDGNRSPGGSSFGSGAAAGAYDWIDFTIGTDTGGSVRQPAASQSVFGLRPSRG…
Bb_ERL836|KAF1733589.1	MPSLVLSLAKMSQRGLPLLEADLQATPTGRAPSLAMRSRDEKPVDKSSAFFIIAMIVAAINGIMSLCFLVVLFKPLCKRYWKLPRRCLAFLAAVRLVVWRMLGRQEPTVDSLSRRYREALEKIVSARLEKESSNEFGEPVFVSHYTNNGVFRHWVLHAHGHKYELRRKAPSVARIEWQGSTSLFASAEYYEPAVGVSGFCTELYKSSVLAAYSPEVGSYFYSMVGWTTLAEEDVERECWEVFQRFGNYGLFYNNCQHFLRALADKIVTTRAPDWQWLMKKSPSGYTYGFKYPLPYEAICAATAITRLKRARPHLSPEEQKEADKFIESLEDRVETVSDGWWWW
Bb_ERL836|KAF1733603.1	MIITRVLLALLFGSSSLAADCKSYRVDRAKLAELGEAVENRVATEKAPGEVCHNGDSGACDALKKKFKTHEFHSQHPISVAWNQYTNDTCLPDPAAPCSNDGYPLHVVNASTAEHVQRVVEFAIVAILTSIARENAVALNIKNTGHDYHGRSNAPYTISLWTHSINSLVRNPTSFQPKGCDEAFTGSSITAGAGVQMGRIYEFLEPLGETVIGGTSTSVGLAGYVMGGGHSIISDNVLEFEVVLPNGELVHANECQNDDLFWALRGGGGSTYGIVTSITTKTVPTPKITASTFTFFINPDDPQALNVTSFFISKLPNIVEQDANGYLTSLHKSPHPLKPNPAGPFFTGILGSMVLVDSEDQEKLENMLRDVEEEAKEKFPAVELKIIQTTVYDSLLQYL…
Bb_ERL836|KAF1733604.1	MKAAVTIFLTAALGRAMPQAADEPKLPWVPQPAKKCVETWRFMLALDTLAEAEQKCGTADVCHTFDYYGSRDQLPQIVTKFGFKDEAECLAAHEGPPQSPCKQVLARFYDHSSTTPLSREEVDQVCGEGFFCESFDPEYIDAEDIEFLTRLYSYKSEKECLDAHDSNPATANNAFSLKTRYTTSCGGKVNNDVTISEGSNGQCIDTSCDVGSLEIAAAGNCPDGQVSISYWQNKGCSGDWYGYGYGSRGTCRGLWSEGWNFQSLNVSCAKQADDCVSKGQCTPAPSPQQGVCRANDDVAFHVKTRYKTDCTGTTHDDVAVVGGAGRCINTDCAVGSLDISDAGNCPDGEIRISYYEQANCGDDGGLWFGYGYASRNMCRTLWSGGWNFKSLYVSCAKES…
Bb_ERL836|KAF1733614.1	MTLKFFPALVALSECTYTIAQRHCLPKQPPLPQDIIVRVTHVALNPCNWKMIDFSPAIGTVGGNDFSGEVVIVGSHVQRWNVGDAVCGFLYGLDPHAGKTGWAGAFAQYVSVDEGLVMRVSPSLGNAQAACLGAGIVTAGMSLFRSLGLPSIGVPYASIDAKNKDSKNKPYILVYGGSTATGTMAIQLARLQVFILSPYIWRRSSPYSKG
Bb_ERL836|KAF1733616.1	MKTPLTSNSTTRYLYGSHYNEQPNYGGKDAIDQQLHHYGNDNASDQHLNPYGDDDAIDQQLNHYGNDNASDQHLNPYRDDDAIDQQLNHYGNDNASDQHLNPYGDDDAIDQQLNHYGDDNASDQQLDPYGDIDAIDQQLNHYGDDNASDQQLDPYGDIDASDQQLNHYGDDNASDQQLDPYGDIDASNQQIHYHSDNARDQQLNHYGHNNANDQHLYGSYYNE
Bb_ERL836|KAF1733647.1	MKFTIAIIAAFAGLALAAPQNQDKIDLQNCDDAADAVLEACNSAGGANCFEESTKEKLNCQAKQVQSDGDALVAEKQAAERAKNKEKAVAAKKEKDAADAKLQAEEAAKAKNAERFKKQQEAAKQKAAKQKAAQQNAAQQNAAQQNAA
Bb_ERL836|KAF1733657.1	MQSKKENDNGTSSDDWSHYFESHPDGKIDNAVKRQMESREQQPNRSTNVETTLDPSHLSVLDRMSTGQFTGPNPSSSPFGNDRNTHSEPSRPATARSSENTSPQSLPLSTGFPVSRSDLQFSFQPQSSEILKTGPNDAGTESETLILASLAFSAESSATTGCYCLAATVFAVEGLENSYMSGKRAELDSIVACQKQAIACCRSLMRCGACMARRDTVVLLVLMTEKVVMACERISLLFQARNNISLSAPGLRSPLDHASPYGTGKGLGLLTPPAFSMDDAAQPSLSGTPEPIDTPKGWQEIFLGDYEITCPREWQTLIRAIILLQLTSLTEMLVDLKSVGSTLLGETQMLSLTRAILKLGEIEAAIYTL
Bb_ERL836|KAF1733680.1	MSPIAPALTGNRRPAEPPCDEVTDWGAWMAMVDFEDRLTSDWGCFGKDIEVGVVADSLWVPIRV
Bb_ERL836|KAF1733687.1	MDMPSEKSAAGAAGSAEIARIKGRSRRREQKLLVINPTRVKWRSNKRCRAAPLEKDGGELSIR
Bb_ERL836|KAF1733721.1	MGQWTYVNNIGMNERGSNSDILGNSDNSNNDSGDMTGWDDAMSAHNIWKTKDYHENTAFEEMALQVAWKHIFSSELSS
Bb_ERL836|KAF1733734.1	MLGHKTHGGRFDERVEGAELHVDVYEWEHYSTGPLEKSQGELELVKSSQQHHGAADDEAVVGHVME
Bb_ERL836|KAF1733748.1	MSTSMREHFVDAYTILHVTDQGEVIKASLKEAVVYPQDLVRELSLQKEAEAEDDGNLKELSAVKEVEEREETIIAETDRRDFSSLHVLSTSHRLFQSQSAYSAKIHCPPPPPR
Bb_ERL836|KAF1733778.1	MPVYGRNDTVPDDVPELDFDLSTISESEPKTNFDDSPETDDEDGQDDQDDQDDQDDQDDQDDGNNEDNEYNDNDDNNDNDQDESHDQDDDSEPEDDGYDSGYEAEAEFESDDEEYDDDSEQEDQDSESDGNHFSAIDRLIEQLDRLRLKVEMYAARRAARTNPVNSLSRHSNVRPSYGGFVIDVSHLDIHNNAPQSTAGAAVVVLVSPLAVQHNEPVRCTISFRWWLTGCEHAEYSVPIVLYVLVCDYFTVLAAAVLCATLRALARALLCSPRGIIIIVRPPLSGVSFVWLKHASPMVTAVSVALDAIAADESGRVLRRRGCRAWTALPVFQLRREWAGARRQFVVVSFTSFAVLSLVHVAICSFGITAAVEGSEIGGG
Bb_ERL836|KAF1733786.1	MLVSTTTWHFWGSVPLRKETIPARERHMCHIDLFKAHLGSLIGIQHNFGVAWVFTEWFMTSFSTHLARWPLNIPFKGNELAVSGIFINKIRALGDFGLKGRHLELSDPNSRLFQQYFDF
Bb_ERL836|KAF1733824.1	MDPSKEPDVQRHMHTRYPSEEEVTSYGQLRGLYAVVDRDRRPIQVSPPCIHDWADLNVSSDDSTSNSDVSELDLNDVLEEQSIAPRAQDASDWGIPPNQTQGKATPSVADTSDLDSEWKSLSAEIWETVHTSQSDDPDPNDALQAQPTAATARPASNQDSPSDRTRATTTSSLISAIADLTDALKSTVNTAHAEPDFAYVILSTSGNGNYFCFLYSTSFTMGSGKWSCLRQIILSTLGNDNYSRF
Bb_ERL836|KAF1733852.1	MVQRMLWHIRACQLRLIAQEMGIRATKGDRRLRQMRSDEDKVACDVALDVALDVALQVTQVPAAQQ
Bb_ERL836|KAF1733864.1	MTACVHQRCALQLGRASRLCSYLQSHKSRRPKLAPCAMQQDLDEYTPRVSGLTGRQLARRARLEQSLRCCDSITDLEFGDAVFNPMNDTSALETERGLFLLFGGAQGQRYILKEEFSMQIL
Bb_ERL836|KAF1733867.1	MEGETARLSEVSLSPNPSRTAENAFSFPLGDLTSDGEGVFAAGNDGGSDRYNTYEASGATSEPQWAAFTSDFSGLLHTPDAGPNNINMDRLAEYSFCSSGSLTPDQANLGGASHGSSPPHRRWSNVIKPLGVQGPLGVQGVLMTTQIINIVEDSLANKSQSLEMLLGTIQKASVALNGLIGLHHHSDNPRCLMLFPVVLHQVAELMEVGIESLDAFNWQTAAEASGTAASNSILERLDSLNDLISSYHPATASPHRDEDKVRRWTRRLEEGLDASLMTVGRLMELDRACRARGGQQQYRHEHARQSVGGCAHLEALAERFHLLRRRLSR
Bb_ERL836|KAF1733891.1	MHVVGISDKSNASAEFLFSLIDAYWTNIDFLGDESHFTAFKALDSELTLGLHKGNISTLNMFLIDFRSIAFAGSSVSFIEEDDDELYGIVVAINTVPGSPHPV
Bb_ERL836|KAF1733906.1	MYSDRDGTATKQSQSAYDSRVRYLRLATSVLVSIGFGAAIADGEYGRAIIQWPADPVWALHWDRLLWVGLTADAALLMSRIDRANAVLL
Bb_ERL836|KAF1733910.1	MWSAMDNTFGPVFPGELDFTLLFERCMLGMVPAGIAILVLPVYLRTMVSAINQVRPGRLLWAKLATATALVGIQLAAILLWRQAGLLRSDIALAASVLSFIASLAVAVILYIAHSFSLSPSSFLSIYLSITMAFDITMARSYFLRNSIDALGGLQAAVAGLKFVLMLLEEVPKRRLFRSKLPRPGIGETVGFWSRTLLLWVNPLLRVGFRKNISVQDLPDIGDRFDSKMLFDKFVSHWEQIDKMSKLPLVTVCFCTFSWQFLLPILPRLCYIGFSLSRPFFMQRVIDAVGNAGASDGVTDGLIGASIFIFGGLMLSRSIFDRLEYQAITCVRGTLVMALYAKVQKLGMDELEKNASITLMTTDITGMQDGLAYLHSTWSSIIELGLGIYALYTFVGYAC…
Bb_ERL836|KAF1734010.1	MPSHISVIPASTRAGEAAIRALLASAQNPHVRAFYRDPSKAPAEFKDNPRFTALQADVGSGSDIDLNGSDAVFYIPPPAMDGTDVEVFAKKSSDAIKSAIKTSSTVTRLLVLSAIAAQNDHGIGVLRLNHLTDKFLASAADKVTIVRPCLFYHMWADAVRTAKQDSPNFVSTIHPADWRVPMVSVRDLGEWSAKQLLDDSKHPPLQTLKFYGPRLVSPNDVKRDLETIVGKEVLMTTIPPEKQAEFWAELVPQEYVQDFVEYQTCQLPGGVAVPDFVYDEHTVRAHTELLDELRELVG
Bb_ERL836|KAF1734011.1	MRNDRDYGTIEVSVRREYFVRKLNNVEGDVKALVEKYKVFRDGGLKLEDAGGDKIRIVQETLRTIMDNFKGEMDSENYETTKNKFEKFQVSSRTETRQFYITTRPCPVLREALAARR
Bb_ERL836|KAF1734015.1	MKGWKLYTHRASRQRVIAGLDFVTRYLSEESIIQLMNRVAGEDYGIEMPKTGAHVLKSLLDAHGSSELDGPSLLVLNCNEDYNTESENGATCRNKPTQPAFRTATRTDAWIFVGVNSAGHGIPGYLLEASYRILQRWIANQWR
Bb_ERL836|KAF1734017.1	MDIELDMDRVLELYPEIYMDWARDQIAICNTMIPLYAAEDAFDRVLREADHAIRVIANCNGLFDDLAPEFHGYRVVCLTNLGRQDEALVAADKYKGLIEERRQRRATRQ
Bb_ERL836|KAF1734033.1	MWHSGMEDWAQQYGRCLDIWLRAMKRAEQDSAETPSDYLLSEYMQDSWTTGRFWLNYAARKSWAFDSVFWRYLDERFFGERPHTPDSREPHWRARVELLNHAEKMAMEAFVDRKMRETKDKVLRTWDEQEAQDRKVDVLFIHDQCADHDN
Bb_ERL836|KAF1734075.1	MPLVSAILALVVAAIFAVNSTIAHRANPRPSLTISAYLFISFVADIPRVRTLWLMGTYTNVAAILSSSLAIKLILLWLENIGKRPLLLEKHTNISDEETAGLFSRGLFFWLSRLMITGSRQVLNLHTLLSIHQRINSSATFPRLQKALENSWSIFHSKRHA
Bb_ERL836|KAF1734080.1	MSVQSQSVSPSSSVNAEATSKEPAVLSSGRTVEKPYHRIRSCLGCRTRKIKCDRQKPCDGCQRVEADCVYPSGPGRAPKKPRRAIDKRVIDRLADLEALVRRLEDTDKNVKLGRGSSVTGGLSADSTRQLEHESSPPEQQFGRLVIDDTRSCYVSNILWASLGDEIEELRDLIYHEPASGDDDFDAATVASSAIDTPTFAGCNAAIMGFHALSQSLRAYHPGLSQSVALFETFKQNVAPVVHIFHMPTLNTFYWDAAASPESLGCNAEALLFAIYYSTVISMESQQCEELLGFSRAAAVKHYQFAVEQAMARADLLNTQSVVLIQAAVLFLSALRNEDASRTAWSMTALIFHIAQAMGLHRDGASFGLCPLEIEIRRRLWWHICLLDIRSSEYHGCEPI…
Bb_ERL836|KAF1734087.1	MARSNTVADGSNEGPEFALLIGIDEYSGPGLTDLRGSLFDECLVLARRDGKLNHLRDVEIAFLLDQIADKGATVTFMLDCCHLGGVRREKKWTAMGYGDPTSSRARTFFVFNWKLVKEYLENALRLPPDDASRVASGVECSTG
Bb_ERL836|KAF1734194.1	MKSYIALAYLVGAVLAAPQPARPQLQDVPGGPKPFIEKPAPSQACIRSDATLLDSTVQTEECLGTYHYCYAEVYEDNGEHFADWEACLQSRGKALKTNEETAPPQQRGVAVGGSKPFIERPALSLACTSKDFTLMESRIPTEECLGTRAYCNDEYYIDNGEDFADSDECLRSRGKDPKTI
Bb_ERL836|KAF1734213.1	METENLSVLATRVARASYGIVMKEAYSPAKHFDEEVIRDRFDPRQRWAVNQVKWMIRKGDLVDPNKPLVNQFEFHLAERDTTRIWTAEVVISPNEPSFLPTSLKQAGVTRLCSVRSNLEGVQQHQLVLKQKRGTCFSKGHKFYICEFEVRVIVAPADLQFELWFGGYKFSGNHEPVGVVWDEAGARVKAE
Bb_ERL836|KAF1734217.1	MAFATPARYRLSQLIVAALKWSFALLVRIDWGLSGSGLASWPPYQRRLEAGHDDDDDDDDDDDDDDSQTQKAKITE
Bb_ERL836|KAF1734219.1	MKFSALLLAVAATSVAAQSSSTSSARSSASSAASSSSSSASKASSSSASASKSSSSSSKAAAPTNGAMAGGVAAVAVGVAAMMV
Bb_ERL836|KAF1734246.1	MKIRPQRLHNVENLGLLDARAVQLVEALPVVAAAEVHVVRAKGLADKGHLGEPGPRAAVGAARHAHDDGVLAETRVGEAVFELGDEHRQVALRLGHGEAAGGESDAGRRAEAEAGKVHIVEGVLFHEQLDGGEVVVVHVAEDEVLVAGEAKLALVHLGNGAEARLHLERGRVLDAAVFDEKGKVVQARLVLDPAKRVDVGLKLKRPGGLELCPPEILHLAAEDVDAHVVNGVLETRVLAVLAVAVVALHEHNLFAGNVHVGGRDVAKHAARLRIRLLVVVRGAHAAAGQHVEALEVAVCALDGNQPNVVRVDVGVVVRRDGNGDFKLAREIGRSVQGLKVLDRLAGDLRLLLLVVAVVFRQPNLVVGVCRRQQVVADFLGARVDLAMVLGLRRQRAAHD…
Bb_ERL836|KAF1734283.1	MFILKRAFVLALTAATLVASEAPEHGHDHDPILKRGLPGPVGSDRIPETIVLGDHTWTRQQIADAIGDSRNGPKHFMNRGVEQKGGKWVVKSQLFESAGKDLEEYDLTKTRNRGKYRAITTKKKIFIGITEHVEQNNVRAFYDVREQVRSGVYLNGGTIEERVTANNGLHFSRKDIVAAMESKQKVKVPKKNGQWRSKISPLGGSKEGNFNVVYKNNKFLYLEDASKAEGDAARKIFSAPKITNSNGGNNDGAGPSCQGDADCIPGEELEESKWPKDNDEEAKPPTSGGTDEPPSEPKVPEEEAKPPTSGGTDEPPSEPKVSEEEAKPPTSGGTDEPPSEPKVPEEEAKPPISETGTDELSKPKISAEEASVKMLPGSGRSGVFYRGDSKPPDEVFSTG…
Bb_ERL836|KAF1734287.1	MSSFKEASISADTEKGTATKTASENSSLRAGIVEHRENDNNNDNNHNSEAATEKHSNLKRNLGNRQIQLIAIGGSIGTATFVTIGAGLAQAGPAGLLLAYLVQCCFVALANNSMAEMAVLMPVSSAFIRMAGHWVDPALGFLAGWNFFFYEAVNIPFEISAITVVLGFWRDDIPPAAVVAVCIVLYFTVNVFAVQWFGESEFWLATGKIFLTVILFCFTFITMVGGNPQHDAYGFRYWRSPGPFAEYLATGKLGRFQGFLSALWTAVFTIVGPEYVSMLAGEAILPRRNLKSAFRATYGRLLFFFLLSAICVGIVIPYNDPALVDALSSGKGSAATASPYVIAMENMGIHVLPHITTALLITSIFSAGNAYTYYASRSLYGLALEGQAPALLATCTASG…
Bb_ERL836|KAF1734312.1	MEQNRRLQQPQRGHRVGDYSVARQLLYSPGVSEKVLPLSGGSGSSGVSKKRHRRWHTQLIGSRKSTGYGSPVCLSTKQNEYSEGEAGADGEHRVAVAQRLENVYALVRHVRVQHAEEELWPRLNRVQGDESAEAVRDDQRARVRQARLVRRQLGEEPLGWPDCRRGLRRQS
Bb_ERL836|KAF1734326.1	MSSSTQKSLPETQNASSFVELHVFGSGLMEASASLTIDGHRGTTKFNSWRSLVIHKSSSIHLWFDMGVSHYPPEIQRNQHSVFKVQPAPNTILEDTKSVGVDPKTVQYLIPSHAHWDHVYPMGSSFPNAKFLCGPGTLKAAAKSWPDYPDSFFDGRIWNPEKAELPIEEIPTAKEAPAKWCRIGPFENGYDFFGDGSFWLVQASGHFPGNLAALARTKNRNGERRWVVLGGDCMHCYDLVHYPEAPFGKGISVTESGTLHEDEPAARETIRKIASLRKAYDGELFVWPAHVDCLEGVWEFDV
Bb_ERL836|KAF1734334.1	MSNLHEEYHVGLLLGYSPVPCIMCSTRNALDCSYCGGSMVRMVPPGYTSEQAVRLPRLRYADLPASMPPGQETLGGSSGGRRGSGQRGSGEQPRPGSGSQT
Bb_ERL836|KAF1734365.1	MMERRLATSETKYQERKDGKATANHNWHSHPDAAKMQPQLEQVSNDWRYGEVTDRLDSVDAAEKDDGVFANC
Bb_ERL836|KAF1734370.1	MTHAKNRESLILPPVQFTVCISNTLTSSMDQRDLNILTYGNSWSDADRRDFTRYVLNELKPARLTMTWSSRRSFSLLCKEKVFQFRRHTLRLDMDMICAARAIYGSHMRGDIQEAAYGTLWVYVSKHIIGRMPRPDQGVLETIGHLTRPGLNM
Bb_ERL836|KAF1734407.1	MRFSAATVLALASVGAATEQHHPDHHTDLTITVPTRTGAAASTPCSTGEHLTAHSHTPHHTQHPHPSSEVQPKHHSTSTYTPDEQAAPSPHAVGQPPPQP
Bb_ERL836|KAF1734524.1	MSWAVLALPVIDVHASSALGVLHPIFGAGMHFEWNTTTTLANTGPLPWLPNGTTLQRFENWHISLIKLEITRKDVFPFKKDGYVWKKLAGNFRDERIPEHALERLGTLTPTANRMTGDYEDGFQHLHKTPRGGVIFDNAFTTASYTRKSFTGTLCGVTPLVADFNVEFKSHIYQPCFPQIFNAFNKSTTINDTDHVTYPWKTYMMQSITDSYDEAHE
Bb_ERL836|KAF1734525.1	MRVGMEQQSCRKKLCKLLRLIDFVELPFAGIKITDPSQGEKKDQVLEEKGWSPEEEVDGPKRGQVGSNVGGLGCERAYDGKGIDELSIEESRYKNTDN
Bb_ERL836|KAF1734565.1	MGDSSVATVNRALAQLNVNRDAKRLVVAIDFGTTYSGIAYCFPDLPPDGKLTAIRKWPGTHVQAAKVPTIVKYDKNDWGKYEWGTLLKSAEDHIVGIKLLLDPSQKLPWHVPPTDLDATMKLLPPFKTPKNVATDFMRSLKAHGMSQIATNLAQDALDLFQFDYVMSGT
Bb_ERL836|KAF1734577.1	MWFETSNYTWGRPDPNTVTEQRADPSQTCQTDLEQVEECASELDSLWGDDENYIWDDETFSWVDEDETYMSLLCTAHDPIPTPDGGMNWRSEAGIQDVIMGEADTDTVVSTDTEMLDVSADPSYIDAEEPEEMDWEPCHCTDADNDIVMRDVP
Bb_ERL836|KAF1734583.1	MCMNQRLFLSAENGSENSSSPALARDPATGRIKSEAVSHTDKPTPNSDVAFQSSIITPKGGVRHGQEDIGGILSSGSRCPHIFGSTRQGFTYPWSSVRLSRVFEIVFRVSSR
Bb_ERL836|KAF1734586.1	MPLYKFCVVFGALATAVARATGEHAQVVLSTDESPVQQQHPLIPLDRKALEEVCEWFDDFIRIMPVKPSAADVILVQELEQGAASPEDENDSDPALDSVVVDLVGQDKHKKYYNRLKAQYDAIMRSKEEEEQAKDDPCD
Bb_ERL836|KAF1734596.1	MSRPLSWLQSRRRAAATTTVDLELGILTDPPLRASSPPRIQLDLPPPPFLFPLGDSSNNNSNGGDDDDDDGDEDKGDGGGDRSLENQARATGSRACSGSGVVTRRTK
Bb_ERL836|KAF1734602.1	MKTFMHMLLAAGVFLPVSAIPIANAKEPNTHQPSIRAQQEPDTHQSYIRSQQEPDTHQSYIRAQQEPDTHQSYIRSQQEPDTHQSYIRAQQEPDTHQSYIRSQQEPDTHQSYIRAKHEPDTHQSYI
Bb_ERL836|KAF1734615.1	MSFITNIASCDTGYLGHRIFMVNKSNHLAILHVKDPEEAHGLSPKEIDVGGDAVEANPTNNIGVRVYFATNTKMLSELTWNSVDQVYKFGQLNGKRYEVIDKSTITAEIEATNSQAAKPHEAVRYVYCNLKKYSSDFNVVFGNDRGWNDRNMS
Bb_ERL836|KAF1734628.1	MKLAGTLAICLAGAPLLVAGAPITERATNGIGNIGNIADSAVKLATSIFSLNPADIAKNAVNLGGSITQAAVALGEGVVNNAGSSSSGGKGNVTETSEKKDKSGSAGVDAGDLVETLTKALKAITPTEASGSKDGKSDSKKEDTSDSKGSGASDLVGTIDKAVQAVVPSGEGGKETKGDTTSDAAGAIEKAVGAFIPGASGEGKGEEAASPAASLVKPFLGGGGEAGGDGQGLLSEFPTDIVKGLSDGGIGEGLTEGLSEGLGSVTGGLGGLGF
Bb_ERL836|KAF1734655.1	MKPVYWSLAFGPTLFHITGAAESESSNNGTAGSLGHIVVLKADLETRHIDEHIDWVNGLHKGVNGRDDSNQGQGIEHTYRVEAIGFHGYAGRFSVEVLKQITEHQHVDFVEENQEIAVEPERREEGQEAVKSSDDSGQEQPEKVDSPPESVGNQNKKKAIGLLTRGQGYNTFLEKGKIVDAVIWPRNKKRATANGTTVLAGNETTQTEAIFDFIPPTTEVEDFNDVNATQYFEISKPNEMKDRVAANLKEFKEQKKKEKEEKDRLLETNEIQTRAEDPKCPGILRKEYKFTEDYEYALDVPGRARLWLISAAVPT
Bb_ERL836|KAF1734656.1	MIARVTFTSKDNTKTSDLKAHEFTMRDYKIQRVILIPALFSAEASLGFWSVRGELTADVKKSMEEVNKHTNVDVSLFYQGELGIFMGEKEGSPTDIPSGSAEAVLGQVKAWADKFESYACKHDYAYGPLLDEYETVPGFSELEDDIEIPDYDTAHLYALEILAIMVKVEEQKKILSSAPHLDDKAKRTMSFTAIKMIKACKTWAKLAEQDLEKAEAQALDLVDRLSAQFVEKYKDDVAKTLGRNSPENVARCRKVQQDRVKECVHSSKEANRVKECGDEGYQAYEQCKNGAAR
Bb_ERL836|KAF1734692.1	MPYFKMPAYFKKPDYRDWPEEQQLRWCDNQIQLIDAALEAEDYLTALHFCDVALERIGCLGRDAEAAVWYKRAKIEYDRENRGE
Bb_ERL836|KAF1734696.1	MTEPFDPSITKLDHPPLQVNNNNYVFQVVTKVDGIYTPISIVNQVPFNEGCWRKQDKLWVAERSLLIHKFLSNKDPAARCRLEAEKKSVLEVSRKYRFWFRYDLGAAKDARFLAKSITGRQTALRNPQRALNPYTTCGILDCLGQQALKEKTSIEKFLKQPSIWAPNSLKSVVDPTSDFTIVVFDTTDLDNIKVGVIEMPPGCNGREDRRLVTMEEYCNAEFGRYTPKGQSVIKSIHNLPRLDDLTVLQLVWNTEELTNWANKHAALPKEPTSEAALAEKSLAEFKNISNFTPLALERCFPRDGNLTNFFEDKGLKIADDEIAGLILSWLYRPDLALVAVKDLTIERLIHGLRHQSLVLDNFSLSFSAWVLIESTAEQREKLITVLKLQNERLETVYIA…
Bb_ERL836|KAF1734698.1	MSDAGQLHSFDDAMDINRAPLLFCEQILPRNVQEVLFYVVIRHNGQFYPLAVASQMPPIGALWQVLRKDFVVESVRKIYAHLSDERNHAKLAEEVRNARQFYYYQGCEAALFGPEEPPGVSSAADRAIWLANPAFPHAARALTDSLDGEFWAPVGLHTTMGMYDQRYRAVVFNVTDLDNVACGVVEMKQVRKTHEFTGATEEVMYRTVVTVPEWEAMETGFESMQGKRDDSAAHRMADFPTIPLINDAVQQMLWDKNYMSS
Bb_ERL836|KAF1734702.1	MPVTKFAIPEKYDYLEGCGAYHQSEALPGANPVAANSPQVPPYGLYTERLSGTSFTAPRAENLQTFMYRTSPTVDHGPFMPYTDDRLWSKPEGDQKLLITPNVMKWDAFPVGAKGDWVTSQRMIAKAGDPATKTGLAYHMYAAVEDMAPNSVFFSSDGDYLVIPQAGTLDVKTELGNLLIRQNEVAVIPRGVRYRVTLPHGPARGYICELFQSHFTLPELGPLGSCSLANARDFQIPVACFDGRVNESGNAETARGGQWSVITKMNSTLFVCTQDDTPFNVAAWHGTYYPFKYDLGRFSVIGSTLYDHPDPSIFTVLTAPSHGQPGHAVVDFVIFPPRYNVMEDTFWPPYNHRNIMAEFIGAIISDQSPDSQPTDIKFKPFAAKLTNTMVPHGMDKPVV…
Bb_ERL836|KAF1734729.1	MPSTLAEHIALRQEDDHYVSSSLPQQMGNAAPIAYGGYTIALAIRAAYLRAPDGFHVYSVLGHYLRAAHTESSLILNPVELRRSRSFATYRVVVQQKDKKTDEQRLCAEVMVDFHCNEPSLLQHSATPTRKYSHWTDCQTTEQRLEEHLAKPSKTSQAENKIFSTLFGLSRMLWDARLCPEGVATQNLVGIAKSAKTSQDDQHATSKSSADWIKVKHPLKSEAEQMGSLAFILDGLLSFLPLVHNHLFLNDSEACSSLDFALRVFVPRPNLTEWHLREAINHEAGQGRTYSESRLWDESGNMVASMTQQSILRAPRGNL
Bb_ERL836|KAF1734734.1	MVTRKKIIADDPFKFREEEAFIKEFPKQKWIKNEEYNPKYDQFTTSGGQPQLAGDDFNLKKYKEKTLEEWAFNFLDKNGAPVGWTSTFPFIRPTESDPVRKI
Bb_ERL836|KAF1734738.1	MSPSEITAKEFEEWFNGTIIGDPATSREFCQRHLSPDYVRLHAGGGRTDFEQSVEKVTHFRTICRKWEGKVNFLVQQDNKIAVRYTVNLIFGDNPEQHMELMFMAERDAQGRFQKVWELTEPIDESANN
Bb_ERL836|KAF1734756.1	MENAASTVGIRIGQYLDAVAYGSNDIRAGLSSRWKVFLQQFVYDFRIEKLSNRVILSSREEHEAEGLEIEVGRGPAQSVLPLVRGYH
Bb_ERL836|KAF1734760.1	MADIISSKMADKPELQQDLAGKVALVTGASRGIGRAIALQLASRGASVLGTCSSTASVHHIESIAQEVQELYKSSGHCAPVIVGIAANVLAQESPLLIAETIENTFDSKLDIVINNAAYYEFRQMGELDADYVEKLLLGNVHNLIMLMETCFKKGLIQPNSRIVNVSSDTTRTSLPFPEMFVFTCTKAAMESLTRSWSDILSRHETTLGTTVNTLAVGPTATDALLNAPVHLQTRAAEVLRSGTSVAGGVGHPQDIADIVGLLVSAKSRWINGSVVCATGGLTKIL
Bb_ERL836|KAF1734763.1	MVVTSTLLSRLDASKLELLQLSNPKSVPGPDDGSILDLKTTTDRMITVSWTAQNGWANPQLVPYGPLSLMPTASAIQYATECFEGMKLFRGHDGRLRLFRPLYNCQRMLRSAERISLPSFEPEEMLELIRRLCLMEAPKWLPKDRIGSALYIRPTMIGTDSSLGFKVPEEAQLCIFMLYWPSPSMIPDKSLPVSRRGMRLVTSSKTAIRSWPGGTGQAKIGGNYGPTLLEHNKARARGYDQVLWLYGPDRRITEAGSTNFFVLWRTPTGQLELSTPPLDDEGLILAGNTRQTILELFESSFEALEPNSLEPCNVLEKRITMPEIESAVAQGRVLSAFVVGTAAWIQEVEEINVDGRQLRINVGKAPHVSFVREKLAGIMLGQVENGWAEVVEEEPANLM…
Bb_ERL836|KAF1734764.1	MTSQATVQPNILRDIDPQTPFLQQLKEKNDSGPITLVNTFVVPEGEMLNAIELWRKEASIMKATPGFISTQLHRGTGSSNVLVNVAIWESAEALREGFENQDFQATLLQYPPGTVAYPHVLQRVAVDNICTA
Bb_ERL836|KAF1734779.1	MSVHPPPDAILVHRSSHLVQVKVTNSRVKFGHQAVNRDHKVSWVPKVRTRVQQRIYGNDVRFGFERAHTCLVHHETHAPYNARSHFMRPRFVVVLCIVFVLFLFLFLFLYLIFRILVEAKYLKRRRYNFWALTRKVQIVKKARENLIVEPLYSIRAFFWRAL
Bb_ERL836|KAF1734781.1	MAVDEVFLQRLQDKFPNDAWFVYAGIVLQANDQVDIIAELWNAVKDNTPSLNAQVIKARKLREAFLKSSVLVGFPKGINACTALRNALKETSPEVEELDKDKSLRQ
Bb_ERL836|KAF1734785.1	MRYTNTNHVAVEAQKSEALSVGHIGGSAYNDSVSTKPITDFFDMGGNCFPIVVFWKLCYINKVLRSRVQYQIRFAGMVNTDNPHPHAPARQLHCEVSQAAASPGNDNPLASSRLASLQGRQDGDSSTKHRCRLC
Bb_ERL836|KAF1734786.1	MIHHLWSRRYILTSMSAMDIPKTQRALIYDAPGTISTKEVEISVPDPGPGEVLIRLTHSGVCHSDLGVMTNSWSSLPLPTPEGQIGGHEGVGNVVKLGVGAEDSGLTIGDRVGIKWISSACGHCRSYPTTSATNHRD
Bb_ERL836|KAF1734788.1	MSAAMKNRARLVCVQCHARKIKCDLEENGDIDNTCAYCRRHSITCIPRQGVRKRGVPSLRRPRKASLTGSASTDLRADLPYTLSETSPNILPDSGNNAAYIAEHSVLQDSDYDCQTDTPTPGLPASPGSSGITPRVKLSALRATDAHRLPKPALRQALFDSFFTNLNYCFPIVSRSDVESPGSSVLLQQAVCLAGSLMRHPSLPDSFPRAQAIYEKIKILICVNFEPNMLTVLKALTFLTLWSPNPPHMVSLDGPWHATGTAVRLAIQMGMHKDSTYANKPDRKCRRRLWWLIFASDCVLALIYGRLPALKRDDFDVSPLSEEDFDVVDIQSRQFIADISLALIMGGLAPKISRNITPAQEQMPIAELLSGWMMELHPDLSLYDDNGDRRAHYFPVAEL…
Bb_ERL836|KAF1734860.1	MHSTAEFRGTMTLHERGKLSGGDRILGSVIIEGYAAYSIYETALSASATSVNLGRELFAKEESVGYLGPVAHRAP
Bb_ERL836|KAF1734893.1	MSVESVEGKDRNARRKLLRKYEGDLNRRLQYREGSLINTHYLIYKQADKDFDAATKAYRTAALKLVESRTSATLAANLRKQFNEAYGDVSTMKRQLHGHIMREKALRGRTQRYLSLHRQHAAASHETLRKTLRGETHLKVAIYPMQV
Bb_ERL836|KAF1734894.1	MRIAEGGFSFGYLGMMAPSTFPLAPSLTDATTQNGSREVALKLYHFKDKNELKFPIHEARVLADINGIVLEDINGNVLDDINGNKGIPTIYWSGRKCEYHVIAQELLEWSWADDLESLGYVLLRFYGGKLNWIINCKHNNCDVLQSPWRCKLQRPSVREMCKGLPKEFFEYFRHIRSLEHGQKPDYDHLRELFRCASRNRGYQYDNIYDWTSKWFNEVHSIKSTPKEQSELVEKQITTSLTPHELASAGGSIEMQL
Bb_ERL836|KAF1734895.1	MTEKALEHFNRQNELKGAARLVIAQDGPLSKVKHEFASNGGPRLHWVQGESDSIGLPSPRSLTATRRELFSGEEHKMVARSRDRDSTAYDANFELCLQQQGIFRESTRFPDGTQIPEPRNLPEINKILFERRNDLQPPRLDEADFTSFANNHEFSPRPEPMRAIIPTIIGPKTVEEVSEKRFHIEPIGDIPFIHPAPDIFDCARRHDLHRDIYRSLYRRVIPERARDGKPDPAVPNWFVEARVWASNTEECKRRICFVGAYGARAMHALQNYGRRAEEKVYDGNAYTFSVVYVRESRCLEVFAHHMARAANGQEQYFMTKLCEFNMVDKDSFQKGIMAVRNVRDLARKYRGEVIEFANDRAVKLRSEIDARGGSATFGGNVEADQAR
Bb_ERL836|KAF1734917.1	MKFTAVAAAVFALARTGFAAPADAGKCEGMTENGQWLACPMFYIPPGSPCTTIAEDKSKVWPDCPSCPSVESLKKRA
Bb_ERL836|KAF1734925.1	MKTTAAVFAVAASASAPTLTGPFSFVDPPMSTDALSIPNTATPSSTQTPNIDPTSDLTPVPFLPWDDEGPFRFITIVRKDASASDLGPPAAPAAAATTNQMTTIASAWDVSVAPTVEARGEPDMTEEATTTTMTQSKPTQMTPNPAGTMRADEILDALREHTKSQEQQQAEMTTTQSIDLVVPMTTQGNLATDAVATTTGDAESRPTIEHVEEFTRECGF
Bb_ERL836|KAF1734937.1	MQLSSVPCIIAAALALASIGHTSPVNGPKKGKGLESVDVDHLNDDLGLPPVTVPEVNQARAERKDDEVEVYQTRAERKGDEVEVYQARAERKGDDEPEVNQARAERKDDDESEGNWFNGKWSENLWTTG
Bb_ERL836|KAF1734971.1	MTRHLLVFLVNHLLRKPRCRHSRRSRWARARTREEEMTLMKMLPLAHKPSRSVENVFRLSSKTPALSSLSGSRPNHASRGSYSANSKYNLPLKTPTSMPSQTGTFISLGHLGIVR
Bb_ERL836|KAF1735021.1	MYRRPAALTVGEFRLQLLPIQLTDFYSSVAESWWISDTCYQARLDSMQDQGLVVTVSAWNILHNISTPVLLLQLQYKPASSKARVPPTQFRSYTADSTLCFHAT
Bb_ERL836|KAF1735050.1	MSSQTSQGISHATGNSKVPQSAQEKVPKDVEQSLPDSVHPTSSGPGQSTNKSHAKNGGDASIVPQKLQEKLPESVERAVPNVIHDTGDK
Bb_ERL836|KAF1735053.1	MEEKEEGRVATEVDSSSSSARRHQYQPSYCVRVNVGAATEDVIARLVTDAYVQEVRVHWLDGDSEPLNCSISVAALADDAVYLDLRDRRSECYCW
Bb_ERL836|KAF1735054.1	MKSSYILSGALSVCSLVSSAPTNDPEKPAIRFSMYCYTEEARRNCRNGRSRCNDNGDVQSVMNLCRMNCSCLPVAGCGIICKQQQQQQSKGEAEEEDKQKENEAGM
Bb_ERL836|KAF1735065.1	MARLKPNMPRVRASHSKSRQGCHACKTRHVKCDETRPACLRCIRNGRTCTPHDTTSRPTIRQQRQFRFMCFSGPANSFAVQDDSIMALEYFYTRTLPLFDVSEPNFLWQSLRRDAPSDQSLCYVAAALGLEHMHMARESVHDYRENSCRLNGRALRSMQKRLTTQSPAQIAAAAFLSLLMAILQGLGGRQSDMLVHLRCGSAIAQQGMKAYGKMASPELGETLRLLRKYCISTMVFDSIGIEADKTAAIMKSEFALIDDLPLGWDQNHHTLAAEVDALVEELMQFMRGFRSPQHDAHGNIIAVHTHTRAHPCYNPFSRPILSRLAAKQSMLELALEARLSTNPVAEAASILLQFALPQCLLVKIYLRCCCYKQSSFEDELPIFQRIVDLERASLLSLRD…
Bb_ERL836|KAF1735066.1	MRCSPLTSLGTLLLIALPALGTSTSRRIDEESFASAKELFAINQHIGGAGLRGTASARQNALIDWLDGQLRQVSGLDLSYNAFNLTRWEPQQGNLGESASLKLLYPGACSSTTLSVAGAMPYTRVTNGNPVKAELLYVAQGIKLSTVNATNKIIIRDVAFQSVPFALLFAMSNFRTADLDSVAKGNYSRPYTASFNDEIIDATAAGALGIIFAWNVPQKYVQSYFDPHEGTMYRIPGVFVGVEVAENLKEAASQGLTAELDVCGEMNPSTTKEIFATLPGMTPDTVIVTSHTDGNTWIQDNGVSGVLALARYFAAQPLSSRNKTLQFVFTSSHLHYSTDGNGMLAKRLDQGYDTGNTTLVFPLEHMGAKEILPTPRLDRHLPGQDLAYTGKGEVTLWAV…
Bb_ERL836|KAF1735082.1	MLATDSNGFPSLQSARNYLGLGLDFSYGYVQLRIIHESLVLKAGHESLRMAVYIYVASTLLIYTMLPKAAITLAIAFFATPALIAAATINKRIVDGQDAKDGEFPFVVNLQLKGPQSCGGTLLDQYTVLTAAHCAKVANISETIVWAGTTLNTKSGLSSNITGVNIHPDFEKASHLQNDIALLYLESGFPESNAVGYAVLAADGSDPVAGSNATAIGWGVTDPAKYGKGDQAERLGKVDIPILQRTKCDKPWSAAEDTIVCAGGNGKNTCSGDSGGPLVLQKTREVIGITSESLTDDNGESCNGAPSKYTRVGSYIAWISAARNAGPTKQLSPDEQEAQGYCEAIRRGSDKSCLDLLLYCVQNYEKDGYTALNKCAVAESKTRQYCGSDSNCLSTWRYC…
Bb_ERL836|KAF1735162.1	MMRFLLAALGLFGLAAAAASAVCPGNNHNDTINNLSTARGLKLRVRLRDPRADLASPVQHQYISSIHDGAGTNLVGFRADTGRIFYVNGTDSDNGTSWSTVSDGGAPPVPYGLSLHTLDDDWDVQVARLDVGPGDGGVYVPAVGAAAAAAAHPQLRPTGWLACDEPLAYYGGKRFNVLRRRGGGRGAMLPLPPDEECVAIALLPECAELKDLPEGALASHEFAREVSCYRDASKM
Bb_ERL836|KAF1735170.1	MATMEELREVEVLIEQWRAEEDKIQGMLDVVSAATPAEQRMMSQSASSSTALRDLGETGDINPMMNELFETCANI
Bb_ERL836|KAF1735208.1	MSLNVAAGSKVIRADVVPVSKDPHGSVSAGMLILEGPLNEIVVRPGIKNPDLNGTPLGMEIFLDEPLSTEKTLFTLPLYNYYVPHLDLELGDDGTELIFLLLLRGDENYTRCGVGRWFWTNGVNYPDIWDKIVTTCSNPFDEDYKSSNRKEVHIV
Bb_ERL836|KAF1735209.1	MSGMMFYDSRPQHTHTSHASFVQAAMGDCFICRELFSELQSSALSGSRPQIANVSFKMQFLATEEFGCRLIFTVQLARTSTQDPAELTQKFMLGKNTSTIWLDRVRGLVFFRLACLGTLSRKSYCMPTRGIAEE
Bb_ERL836|KAF1735218.1	MGPSQKQPFVSAFSGHESALLPGVWGNGPRLILRKEGIGNKKVHDDHGDASEYGADEEDGDDTKVVHVEGRTTCAPKQLGEMREEEVEGERVIERDGGWKIEGEAG
Bb_ERL836|KAF1735220.1	MVKLLHDNSRVDVDLCGKLNPNEPDELNGIEDPAWKYTFNDKYKLDELSELNELNERNELEYPPARFAMMYDGHGEIVDFLINSSKCKTARDYIFRAACARGRIELAHKVVRLAEDRDKKHAKRWIEQAELHNLHCVARSIREKWGDA
Bb_ERL836|KAF1735257.1	MALNATRRFFTGFTAALAASDRTNKRATAVPTREQLCVGFNDIEACQRKTKACSKELRAKGVFSCADVSKCVAKKRFGGCTAKKYDFEGRYSRRHDPLGVVDVEGSSD
Bb_ERL836|KAF1735280.1	MRTQTTPRRTPHGKDLDRTSLMSPASTPRQTSDLADDDAFDGATATWSTMDMSTLDQYPSSWDASLDIADAEFMFAHNSAFDVAASSLYTPNFGLSPQSPSSTVSCDPGGSLTSTNTLQIAMPESVGSIDALSALSELSKMNLDLHIRVAAAATNKASLEFDNIIYQQGALYINNYTLAEFMLSTSQNFLQLLTKLCSTRQPVGLLCASPTTDTLSSKPLSMQSHPPQMSRQANIFAGSPPSCTTDTTTAGPLPAPLALAITSVLTQLISLYDLMLHHFTARAQWISVDPIAPLPGLLFGGVPLNNPCTQGILISINMLERIECLLGIKSVPSTRQVGLLSPRQKEVLWSELDGRSAVLHGYAVVRPAELRRLFGKVAVTFSQASADSLQT
Bb_ERL836|KAF1735284.1	MLFQNLLLLLPAALLTSAAPADSHSLADAGAPPPLDSSPPGVVSLTAEEASADSAVSASPCSDWQQLYGRGRWTYVEVQWCFRQRGDQTVVTQEQQNPWYFWGGAWYTGKSHTLTWQTTGTVGSSWYFDSGNNFNDGPVRRDIHTFKSKIPPGLYPVSVHYHQLGPWWGADAAIDADLTFAISLGY
Bb_ERL836|KAF1735286.1	MVWCIAIPLQHVDSLRKRSLTLHRLNGYTALTASFTQTVSGVPFLIYGYASSHKKLLHIHYLSIRGNWKRNDGRNSKVVGRSANACQAKNSCGDQREQVKNKQQRANEESQKFRTRNK
Bb_ERL836|KAF1735359.1	MNIDKVPKLAESEDEWHSQDILDMVPRHVEMLELQNWCLFGLADAIFLSSCLTVMVNLLVGFGVDSSHVAKIFETWRRKKRKDNGVQARAVSICVLGTSVAKKDRAQIVVDRVNHLNRPEGAKCDNERQ
Bb_ERL836|KAF1735378.1	MLHMMTVSSHVMNSSWFARLLADDFQKERDEERDPPTTIHALCLVNRNLNLFFSRVLYKNLSITWRWSRRRGQQLAKSRHLAVTKELYVYFPQGGVYKEKQPEVDKRSKNLRALLPELFRKMANLTLIHWYSPSSTFLWGLIC
Bb_ERL836|KAF1735379.1	MEQLPGLESLVLEKLYATHGTAVNKAIANRLETSSVLDSSLAFSALKSLKLHEMQWGLREPTTFWHRSRDVDWPKCIAFFMLNARHLAELHLSMLSLECDNTLEAACREYAARCNDEHLVPLKNLSLDKNMHTPAVSVLQKAFDLSALETIKVSGCDVADAVAAVLEVCAPTVTPNLQRITIDRIPPESWYMIPEITQGRTSFRSDPLCWGRRANVYELARLSRAPQLWLPRPRGFDDGFDYGELLKSVANCDWLTHLALCLKLDHHLGELPLASEDNANTNYVKCDTEFSHSEWDTQCSSSRKEAANLAQLEAALPVLCEVLKTLSRLKTFCVHFLNVTWGGFLDDDSECGIVTAKWVAKACPTLQYIAVQDEVFVATWPTHAAGSTEEREPFVQYMT…
Bb_ERL836|KAF1735380.1	MKSTSILVLPLIGAGVEVAQALSVPFNNLLTRGQGYNTFLGKGMKHGAVQVTKNAKRGDKPVEEQPMTFDFEPPTADMSGVNVEEYFTPPDPDEIDKMLADAEAADKEQGKPKRGLVLRDAHADCAGKVDADTNLLTSYEKYLKALDISASATISGWGQSASMSGKYLDKSEFSSNSLIYVAKIEVKKQQNVDDKFKFNDKIYNSATFDADFGDRWIRGFENGGKMIARLVITAKNKASTKDIQANTEASLKFWGVSADINASMKKSMDELSKQAEIKVSLFYQGSLGKVQEDQGSPSSISSSSAQDAFTQVKKWSDTFLKNACEHDYGYRALLDEYTTLENLPADQKVINYGVAEQISYIVLRELAKIAEMKQVLSESSELSETARQDVEFAYLDMVE…
Bb_ERL836|KAF1735382.1	MRNKYKSTVSHWIESRYFGLGLVGSFAVGVFVRLRGRPSIEPNAASEAGSSQAQAEYCDMGSAE
Bb_ERL836|KAF1735383.1	MKYAAIITKLYAALGSTAVTKLDALQEHDSDIVRRVPPTIYEEKVYDEIRYDPTRRAPPPTIYEETE
Bb_ERL836|KAF1735387.1	MWLIESLGQIGIKSVVDGLDGSLSILGRTGLERIKVRHCGGGAGVGQVALLRAGGIDKRGGQRASEEGNKNSGGGKLHFGRKMNR
Bb_ERL836|KAF1735406.1	MANSLRNAEEFNQIQSVVDRLVKDANAKVTFIVDNKGELCAASGDVDNLDTTSLASLTADNNVPAGGYAKLLKENEFATKFSEGERSNVHIQLVGNRVVLVVLFDSKSSLGLVRLRVRKASEELTHILEALVKRTGTDADPVFAEITDEDIDNLFKE
Bb_ERL836|KAF1735427.1	MLFMNILPLLLAPLAAASPATATAGLSARDDNANIFDSPEYRGQRRTIPVNGICVNLGPPFSTPGRGTQSLLLTPVVNCEFYRASNCQDFDPVAIFQSQSRIRITAYSIRCSRNSPNDDDD
Bb_ERL836|KAF1735436.1	MIRSYMIYIKTDTHELGARHNVPIPSHLFELSPPIPRGRPMRFISTQWVAHCVEHIPACPDAASAVAYTSKRSDDASATQRYSPTANLKMRHRSTCMARARIRGLGSAPD
Bb_ERL836|KAF1735531.1	MLETILAVVRVYDYRSVVIEHGVDVGEEAEANAVEVGRRVDGGDTNLAQSSPRELRISNILGDADLVKRHRRLDLVVVEAQNQLVVRAELVALNGAEAVFFAKIGIKGAGHLAQHAGGELEVDAASVEESKGLFFLEAEVDEAGSGGIAAVLIPSTPVRALLVLGELGRLVAAAAHVQLQGGHLDHIVGDLAAVVAVNGNLLQLAAELGPIDTAKEDASVVVLLIRRFCLTRASAKDGELRKVARGLTARRQRHLGAGNLAPAIVANADGSLDVLAVELVAAAESSIKRFAFELLDVGSHLRVELAEDDRRRLRALLVVNLAQFRARFWDDGVGRARVEYADNFLRGCAEAQGEQRLPRAGSVALEVLHAALQNALRNNNVAGQKQRQILPVVSHYVDA…
Bb_ERL836|KAF1735601.1	MIWVQKSTTSAKQSEIATDILLEWASRQRRSMSHYADSAPSAEHKRKSPLRSSRSQAGE
Bb_ERL836|KAF1735614.1	MPSSGIYRFSQTTVLNLTFDNKHVGLISWCAERIPKGVMFRFDQTKITDPDIDTTCAPFENKQPA
Bb_ERL836|KAF1735619.1	MRFSTIVAFAAGVAVAVPAPKQIILDPQNDISRPAARVSEDHESVSKAPPAVVYAIRNPEDESVTGWKCRENAPRGDELRCTKEKLATKSYREFIIEHYKPILSCILLWGIFFFMFEMIIKTEAKALAHDMDMARLEEILIYDDYEMQSEEDMLFNYKD
Bb_ERL836|KAF1735622.1	MTGLADLYLSQEKLQEAEALCLKVVRGYEETLGRDIITTAFALLQLGSVYLAQRRFEEAKKIYLEILKKPMRKPGLEPHLAMFAALDLGWLYHIRGRFRGAESMFRRALGGFESMARTEPQANAGAGVEAGPFVHGAGSGGQGIAAVGTRAPRL
Bb_ERL836|KAF1735631.1	MFKPSITIWNEVENQFSAADAERGVEGGHVMWHAAQLVRVVYRWQATPYYRMICGKIGIWTRGLSGGRTQHDSVEMRALLESAKNAYKVIHWQRKLVRRDAEFCRGYRSPSLSGDDVQDDKVVVMDADEEGEKE
Bb_ERL836|KAF1735642.1	MHAQCSDRDGKFPTHLSGVLNHANTPKFNGDDPVDQTRPLVASISSRTVSPRILGSLIIKHRKRRTSEIFNHSGAWLLSVGRRSLIHATNPPLGREVSPQLKALCGAMVRSSEKVECKKVDGAISGAGSSDWQMVSQGRWAWPSAVPV
Bb_ERL836|KAF1735690.1	MAKLSGFGRLFAALLALQLLPWIVAVDISDIFTVQRGKVAGSCDGQMNLLNNWLAESTLSVEQALDAIDRYNSNLNVRKAMNTIFHIQNQGKMPASGKRREGFKTVKNELEWVYTFFQGGPYKKEHFWLFCDCTFLESHLPSQPAYDYLSNKIHDDDNEIVTIEKVKEYKKALAREPNARPWWSGAHSALKGYYFTEKGGDYCTESQLAATAHIEELNRPLPAGEAEKVEIASVILCPESFNTTLRQANYRDANNLITDGTNLADGVPRSATLLHEAFHAIRGDDLFSGNDESCEQPLFGLGPNPYL
Bb_ERL836|KAF1735741.1	MAGGESTRSPPPTAGITFTRDFEIVEMSSLSTHDKDQAPFNTTTTSYAVSTAPRPVRYASQKAAGQRWVDSFKQVEGSPGIINDGYYVTRGSEEMPRDPERHYDLHAANARTANSALVRDLKSRHLQMIAIGGSIGM
Bb_ERL836|KAF1735744.1	MGRELRALDVTFERLITQVNEQGQAIEALDRVISEQRKLISCLLAIFEARSGDCQPSGVSTKAAMGAQVIANY
Bb_ERL836|KAF1735766.1	MEVSVFYQGAVGNAMNGGSGDKIEGTSAESALREVKSKVDAFLAMACEHKYKYKPLLDRYEHLADFPLEQDVISYHQAESIAQIVLEELIRCSEMRTALKRMKYIDSNTKQAIDFDYVDVTHHAREWTKSIARDPTDAKQKARQLLAVLNDKFVNKYLHLFEPKDYISGITVKYGRDRTDVNVHEVNGRGDDLNKDFGGEDPERACTHFSFTKATYNLNDEYPDTWSTDISKGDGRKWFRHLTCYRLQGYDKITKVALLRSENGYEDYIGKYENGFLNGGGTTNINEDRGSNADALYLIWAY
Bb_ERL836|KAF1735767.1	MAHLMFNFTEPTANLTGLNLTEYFVPVDPDSAIDRALAKLDEAEEDDEAGQQVTARFKRDSGSTCLVETKLNTIETNDFNSYLRAMGIDASTAVSGYGQEASVSGSYLDKAEMTRNTLTYLTIVSIDQQVQLPGDYVFNLENYNNETFAPSHGNRWIRG
Bb_ERL836|KAF1735771.1	MDIQLQQPFTESVYAEVKKKEEAAQEKPMKQPAPMQNDTCISAPGKHPVLEEPLLDANFSFSAKSLTLSSLGATCGVSHAEHDTENCQITPKCANCHGSHHADFGQCYARPKKVGDTYHKLSRSQITHAKKLGTNDYRRQNMEVMAPVTGQPASAQRGMTNSNVDEVDTDMADTSEEAAPTTPQDDYLPALGEDEEMGDTEQEQPQNNAAVIQEYNEPERTEEIPVSQEQVEGGGNEVQKH
Bb_ERL836|KAF1735772.1	MAKDTLLEVSIKSQRFGIFLSLDGTGVKAFEGKGSGVAAAQTYVGSWERLQIENHADGTFSILSSNFPGVYLRLDGTGLKKFEGAGGGVANTQFYATPPARGFELFKFHPQSDGSKAIESVAFPGVFLRMDGDAKKRPDGLTGVVNGQFGARSYEKFIVTVL
Bb_ERL836|KAF1735832.1	MPIGLLSLSTELLTIIIAFVAETSPLRCLRLTCSRLAASAAPELFRSFVVRPRGLSVARFHALLDVASPYRPRTLVRRVVFEFNERRQGNYLEGWEPLFATLLGEWRAAVARLAELENVQHVCVRFRPNCLGVDFTGSGWRRDFPDGGIIGLRRNILIAVFEAIASMRQPLRSLSIENLLNFVDTALTDKPCFTEVITSIQELHISIAAEIDEDDPLNPTTLPPLPRFWPLFASVWLAPAAPRLSSLTIYSNIHFGAVPYWQDCFSSAASPDTVALAFPRLHSLALGRYTLAYEAQIDDFLVNASVLPELRRLTLDDCSIMSHLSVYESGERSPVHRKELRMIKIMSLGGEPRHIMASRLRWDTVFDRLREGLPSLKMFVFTRGPWQDDAAFSERDFNI…
Bb_ERL836|KAF1735834.1	MCLFKGSGWYAIVQPDFVNGDRWPFAEGILTMSTASETHLDINKRHVSGEPLPLHARGHFDVLIWFSEKDNGGIVHNRYARPEAIKAARPKARGQAVEKIRDVLDERTLALAVSPARLISGRVRFVIVGGVVISNGIVVGGGRSDCSFVLVIFVSPSDDSRSLIRYHLSVP
Bb_ERL836|KAF1735837.1	MRFSAALLKAPLPQPAFPAQAAAEGLTIGSDADIKFTAKTLTYYKTSNGPGQILGMRPGPPPSGYYDYHLVDLLRRPSSTTGIPPAPPRTKTTSSCAALPLPDR
Bb_ERL836|KAF1735838.1	MTTRRASAPPVACSKPGHVPYTTKTRGGTSVQLNSSPAGSGISGNTTASKSDVKDDGGDKQKGRG
Bb_ERL836|KAF1735856.1	MSWSEDLGRRNIPVVCVEELAGPAAVWGESDEATTVALLIEMGSELAATPMAVATGSEDGEEARLTEEGKAPSLSPGMPALAAIAKLAVTNICKTRMAKNVIECRLRERES
Bb_ERL836|KAF1735859.1	MDRLTSRIPDGSNTDNIVKAFKSALAGEAGLEKCIELLRPDSSWDLDVSPTFLSMLKDAEKDCIPGDNAECRLSHAEALSQTAVLLSMCGKRKVETRAKLVREIVTHHQGVMNRENHQQSNQGGGDAEHWQERTRFHLEQSKSRGERLRNSEPSDIEKDMEA
Bb_ERL836|KAF1735860.1	MSNEMERQFVDFYWRLSWNFELLRKDPTLLDTNTISNLEREAYNLLLLPTQLNSDNFKHDVLSTINAAALLKMCAAKPQPEVQKELMKRFADWCTETIREHSKYALNICDRFKQRFDDDDNQVWAPRKMSLEDGEVALDQTIQV
Bb_ERL836|KAF1735880.1	MHYKLVLALFSAATVAAVAGQYVFLEPRLTIKVVPKDDSADAASSGTTTPVAGKDYFADEDCRWYGTAPICEGSCPPGWRFVQREKLNCWTGRKVYCCRQ
Bb_ERL836|KAF1735897.1	MAYGNDKAATPRLDQTNPTVNALPDQSSLTSPHGHDGDTALDASTPSEEDAIRYPSRFKLFALMVGLQLAVLCVSLDNTIIATAIPKITDQFQALSDVGWYGSAYLLTFCALTLLFGRLYKMFSVKWVFLSCLALFEIGSLICAVAPSSVALIIGRAIAGLGGSGIFSGALVILAYTTPLAKRPIYTGLFGAMYGIASIIGPLVGGAFADHVTWRWCFYINLPFGAVTATSLILFLHLPKRQKNHAAGTSFWQTINSFDPFGTIFFLASVICILLALFWGGSKYSWGSGRIVALLVLFAILLVAFTVVQYFVGENATIPGRLIKQRSLASAAAFAMFVGASFFVNIYYIPIWFQVVRDTSATTAGVNTLPLLISFTVGAMGAGSVVTKLGYPTPFMYAL…
Bb_ERL836|KAF1735898.1	MGGNQAVAQPIAQPPFRVIPVAMRGSGCYNQNAKIQETAMVKALSLFPDACREGVFDEKLRTVVDYGASEGINS
Bb_ERL836|KAF1735904.1	MTICSVSDNIHRLDGVHHWSDQYGNHGTELVTHHEIAARMIQTPGLFGPSSMREGGACELAKYFDTGSSKVRRSLCVIIDGKLPQKRRDEITRYFEHYESKGVIEGHINVVMTVNDGEKNFKAVSKIILAAKKVGLKRRDLFVAIGSQPLADLVGFAAGTYRRSTPWILISTDILGTVRSSLSTNSLSIDYNAETGVRHNRLLSFVHPPLVGFYDPRDVCSAEPGDMRRGMAELIRLGVLENGELLSYIEANAAAIVPSADDDGVAGHELVQAVEMAIDTLARRQYPVDMAEKHIKILSLGLGSETVSVLQQLLDSHDEDAEFMVTGAAFMAALSVVKGSLKHGDLKRYIDVMVKLRFRVFHHGMQSPSFWSVFVEETRDRGSSLVIPAGGGTYEFLSL…
Bb_ERL836|KAF1735905.1	MATQAKARPSRKAIGSDEAYAAILDGARRLRIRCSLSLSKQNMFREAVDVLQSPQSSRSRQEYRVFLYEVAERCGPHGILLCATELGQHKITTMRKSERAVLIGKLQEVKTADAIDCPMIRSLAKELVIPQIAQGKHRIHTIGPGIGCIDGPLIAPLDSTDTLMRQMTEPGRQGVQGSLSDAANMAGNLDLSSTNLDGELDLGPSSGYPYPDLSHGSESLADRSWLGSTDLLDGTVDSLTPGSISGFGTPQELHHSASMAGIASILGNFWHNIIRRAAPVDIGNSTPRGSLTAYLPLDEESADCLLKLDISPAGAEYLASILFNAEIQGGSHATQIAFDNGSKLALAVAAGATWKGAPHQALFSIFDTQVCCAVMESKLYQRELKQGLQVTNCVSMTLT…
Bb_ERL836|KAF1735907.1	MQFSAAIVTLALATGVFAGVADVNSPATIYQGTCSTITQKCNFKRNGKNAKTTCSSGHQVRHHFLHTQRGCEIKDLTETIIVHH
Bb_ERL836|KAF1735914.1	MCKRHHTQKQAIPVPRNKCKIGTMMTEKRNIEDVSDQKIDNGAQKCCAPAAKRKRRIPQGGKPKCKNKRRRSSA
Bb_ERL836|KAF1735941.1	MHRKGESLPEVSLPILGIFQSSLQQGESSKETKKREQAGAELPEYDSLQAEINNSLRTEKHYDTIIKLRCKKRRNIYSDQLTRMLFARNKELGREHEQLAQENKQLAREIKRLNIEFGKVYGSSLSDRFNVKKAQMTIDAKDKQIEYFEGIALEHCGKPLQHGDSTEESDTTIQGMENLRLEVSEVKKQLQETNTTLNKRMQVFEQEIERRISARLDLVINARIQEQDNYKYHDAEPIGSGDGSLPVMPGLDFSAPTPFSILCQQATPLQAISSDTVAFEPLISPGSNEPMSSRNHYSIHPPCSPTSSPRSQDAGGVFLSVLPCSENQDEWCTGFSS
Bb_ERL836|KAF1735942.1	MASILAAARVYATRFINRLLRKQWSFIVVGASGFGKTGLIEVLTKDDPNMTYFATTEPQYHDIPGENYSVTEIPGSTCLSPGISRILLSKFDLIICVFHETKPETIDYYRTLWKGSPPAPVVFVGNNVPGARYDPRLEPHRKFLGYQKRIMLQGGIICPYFPVSYQSKTSCKELLRFLSLGSWPIHEELEHVEE
Bb_ERL836|KAF1735943.1	MADGESQELMTRPGCLDATNREFFPIPENSVMGLKMEPDTEAVSFLRQANEILNAHLQAALPKSRQRAGTTRTTPLMGLK
Bb_ERL836|KAF1735944.1	MADHNHDASTPCSSTTSTSSLDRKTQPVVVQLTRVAAAAAAAAASSTQAAGDLSSYLALKSCTHETGIDRQTI
Bb_ERL836|KAF1735951.1	MENLSAIAASKTEPVDFLSHEAATDEAAKYADVFSNGETYSSREWVRLRWKLDLRLVPLLWFNITLGAMDKITTSTAVLYGFRADTGLYGDRYSWVGSAFYRFPIAKLMCAVQFLWGIILIATGFANNFPTLIALRVILGALEAPIVPGNYLLISMFYSRSEQSLRTGLMYTGLSVCFTGPIGWGIGFLSGDHQWRSMFWITGAMTISWALVIGAFLPDSPVRAKFITDRQKGIVIDRLRADQTGVENKKFKWEQFRETLVDPKTWLMFLFQIMISIPNGGLTNFTPLVIKGLGFTSQRSTLLTMPTGIIQTISSYICNGGVFLCAKNFPQYQCRTAFVILGIVVGLVSSVFLYTLPLDAFHSRLAALYMSYFYLGPYILSLGLNAANTAGHTKKVATN…
Bb_ERL836|KAF1736012.1	MCIMKKKRLQTTAHALQHKSSNTGRSGDKADLSGGLGGVVLGASGGAGTSAALGGRRSAIATRALRGSGSLGRLRAVATLGRGGTSAVARLGASGFRAGAGSGLGAGTSTGGGGLVRASRGGAVATIGTSRFGAGTGVSGRARAASTANATNTVAGARVTETEAEVGVVAEALQVVGAAAELLGLGGSQHVVGASLLRQDVSVEPVWVNVDDYLHRTEPGWRRPERWQWRPER
Bb_ERL836|KAF1736052.1	MWSYIGTVSQNNTTGNPFVSEQYLQYVTEVVPSANCPRSVLSSDWMQQCSLRIEPDNYQLGAAAAFDKCIELANEEILCFSLANPDFVVGFCEIEVVGADTLIDPRLRNAAGIM
Bb_ERL836|KAF1736071.1	MRHDLSGVITGPRFAELSSTHWVARALSLFSVLASLMAVYYATTQSRIMGRLHQPTQVCGWILGRMPLDGELLGTRRQGDPQHHDLMRQRTCNSVRELTQKYFCPSITFVLTVPAPQMFLSSSLLSLLLVVGVYFGFVWTRAVDNDAGYGDSRNILIVYLVSVMACFRVYSVSQLLQDDEWPFGIRNCADLCRSILAASS
Bb_ERL836|KAF1736076.1	MADDMPSHPTPPHLVFSSADWQDSRISSSSHGNSGLHRSKKCCPPGNWHQSTELQSKFRRTLDIEETPIRISSSQSDWSNSPQRLSVKDTAKGDTPFMTLKLTDDLDTNYPPEYWLQCPSQDEALLGCGTWQNDEQHSRTIPHMPFEEEMLCEPSRAAGGGNRSSYNGGHGHGQPRR
Bb_ERL836|KAF1736100.1	MISTHFILLFPLLYALGQQIQRTARQDKPCLVLAHCVLCRDQNLLARLLLGDPQLHLAGAAVAQHLVQPDGRDLVAGADAVIVGLARKRQRHDALLLEVGLVDARKRLGQDDAGAQVARLQGGVLARRALAVVVLGDDEPVLAAGLPARRERGDGVAGPVEVVRGIDLARLGVDGRVERVGGDVGQVALVLEPGPGGGDGVGGALAGDFDEHAQAGEVGRGERGEGLEKSETLGRGRNGHGHIGISGLGEHAEGGDARLKRRLGALFTTRRRELKVAAVGRLEGVGDGVEGGGAGKGHGGDNLGRGEKVHGFRVPVVAAAKVAVVRRQDGVGRALAYAVLSLPLADTRPARIRQQDAARALKGLERAVALERRANLFAAGGDVKVGNGLEPRGGRLLEE…
Bb_ERL836|KAF1736107.1	MAQLRPLSSRTGRAVLGGDALGASNLPRNADFSVDNHVPRTFSGRAPQKFVVSLQKAITKSFGGGTGSFII
Bb_ERL836|KAF1736113.1	MVVPKYRKWLEEASKIGGMNTHCERSSTEPSGTSSDGVKRLELFSDSFFAFHDSLSYQLAVQIYCVLWDMRMNDYEFTNTFTNTTYVDGTHRAWKLIPKEKKQLDGQDEQQVTERKRGEKDDDEMSVRQLKSSASVDSGLDLTVQSTPETLHCDNATWTVFGLAYSHQLESRRPATLQENSTKMKDETGVKAGSLATFS
Bb_ERL836|KAF1736122.1	MNSTFVAEAALVISDMSDSIAVTNTTGQIAMDNSKDLTGEQVNYFALHHTLQVAKRLRGALGGDEAKLDMHATAKQSGGC
Bb_ERL836|KAF1736131.1	MSDICLGSMGKNSDGDDGHTTLTFTNRAEADEFMTVVVWLHTADYVSSFVNVHPSPGRCPITATASPSPWRQ
Bb_ERL836|KAF1736133.1	MSWMMTASSVVYVMALNPRQLSPAATTTGGTATPTLRNGSTVSKNFESLNNDTSSYYLGYREEDFAQPYAKYWNPVVAPLTEELISGLTSSPMAEALGFSAHQASDYLTRPGYLSLENGYTIDKNGTVMIAALSEVPEVTGDAYDWWFGWHSVQTARYKLWNPVAHQYAYRVPVTEDWANATLKERYIGMTSFIDEYVGNDAAQLSIQFLNPESLGFNVTAWPSQGIETIVAGRIKIGGFTTTDFDNVSYLMHQIRRRPDGKRELRSRFWIAKENHGTQQLGHDLAVHCQIEMTHLGSFLPALYEEFKDTL
Bb_ERL836|KAF1736138.1	MTTYPETSEASEESAHVAIASGVMPDFDDPQKLFVTSSSLLASAGPLLGDCFAPGDHTLPFTIAFLSVANHVSRQQTRKLRAADMLPALWFRIRKLDVDIA
Bb_ERL836|KAF1736139.1	MDASTKLDRLRQSLIDGILDQLAEKLLDSSPLEQFSTPVLRLEAFVYEGGVISGKGSLIASRSLDLSDILAARSASSPSPELAASQGDPTRAQNDGLRLAENLVETPSSPRRSFTGQKNSRTMVSGLRPTSDYDVIDTHRQMEVTTYNFPKRAKTHSNSVLEQPSLTKFITSLWEQIHGGVILEPQIQAGQALLTSVSDNNTHVENNAVSSVSLEALSSAHTTIYPVTATSNKAIDFFSHSNIVCRKVTQASRTYRSFEVLVQARWIENFDSYVEYLAVNSPSKSSAKCRKTALMEACQDFKWSERELRNKMAIWKGYKDIKDAAGWAALVFSGLGLYRLAKYRIGLDQKGFDTLRRLKLRIEVAADTLHPHWRKLLACIGESTDRLFTGHPHDWVVSL…
Bb_ERL836|KAF1736144.1	MSLIDCTCSIPLLLQARSLVARRDSVTSNISSLSAACSLQLAAGSPPFPLSSVILFFSCASPTFATLVHITLYPRNISIIFTMKTTLALLYLTGLVAAQSFSKDPCVITALTDAESLDEDMCKQQTSTTSATSIVNTSVTGTSTGTGTGTGTGTGTGTSTTSTTSTTITTGTVTVTTTSTTSTGVSSSSASDSSSSVATPSSSTASAPTSTVVKSTTSSRVGSTTLPTATSTTRDETVILTTTGAPSGTGSPSGTRSPSGTRSSNAAAGTAAGALGAVIAYVLAF
Bb_ERL836|KAF1736152.1	MDISPWFSEVAFRNLESPIGWSRPFSFIMASLLRRGLQFQEGGAFNIKAASHIKRTYGAI
Bb_ERL836|KAF1736153.1	MEFRQVETEWEAGGLVTPTPTERRKEYPSPPFKLGLRSNCPQEMELISTAKPHVFYGRWLASN
Bb_ERL836|KAF1736166.1	MRDNQRIQMDEISERSPLRRAPDRTRIGYAAQRLSTVAGQMTKHLLLYTCLLLYPLTLLSTASAQVNFTPGTWPISLQHNCLGELMSTFTDENPAYFANRAINHVRQLPYEFGGDEGFATFVSKIPADKMVLVDLTEEDRPECNHVELHHVYSPYTTWMQRARYRYTMRICRVRTRAMPLRDFLVDKDLRDVEFH
Bb_ERL836|KAF1736168.1	MKLQNLFALSALSLWGADGRTACSQKVLSSPCRESDPLYAGAIPDSENPLVVTETPDHVRPYVLRHLTGTTVAVGATIFRLLVTGASSDSKLSLLSIYGSAGPRIATHYHTRFFETFFCVKGRVRAWEDNAARELIAGDFGAAPPTTFHSFQLLEPDTHLAAFIAPAGLDRFFMTVGESWNSTSGSSFSPDAPRPFPDDKFNGEASRFDVNIDEGYSLNYDLTNATTEDGQTSWHQSSNALLGKPRSYYIANNWGPKYLERSLGQIVQPLATRAESDGNMTLATITLRQRLPHDDVKLLKFPDSQAFQVLEGLFTVSLNGTNTTLAGGDVVFIPAKTEFRYWSSAKFTKVYLGTAGRGLDSWLLERAEKWDHAVFPAEM
Bb_ERL836|KAF1736170.1	MAVDEDGAGGLVHYDSIVLGAGMAGLAFASRLLQSSHISANKTNRLRILEARDRIGGRIASVHVQNCRLDTGANWIHGIGNANRPNPLIDILPHKRHRPMKGSVLFRAPNGDQNFVKTSGGIATECSGDDGAGQADYPARPGTATASTNGLLIPAHMAKTILSFPHRAAEELQALAVAIPAKAAKQMSVLRALVNTAAFQDAFELVPSEYSRTLGALFQGIESMEAAPLLAQTAEPGRPESEPGVGLLEYAVDDFDGEHAFLQDGYAAIIDEIAKPLVEAGVIDLETVVTRVHWTRNPIVIETSRGNFSAREVVCTLPLGVLKDGLENAMFAPSLPADKQEAIERLGFGTLDKIFAIYSWPWWNDEAFTSIIKNGVIQTGPQCDGVLPDSFLGFTSELS…
Bb_ERL836|KAF1736171.1	MGDSVQLSAASAPKRYALPTDWDQHKETIRRLYLDENEPLKEVMAIMGRDYGHFGSIKQYKNKLREWGFDTKYKRHQPSRKRKYKRPSRQSVDAFRAVDYLSNAPSVEDDDDQACQAAFAQGTSTLSATRQVSTDFNKGRQASHRHRTYRASSCTVGIQVGRSATPPMSLPERIFSLAQQHIETSFTYEVWKVVDGNVQTITARTKGELELPESYFDLVRSAVLLFEQGSTVDGCHVLSKAFALVRPILKNGNVRALNFFWSSLVFLVQSNRTDILVHLISYINEMATILLQRGHPVAQMFKLLTQIDVLELEHLVHNAWQITTDAFQKQLPNLHPEYVRHQCDLIFRIYGKRDALTAERRLCQLLKNCEDTAQTLEISHLTVLNALGYNFMNSKDWVK…
Bb_ERL836|KAF1736181.1	MKFQIIAIAATAVSTTLGAAVQQRDGTCRFRVGFARGQRQHKNPIAGGDNSLACIAELTYADGNKEQLSDECRYVMNDHCYPIHTNDNMKDGYLDYGANHVDFHDDGCKTESYAGPSGDGTFQDCEIPC
Bb_ERL836|KAF1736184.1	MALTVEPDRDVSVCVEKLLKTVFRAVCALRILLQVGIAFLARGNWSAQPATIWLEKMLELVSVEGVEGLTLEEKRKLISRVRRAETSILYLNTASAYRRIENLEMGVQRHPVVRDWARRRGKLCS
Bb_ERL836|KAF1736193.1	MASRWGIKAVGGSVAGAFGGLLGSALGNVPKTGMFERWRWIFLVEGLMTIIVSGLVYWYMPASAAEASFLTHAEKEVAIRRIDQENKMMVGGKDLGAWSLSVMKRALWNANTQLVSLAIMMTLLSMTALSLFMPSLLKSMGYTSTQAQLLTVPPYTVAACICIAACFASDRFQTRGMVLLLLSPLMMAGFLMLALASSTAVRYFALFLTTSATFSCSPILLAWMMSNSAGPSVRVIVGAYVVGEGNIGSIIATWTYLATDAPRYVKGHLVNFGGSCILYLTIGVTTLYLRRENRARDEGQRDDRLADATEDEKWTLGHSHPEYRFTV
Bb_ERL836|KAF1736194.1	MLDAGRHYYPPNFIQELCSYLSFFKQNTLQLHMSDNLNNYPQRYSKEQTLNLYSAFRPWSDNPALAGLSPLKNESYSRQDLEDMQRACAARGVTIVPEIEAPGHALSIVKWKPQLGLEDMSMLNISHPETIPAVKMIWSAFLSWFHSKTVHIGADEYDKRHIRDYARFVMR
Bb_ERL836|KAF1736232.1	MERRPRRNMSHIPFSCHHTLVFVAACSNEADHPALCDFGILGNGLDNVVLEDKDDGKEDDVGGNDKDNGDAAPLQGNNALDAAVGLARGHGADAICVGWQARALSRGGAVGQGRQVDLYAVAKGSKGGDDGDAGKDEQRNPEVGEAVVVVDVANGAEAKGDTTEDESEDDADERDAPAGGLGKVHEGAADADLPAYLQVQGEGAQKCPHDAAPAAEDEKATRGAADGAGLHAVRGDSVVALVRAGGERHDEAHVHEEDGAGEADAEVVAVRFVDGQQSPREEQVEAAEGADGGGPVGDGTDGAEAIGVDPFGERAGQAAGDAFGDFLAEAAVDDWKRVSGGVVEGDTEWESRATPKMVLHPLLSG
Bb_ERL836|KAF1736234.1	MSHTWTSGKKKKKKKKKKKKKKKKKKKKKKKKKKKKKKKKKKKKKKKKKKKKKKKKKKKKKKKKKKKKKKKKKKKKKKKKKKKKKKKKKKKKKKKKKKNNKNKTREKNGLIIFIIRNSRIQHGHGPRTQKWSQQNPFSHWSIIQ
Bb_ERL836|KAF1736235.1	MENISSVFDAFVRLVEYDSRDDASARTTLAASSYRPWVCNAAGSCELADEAHPMGLCLGRLYDSAVSDLTAFAFVDRVAKLLPADPTRAPKGLAQLIESAALRSCYSSDSAHAAERIDRTVMNARTPNFAAASTALMHDCGSQSSANGLCVKDTAPLRASLWLAGKHVPPQSTAAFDTSMWSASWYMMVSGGVLTWDQCFTGMVVVIPGWMTETMNSPDTDSTHTPSFVEALTTAYGAIGRQEATSAIAGIALMETPQAARVRFRPTNSKGIAGPSQCLPDDYARSRWVEGMMLSACKFVDVCKPASFAPNVCDDPILASAVELGYYYDDVCDSIHDLHHGETHNYVILARAAGSSYTFTQHAKACMDITDRACISGLSKPAACWALANCVYYATWTRY…
Bb_ERL836|KAF1736391.1	MVRDQNRKCIYRAEAGESSDAALRRKNRETEEELRKLRGSHDALRRVVTALQTCKDDEVAAILRRLRETQDATAVATQLEGGDLLLQLHVAPETTFRFSFPYCRDMPRALLRPDNPYLGSVLYESAFTSASNQSSAMISRIERLQPQYVKPYTAALIADTRLGTVNVARWTNVCADNAILRHLLHIYLLSEYQLFPPFHKDYFINDMVLGSTRFCTSLLVNAVLALACSCDPELSDRAEYWNPRALSYKFFAEARGLWDLERLSPNSVTTVQAGIVINTIYNMYSMDRIGLTYGVQAAAIAQEMGMFDADRGTLDKSQRIVQGFTAWALYFFLGQVHDQPATTFPDPDDEPQWYGEFLFQYPSNQTLVRLNYPQWTWFKFRLLQIIRPVASELFEKEEK…
Bb_ERL836|KAF1736392.1	MAPQTSDSEDANNELPWTQCAARAALPQVEVYPRDETYTLDSEYLVAAHASAKQFDAETRRRGADWFHKQSTIYSKGHVASGLLEALQATGYTKLEAAIRALSIFSEMFVLAVSGRKSDTLACYKGAGAIATVLLTDYVGSVEAGEIQALVAYTAVVARSDYIPAPSSTFLSNVIAHNTQWISDGKALVAQGGCSSPPGQALSISEYMRPRWSDGACDAYVGITMYSKAIARGYDSVGRFVQSLGRACPWAQAMHDTVFYYNDITDVVSDIALGEPMNLFVQARNVSAENLVWLATALATLDYAGSMKCNGCHYHSDSEDWHYGSCVWYLAATRYCTAPQLWFTWAKEDTAPRWHELKWQTFTHGWGEGRWPFTDSWHKSDAPIDHDIVEHLALRLGVD…
Bb_ERL836|KAF1736407.1	MKLSNTFITLSIGLVAAGPLAIRNPQNSGIPFGANGLLGRAGANGSPQALQKPSTELQPPNCGAGKVLLDGECVNQNQSPEPTIEGNKTPATSSEVVDSGFAHSAPVPEGPLNSEGFSKASCDDKGSASPLQTQSSVQAQDGQNACDCSKPFRSLGSGGSCGDGYENTSFFSGAIKDCTQLNCPEEEFNTQCDAKLQDAKPAAVAESPTPTAANEQKTCDCSKPFRSLGSGGSCGDGYENTSFFSGAIKDCTQLNCPEEEFNTQCNAKPQDAKPTAVAESPTPTAANEKKTCDCYKPFQVPAFDGDSCRAGYKNIAFIWVPECVQIGCSAQDYKAQCDAKPQVADESSDDCPPPRIPGCEHIAAANGCQVCPPGCALGGKPIEEAAEADDEPKDGCPLP…
Bb_ERL836|KAF1736412.1	MSNTSGSQLGPAFRTHPEPISLPPSTSSAEFHEFLRRASAIVGDENLVVVAGQDQLQQQDYMDRSKVHDMFNILEKKTFLHSCTVAPKDVPGVQDIMRLANEMELPVWPFSMGRNLGYGGAAPRVSGSIGLDMGKHMNKVLKVDADSAYALVEPGVSFFDLHQYLVDHELRDKVWADCPDLGGGSVIGNTIERGIGYTPYGDHWMMHCGLEVVLPDGSLIRTGMGALPNPKADKNAPPHEQEPNECWQLFNYGFGPHLDGIFSQSNMGIVTKMGVWLMPNPGGSQTYMITFPRDDDLNRIIEIMRPLRVSMVLQNVPKLDNILVSAAMEGTRSSYTNSKELLTAAELDAIAEKLGLGRWNFYGCIYGPPEVREILWKVIKGAFSQIPGAQFYFPEDRPH…
Bb_ERL836|KAF1736413.1	MTPVAIVTGACSGIGLAMSKELIHRGYKVFMGDINPRGGEVVDALTPSSEAAPPPTFVCGNVASFEDQYALFEAAYAFAQHIDVFLANAGVDDREDLLAEPTNSAAFTAKPAPYDATTTEINLGAVLQGFKLMVHYSRRAQYDAKAAGLASPPLSRMVVTSSTFGLYPFPTNPVYSATKHATRGLVQSLGRRAQQEANMTLNAILPAFVPTGLAPEGLVAKIRDRGYLTSMETVVKALGLFLSETAELPDYVQRIEAPAATAEDGPLTGECAEVSMTEIYLRGSVPFANDSQRWFSEDPDGIWQKSYQQKRAADKK
Bb_ERL836|KAF1736414.1	MRELLNERIDLREVERLLNAAEAGNWTSLRREQLNGVYCTVAVLRHAYRWATIPIVKVAQAETVVDFPVQLDSPWAPLQRHFGCAAESGNNTANVLYNFNVDGNRIFKINIGQSDEIESSEEAFFRMFYDIEKLARTAYIDMVDAIVAFEQKRKADSLRHLQKLKPQLDEIYQIFYDGLVDAKVSRKVWLSYCQGFQGWGVGRFVDGRHVKYDGLSGNHVLIFQAIDAFFGMERYLIDENMVRYIPVRQREFTSVLRRHSIRAQIEKGQDEEIRAELSKLVHITRVS
Bb_ERL836|KAF1736415.1	MSLIRSTCDRCYAAKTRCTKDASSKRCHKCIRSGVVCNYSPRGQAGRPLGCGIGRSSSSSQRPTPAMSDTRSVTLPNSFDCSPDLFSNIPTEENTAAYPWDHQPSLDDYGQLLLPLDEAMHGGTYTTSNESSNAAADFFSSLEPSSAQSSSSGPHQDTNSSSEAPSAAASPRSESLHGRLVATHSELIALSESLAVSFGMTDDMDVIYRLSADMTDILQRLRKSGLCYPPTPVAKCHGMTSLLILGCYSYLLEAYELAMEKLRHEVRDTGSLTARQQRAASPERAPRINIGGIRLQVSRKSAAEIHLQLVSQTAQNLRDSLRQFVKQTAAPRCSMDLDDDDESVASNHSGSRTREMDRGDTIAILTTLAEQELRRREGSIFQYIHESAAKETA
Bb_ERL836|KAF1736416.1	MAATTTERGYHNTSSSYVLPNDAIEQDRLDAQADAIVAMMGGDPFLAYNRHFTSASKAVDIGCGTGVATIQLAALLPSAKVVGVDITPVPAPAISAASPRLQWETGNILDVDIEKQTDSLSRSALAPTSVGYFFGRMLFLGINDWRKYFQVASLALEDQGIIEHQDLDWKFYRVGTDECLSDDWKWHALLMTAVKKAGLSDASGSNAASFMEMAGLKGITAQKFEFSFVPSAKTPNSQAMGRYVQAKLMPNYPELMRKLLGLLNITNDEMEQLINDALRDLSSEEGIHQKYTVTIARKSIS
Bb_ERL836|KAF1736421.1	MAQPAKQQNEPMVVEEEYSQKPVPQVEKVDYSGAHEKTDPKEIALVKKLDRWIMASPQH
Bb_ERL836|KAF1736422.1	MATTICPGCVGTVFSGVVHMPGQTAARAIGAHGKVVQNNRDGSSSGLDNAERHCGGHDEDDDGKAGEVCGGGRDEIDGLTYEEVAGARRTIAFGNCCLNISGQLKDRKDGQARLNAGVFDTDSDSSSVFLRERRDPS
Bb_ERL836|KAF1736425.1	MLNPATEESPAIFVSARTPSIELCSSCSRGGRGRGWSINAVVLADAGGSLIEDLLEIAGAVDDDAEALLHDVLGERPLQILGPLCRLVKREPGFEKGGPEHVVVDDHGGNGASEEPGYRALPGARRARHLNEELAW
Bb_ERL836|KAF1736466.1	MCVFYYHTNLCGHGATPVGSEPICHPALMPYHEIQHIEVGTNEFCGSCKQLDDLAKVEASKE
Bb_ERL836|KAF1736493.1	MRLLDLEQLDVKGQRAVGGNAGQSLAAVGEIGGDSQATLATNRHADDTDVPALDDLALTNLEGKGLALLVGIELLAVLELANVADTDAVAVLDNAAGANLAVVNGDALNDLDTNSSLGRAARTLLKVLGELNLLSVLLVVSSDSLALVVLELLLLLLGELGVVLGNQLVKVLSLLGILQKN
Bb_ERL836|KAF1736508.1	MMQRFVADLWGIGTPSTSPVPSADWSASEVKRHVADVLVTKFCQTADDAREIAAHWGSGTGRELLTASAERLQSLFGVDVGDCLFKMLRSESCALQPCLKPAGAWAAVEGAA
Bb_ERL836|KAF1736530.1	MLCANSIGEQQQQQQQHQQQHQQHQQHQQHQQHQQQQHVCRGRAASCMTVGAHPSARPSKK
Bb_ERL836|KAF1736545.1	MKTLVSFPSATSSQHLAEPANDAAPAVPAQAACSFGGSLVHPAGPRPELEQQAGDDDGDGGASHGEAGHHGVHVEAYREEEAHGDGQADEVIEASPAEVHLDAAEDGAGKGEGGGDAQEIGGTHEDHVGSLHGDIGARGHGDADVGGGKRGGVVDAVADHGDDSAGGLHLPNDGLLLVGRDAGVDVVGVDAYGGGDGKRSGALVTGDNGRLDLHAVKHGNGGRRAVLDGVSEAEVASVLAVDGDKDVGGAGRGRGAARGGGRFSGGGGLGLGGGSVDVELLGGLDGVLGHGDAVVVEVLEVAGDDVVALDLCDDTLADADLEIADATVNGRIRSEAELVLGSTDDGFTNGMLAAHLREADCGPPGAFAGIAGAPRRCERHARDAHLAVGNGARLVEHHL…
Bb_ERL836|KAF1736571.1	MAADEFLYSSSEVSANPFGEFDDSNDPIEGPGVMERSYIDPSFERPYRIETCEGGRRAVHRHGGTRDSLSRRDY
Bb_ERL836|KAF1736580.1	MSGKLPIDWLDRGSCKIPNNSRHPLDYHFKMRSTALIGIVTTISSVFAVNPASPGCGEEFADDVGMGIDKRSDLINAVPNFFKQNGTFALRFHKSPFGHRFTVPVQIGDPPEFLELDVHIGMATTWVLGPDPVTRGGWPVADRKVWVPGNSSEHVKRKKGFKNFDLWYPEKHAVQGTVYRDRMSIGEGSQAFGYWHQDFGVAKEIHPRFVSENSFVGVLGLGYKSDRGAHLPESIVTNMQENLGHSWRFSIAFKESGGHMDWNMHDDSRHTGDLFRTVYYNNDKIPDGNQNSYHVLNMTGYAFGSGKIRKKIFQAGMDSTTSYILAPQPIAEDYYRTIGAPTREIKLPTGHRGWEVPCKKKLPDFAIEFTNTTTRIGNELLDGEKKYWGFRKYNISGES…
Bb_ERL836|KAF1736648.1	MRAQTELATRALILTLKAPFCGKSTAEIASLTGVSTRTVDRIWARAIERGFDPAVLPVVLKDEYLEDAPRSGRPSKHTPTNQDLVVAKMREERYDREKTSAVIAAELTAEGIPISAKTVRSILRKANLPKNEANEEARPDTEYARRPATDTRSMDESVKSINLGRRVDDVDRTREMPRDVVGDMVCDLVGHPQMAESHYVYKFNLISKNSRHCITAGKAPSQAV
Bb_ERL836|KAF1736933.1	MQDPATPFAQTAHTYPPEPVQGSAVVEGVGLDACVAQHRLLLLVGAGGGLRAGNVLDDAQKQRHGVARQARANVRGQTAKRLGRGRRVGGKVDGDAAGAAVVMGQLDAVDVGLADGRVGADGVGDLVCRDVFRLPAKGVADAVVEGVAALGVEAHDVAGAVPGVAAGKDVAQNLGLAGFCVVEVALEEALEVGRVDAVDELARRAGFHAAAEAGGRVAVGRVGFVVVGEKGHVVAEEEAAQPAHAADGAGEEVVAAEVPRRAGTLGRGIELGNGGNTEALFELVPNVRTQAVADGDGDLVLLVEVLTGDGVALRRRGEQVAQRLADVLDAGGVVLADVLPEGLCGEFAAEGLRAARDDGGAKGEQGGGAVVQRHRRVHDVAAAAAEQHGAHGAAGDALG…
Bb_ERL836|KAF1737090.1	MYNLRYAKKEENVNEEKRSVGILGVGEIKRVFDKLPEPHFLEQWKRRGIAELRQQEVKKQRNQEKRQTSDVEGCGETRRGETTTPFFGGRGPGSPAGSATLVKHAASRPRAAEG
Bb_ERL836|KAF1737131.1	MGTFGTFTTLITVPCSGHKPQEPAGVGILQRALAANLHDNAQFALVLSGLKENRQSERTEVFEKLMDMFEYFSNALDIPCQYKSRIL
Bb_ERL836|KAF1737278.1	MCMFSPALQMQTSLLPCPFSWMLSSTTSHKDVPEYLPITSEAFGSQLAEPSPVTVTLERTRLGPDDDGRGVESDIASSRRLSFCEVAAFDRHLV
Bb_ERL836|KAF1737304.1	MDEPIRHYVNYVIISRAWTSILIFALYFRARPWVRWTDLAWSFIFCIWILGTSWSVYETKKHNHLQIGGVIYAAFAITFDVVFLVVRPCIEEPLKQNNDIEGGPFSSRSVV
Bb_ERL836|KAF1737306.1	MTDWSRNSPGRYWLTVPDERHIPIGPQDARGVKLPRWEWTGRDSGSYDSAYKVDFPRSKAWDMDFPARNADGSIMSTVALIKTPYGANKKRANDATSTIEVLQKNINLNFADYS
Bb_ERL836|KAF1737321.1	MSAMNTGLGLLCSMSERGNTHIGARYEVLIRLLSTVMPSGYSVPLGSMPRSPALFLAPPADPSTLLAAAPLGESESTMSDMNTYPARFPVIDMQTLSEPFYDEGSTAGMDFGLWEEGFAYPTMDLDLDLAGQQLPVDLTGDGDYGQQTASTQRPQ
Bb_ERL836|KAF1737341.1	MLSMLIVQLGTSVDDETCRTTLEVDRVLDILRSLHPPETKEFQELELSEAPEYVRLASLSISSASSAGRGTFRSLFSSGIGEKRAANAMFGVTEYGRGGMSRGSSWSTSCDDRAQRLRRFEILR
Bb_ERL836|KAF1737343.1	MKNCDGERPVCRACTRNKRPCTYRAEVGESGVASLKRQHLEAQEEILRLRKSHKSLQRIISALQTREDTEALSIVRHLRDAQDPEAVARQLEGGDVLLQLCVHPESKFRFTFPFRWQMPEALRTPGNAYLKSPLFESAFLAPDRNAAAAATSLIETQQPQYFRPYAVAQIADSRITGAEFSHWTSVCTDDKLMRALLHVYLLTEYQAFPFFHKDFFLDDLNAGRPRFCSSLLVHAILAHACLIHLPFPDRAEYWNPHFLGYKFFAEARRLWDMDRFEPDSVTTIQAGLIMNLVYNVYSMDKVGLSYGAQASAMAYKMGLFKLPDEVTDPSLQIVRDFTAWGLYYCISFQCYHVMTPSPLQYEPAAPLPDPDTNPEWYGEFLLQYPSNQKTIPMNYPHWT…
Bb_ERL836|KAF1737457.1	MATDDDSFRTELRNTKVLEGPFPDLDFDQFPENPHDSFKLWFREAVAAGVREPHAMTVSTVDDQGHPDARILILKNVDARGWQFAVKSDSPKGKQLASTGHAALTFYWPQLARQVRLRGRAVELSKEESALDYEARPTESRISAVASNQSEVLSDRDALTRNLAETRLKMAKDAMSGVEKWRVFTVAADKVEFWQGEASRLHHRLEYVYNEDKDEWHKHLLWP
Bb_ERL836|KAF1737484.1	MMIHYFYHLDYPTVIPSAVDANETATPSLSTFQSAYQPNESAQTGFTANSVSVLLSKKERIKLKKKTERERQDRDLAQPHAQSSDSVSATPNLYLHAKVYALGEKYGVHDLKGFALRKFHIEAKHHWQSDDFLHAIREVYTSTIDEDRALRDVVVEVVDAHLELLDQPRCQALIRDLELCFDLLMYSRR
Bb_ERL836|KAF1737485.1	MALDETQEPHSALLRGLKQLFDEGAYSDLTIVCGDDRYRVHKAIVCPRSEFFARACHGPFQEGESGVVHLREDDPLAIKMMIHYFYHLDYPTVIPSAVDANETATPSLSTFQSAYQPNESAQTGFTANSVSVLLSKKERIKLKKKTERERQDRDLAQPHAQSSDSVSATPNLYLHAKVYALGEKYGVHDLKGFALRKFHIEAKHHWQSDDFLHAIREVYTSTIDEDRALRDVVVEVVDAHLELLDQPRCQALIRDLELCFDLLMYSRR
Bb_ERL836|KAF1737541.1	MSGKKAKEAKAELQEAGHAVARARDEAKDLRRRVGKVEELRDEQEAERLGEVAEDADDGKDHAGKVAVGVADEDARGVPVVAEEGGGDADPGQEEVEREEVRVGGGVRIGRREVEGVVEGEEEGDDEALGDLNAVDAGEHVDALRAKHGDAGHVDVVQRAEVEELAEVGLQLHGYDDARHVKVDKVDDEDGDGGQAGDPPLVPPANVEEVVADSEESNSLQGNDGAQIGSKLGVKHVREAALVDVLGLEDNIAVAAAARGRDNVLVKGKRYEDDDGEEVDGGADGAHALGQLGPAGLGEVAAAEAGADKRGPEPADHGVAERKGGKGEGERRDERLAVAGECVGQHGEGGARDGEQSQRLAAR
Bb_ERL836|KAF1737561.1	MPEAAVPGLSDTALSDTSSLVAAIESEDNKLVSMHYERLKEDVYASIKAQTRQIEALLCNLFRVSECRIVPSELWGFGSFNVAVLVRLPRKNVYLRLPFLHRIGEQHFPGNAEEKLRTEVGTYLWLHEHCPDVPIPQLHAFGLPDGSIYTAPDLAPWWQRIPRQLKRMFAMLLGRPKPIQHVASSVRHGLSSGFLIIGEAKGKSLMWTWNKHSRDKSYKENLFRGLARIAVSMNSIPQKGIGSFSLGTDNSTILLQNRPLNLYMHMVENAGISSEIPRQRTYLKILSYGTN
Bb_ERL836|KAF1737562.1	MVSQRFYHFFLLFTAVCGLSISSRTQTFTSGNIKNNTDSTVPLDLTIDHGMNYSHDRDKTVRSDSENWFTELEDMTYTVVKAIPLFGTIYSFERAGIAYRSHQSEQLWISVANCLGGFVRDVLLIAQVTEPLEIAILHTMEDSLTEKLIEIYHADPKAPYSIRYDGTLDQNREHLLVAESTPGSSASQLFAGKAKGVHYFYRSVFTGLIRHPEYAPSGERIQLYLPQGLFDGAKVVFSWKWTTDAWDTEDRAEVTVGYVRLEAGTPVKFSLSRRKGSGGWAGYDFKGHIVSANRIDVTTQIDYEDINIRLERPVENGS
Bb_ERL836|KAF1737605.1	MAAPLPAFKFVAHKCDSVYHGDCPQLRVGLDIRHIHHAVLHLEGEGLIARQGDIFASPGPQFLYERGLCHDRDLLQTVCIAPGDMVPVLMAEDDHVNAQSCLLLQLLVAALSKNLCRRRVKHKDRVLGCFYVVDHDAQIEVWIEPLAVQVDGSGLNSLRYLVGIIRTTCVAAIYLSSDILNAAEEDVDLILLVLPPEHGT
Bb_ERL836|KAF1737612.1	MNQTSGFYSLHGAAGWAEAPTASSGGFTDGNPRAVWNSHHDEVDAYDDIFASTTNLMEQMDLNSRGPEAPMTSQPLGSASMRSQPQQDWPATTQRGRPGWVTDRKGVRHQRRQQQRPAAAAQRHGVRKSPSQSQRTSYGHSQLGLYLGRIEEWLDPVRGLAGNIPASGGCGLQVATWAVVAAGDDLMAWEEVQEEHMDDSADAAAAAAAMLCSDNTDPPFGSEPLVKKARTWTELAWAPLKDGTLAWQDPWAWFFDELDPSSRGNLTEPPLEWLPMHDGSHAWQDPLQWRRELFPESIPAQYDDDDDDFY
Bb_ERL836|KAF1737674.1	MPQHTLSPEPPVSNMVAANDDGKAYHWALTDTERAHIVDLLNLDATGLATKGTIMDREPSTCNGCGKQSGLDDLVHNALHAGIHSVSFMTNVLANGSKVPKGPEAIPSHDLTCSRCATKHEGSFSWRMLH
Bb_ERL836|KAF1737675.1	MSGITDEAALEAHDLVDAEDRMQQERDKRESISSQQSTGSNESAPDPNKGKVGSMGSMGSMGSMGNKGNTGNQKPSLLDRGKEALGLNSQ
Bb_ERL836|KAF1737679.1	MIAGLIPTVFLVYKLLPSFVIVVPRSTFELLRLSFSDVQLSQTQGEARDSTAAQVIRYVSWQSSIKQQICNSKSQVLCHLASNGHSLSAFSTVKPSLSDSSSLAVSIHWSYTARCASFAASH
Bb_ERL836|KAF1737742.1	MPFLGQLPVGTGNAGENLGHVAAIVSVLEEGNVELGTDGEQEALEGGGPLGKGKHEELLVGHAGAAAAEVANVALGELVGGEVGGGHGAVLADAFEQTAQLVGALDGGGSGEGDADEDVGDVAALGVAVGELGDGAGHDGLDEAGKGAGPLGMRQASSTSLPSPRVARSATKRRRSKFMLAPEVTAMRPVGGGAAGALVLGGVKVGAVQDDVAAEAGDVGVLDARCALGHDDGGGNLELAGRVGDALRVVAGGAADDALPGPRGVEVGHFVVGAAQLEAKDGLLVLALEQHGALEPVAEVDGVGEGRGLAGFVDARCGGEDHA
Bb_ERL836|KAF1737781.1	MCKFLVTKRHIHITLEPEHGDAAAALAVFFGSRLDAQLAQVVLLLLVGAGSVGAELRHDAQKQRHGVGRQRGPQMRGQAAQRVVVRPGWIKAHGDAAGAAVVVRQLDAVDVGLADGRVQAHDLADLGGGDVFRLPAKGVADAVHEEEEAVIVVLQHVARAEPGVAGAEHAAENLGPRGALVVKVALEARLDHVVGPIGEAEQHLARGTGPGEAAQPRFRVPAGRVSRPVHLDEGRVAADEGAQQPARAADGADAKVVARQVPGRERALGGAVKLGNRLDAEAVLEALPDVGPQTVAKGDAHGVRLVEVGARDGVLLGRRGEEVAERLADVLDHGGVGGAHLGPKRLGRELAAEREGAPAHDGGAKAEHGGRGVVEWHALPRGHNGRFGQTRGARRVDED…
Bb_ERL836|KAF1737796.1	MYLGYAAAWMDVVIDSVLVLSKKYLDTTYNLAKLRKLVMVSFKTTGFVGVAALAAFVQADYYIDPTTVPYATRGK
Bb_ERL836|KAF1737810.1	MTLAESAANSDQALFNATMMDELNFKPTDDGLLLILPKRACSDSREHTFRLPDQLAMNGSFTNTTLNLALSGRGNATSSSTRDNQITAEFEITFTGVFDAANSTHKISVQPQSQPLVTWVQSFGLRATALRWSSSFVYIAATLLLLV
Bb_ERL836|KAF1737826.1	MAEIVSESTPLTGVVLPRKPTIVRRVFWFLMPSFVAHYFHPAQDEEGVAAPPKPLFPTSYLNSLRGIASLIVVFQHNSSEYFQSNYRGWGDQADDHYIIQLPFIRVLVSGGFMVAIFFVISGFSLAYGPLERIYRGDTDAAIGSLPSSLFRRPFRLFLPAVPIVIICAVMRRFEVLYGHQQRKPIPFTDEPGILGLLMATWRGFMAVIRVEGDTLDKLQLWTLSIEFQGSLVVFLCCLAFARTSPNFDRAV
Bb_ERL836|KAF1737829.1	MAANRGARHNDHIILQPTVVAHVGIGHDQAIVTDDGEAVSTILCTSVNGGTLSDDDSVPND
Bb_ERL836|KAF1737830.1	MSTNATRNDREKLGELRAGVIGLGKFGMFHANKYAAMLDATLVAVVDTSGEVAKRAAAKFNCLALTDYRDLVGKVDIVSVTTPATAHVNAAIFCLGNGIDVYLEKPLSANLADARRIIDAAADNDRILQVGHQERFLTSHLWAGAIDVPTSIQCRRTSTEDGRCNDVHVALDLMVHDIDLVLQLIPGTIKLVFASGSRDTISAMVEFGGVPVKFYASRIAVKQERWTKVEYGQGNLFLDFLAGRFTDSRKLPFRNLHSGAGHVDGGGTLKNDPLKTALESFVTSVRTGMTPLVSARDGYRALSIALDIITASLSATTPDAQEQEAKRHVATDAIVAQPTDSISLFNIHLASPDHRADAERRIRMVLHHLQYIDGPEVKDLERELAAYAGVNYCLTASSG…
Bb_ERL836|KAF1737840.1	MSLEAEMLRARDAVRDPDLANVVRFGSRRVRVDNVLNGNGKDLAARVASQRRRRLRRQHKHDGPGDVGRRVGRDPGVVVGGGLIIAFVVVVVVSLAQLLARRGACAGVVGVVNGALA
Bb_ERL836|KAF1737873.1	MGEELLALLPLAFKATKRKCDQGAPDWGWNYEYVHRDEYARLENERDLLFRALQRQVATNPPAQPLPSIPGLITSEQRYALVAYILMCQEQDRIAAHNQLLREAEVARQAEARVRRERRECRERRERSGTSYYYYRYEYICQWIE
Bb_ERL836|KAF1737906.1	MAASWEYIGICSKHIASAKDANLSPIDFLHRHVALQIQDLPQPQLGLAAHVLVPARPAIKVRIMVTRDHNFDRVRKTREPVELLLDVGRGARVGEVARVDQDVPVGHVDGQVVRVRDAHDAHGRLAARLAQGSPSQPDEDVVEVDREKGERREEQVVEHGEALPLRGAPQTEGLQQTHLLGRGLVPWPVETGRT
Bb_ERL836|KAF1737918.1	MSDQIEAVATAFAAVTTDDAPAPAPAPAAEEDIFRRPQALPTNSPVDLSYRDGWEDDEEDPKGVIDRINRGWHVVEDYWKERGYPCLKIVEDEFGNHQFEPVLCLPPSAKNCPATAAEAETEFLVMEKVIGPAMKDTGGPADALVTHHLAGKDPAAIKRYTITVPRDKVEEHLEAGWKLKFGVPCVYAGNDKYVDDRARPEVKPNDIFTTDNPAADTERFLELGNKIASQEPWTRGKWKSGDLIGKNGADPDIKAQTASKIPSKQWKEWKDGMEKRTITSVGHVHHHKRPDDAGVGWGDYDQVSDWQSHGRRVTDDMLVDRNWCHEPGAALPFVNEDGTPALVVPEWTDEHDRVKLRANKALPLKDSVARETKLSNPVGSANCGEFGNSGSFIASLVGN…
Bb_ERL836|KAF1737920.1	MEPLNFTTTGSENGAKPLPCSTTISSSISVNKDNADSSVPLTSTDPKKPSTRAHARILSIPAVIGSVTNTRSRHAEPGTSDIHPARASLPTTAHGSIQLTSTRALLAHSRRQSTTSATSTDDSPAPKFHHDSDAQRTRLATIDDPARSSATLVTPQRPPRSQSDSRRLSNNSIYSLASARGIINSCSQGIDKRATARSASASLMSSVKGSGSGQSESGVSNVTVTTSSNSQATGPAGPQLTPRDPHSQPLDMMRRPQRAETMRTQPDRSRSRVKRRFSGSTANSSHSPSSDRGNHHYREEAKPAQWGVIGICALDIKARSKPSRNILNRIIANREFDVVVFGDKVILDEGQFQAYRGAQ
Bb_ERL836|KAF1738012.1	MALSSERQEEIYKSLIPEEKVTVDRAMEYAKTGDYGSATVSYVSDVSKSGASVSPLTASILKDYSKSPGSFEKGCLGFTTPNSGYETAR
Bb_ERL836|KAF1738014.1	MIPGQSQRVAPLSDKTLSVQDYLRDTLTNMSEASIQLYTLHHTTQVAKLLLGELAEDQLSTKLPNSDAQGARDLQTFIAVKFGRVADASKVWLAKQQYLQGHWSLMLTPEDERNARIIVNPDVPPKIPNLAGPTSLFLATGLSQVIVTSLTDQEQALSAHGLPEGSQAIAEQAKKLGELVSNHKSLWSSLVEAQKRKDAADAKLLADPRPVNATSDKVTKRLLFAAAML
Bb_ERL836|KAF1738040.1	MTGPATRKPCDELPLKTRGVRRRAGLLDGVGESGLRKANLLAKTGAGGGNGARRILLSTWHTHQLRPSSSPALRTVTLRAHLHLICVAMLGGNVPLTAGFGGQIGFGPTDFVFILDNAKHPSPGPLLLVSTSNDCNPGHG
Bb_ERL836|KAF1738057.1	MAQSEGVASEGTCSRRCRSVARFVPYDRQPTSLDVPEAYSVPKREFLNQFKESLARSEDARDCETLLTESSWQSWREGHQEMIIPHGSFSSPTWPMSIVVDAPDCDLDFSNHMPRWRPVFSAIFRLHLYIPSFQLDETFGKDALPPPYLDFALACLASAASSKTPHEPDGIPILSTTYFDIGIRLYILTLEADNREARTMESVIAASPHDCELQISC
Bb_ERL836|KAF1738059.1	MLPASYSNHRKDKQCHICHRLFVRSEHLSRHLRTHTDEKPFPCSSCNQSFRRLDVRNLHIRRCHENQSNVLESSVTQRGRKRTRVACTACRRRKTRCSGGQPCSQCAEMNDACTYRAGISSTHSRNDVIQHDSNTTLSPTVPLQWLDNTWTDSAIQLPPSPPTTAVRGQCHLPQNYNQDGSDRTGSAAEMGDSNEQLEAVNRVFLSSDFPASTANFLDDAWILPDFSEPPTWLDCPDNMDQSWDISQYTTTPADSTSSKLSPDFLTASPITSMVRTYFLRKAQVSSLALDRPDCMWYSKLPTSTVPDAYVVNVFLNIFRRHIPPTFSLFRDMNLSNSPTSSYYMAMAAVGGLFCSVRGSYDVARALYNDSRRMLLTKVNCTKEEQNPDLMADHAETLQE…
Bb_ERL836|KAF1738064.1	MPISEGTSAELATIIAQINVVVDELAEKERQLEAIQNLDPQVAKMLSSQGDSSRKIRNVADHPAVPGQDPLDMEEVRLRSQIDALLFKQMELGARQRELERKQQ
Bb_ERL836|KAF1738075.1	MPDASSNSLKSLDDFRMNNMQMQGVPPSVYMQQQTSSISSHRSLLSKAPPKATGKCTTSTTFLNRPRVARPASPIDRHHMLCRV
Bb_ERL836|KAF1738083.1	MSYQGHGNRKPLLGDDDHEPTKPSANEHLINTIVYSDVQEPDHVAAERPLSSRRALWGWLVLCFSTGPTASMINSYATASIQSAANRVGHIPGTNKPCAHRGAIKCVVKLGAGEVDYLSYLMYLQAISRATEGVLCILVSGLADYSNNRKTIMMASIYLFGALALPFAALTDNSYAHLNTLASLYVISITISSIYKVLEASYIPIFMRSVGWSKHPETLQDQAQSDDDSSRKKWRKGSRVSVLGLMAGNLGGILALLIGVIITYTRGSYVTEGYFNFLLAITIGGCLTIICAVAGHMMLPSIPGAQRPKDKIAFLLPIRTWLKIVGSIRQYPNAFKLCIGWVLWNTAYSNFIGLLGALFLETSGIKRGSNIYTVYTFMMILFACIGSLSWLLGFHKSKL…
Bb_ERL836|KAF1738084.1	MLQPDPGSPLQTDPSSTTKEPLSESSLLKDGTENSSCKNGNVGTAVTKESDSREFTSPSSPKPPYCALSAGRKRFAITIITLVGAVGPLSGTMYLPVLPLLAREFGVSNTSINASVSLFMITFAFAPLIWSSFADYRGRRPIYIASLAVFVISNLLLAVLPRNFAVFMILRFFHAFGAGAVVSMGAGSVADIQKITEPAKRGRKMSIFLLGPQCGPVFGPVIGSALGGAASWRWIPGFLALVSFVLCLVIIFCLPETLRYRAGNGRIAQEKSWFLWPPRLVSAVVAEHERGPKPPKPTLKGYWKLFSYPPIGIVSVNTAILYSTYFAISVALPYALEDRYGWTTTTVGLGYLAVGIALICGNLLGGHFNDWRRVRRVAASPGAEVEPERRLEDQIWGVL…
Bb_ERL836|KAF1738088.1	MKSAAARIIFTMTLGTVLPHVYASTPTDDSSNINTTIESKLPWVDDNNGDFGECTDTLRRMSPPSAETVNKVCGTQSFCEEFDPADLSEDDSKNLAAVYGFASAQACFDAYEQNPAASSQDTKPKSKLPWVSSTTSDYGKCVAILRRMHEESPPSGETVNEVCGTEEFCDEFDLAIISEDDLKKLVEVYGFESPQECFDAHEQKPTSSQ
Bb_ERL836|KAF1738089.1	MQHLGILNWQRCMLHCRGQGVSVLRTNGFRVGLSRVSIPLQVPAAHLSRTLISTNSEPRASPRITRVPTGHQDAALRNQRLKRPIAPHLEIYKLDQTYLGTSAWMRITGCTLSGVAYLYFLGYLVAPVFGGNWDSAALVSGFHALPTWTQTGFKMLMVFPFAFHSINGVKQLAYDAGFLYSRATIIRADRFLWISSFLTSLAMVNWL
Bb_ERL836|KAF1738112.1	MPQVLGMKRLIRQPADIVPEIAATSAELLGATKLSSESVKALIDLQLRWLAIMDRASPPRTRISVTATWAMTSLDKMTTSSVHRVTNEVT
Bb_ERL836|KAF1738140.1	MNKTSRACLANDYEQKNRRNGVGDDENRQDPNSSNTNDEDSQSDDDESLMDDAGSYGSSVDAFAKFTWLEQIDATTTKGGKLQHVTQN
Bb_ERL836|KAF1738142.1	MPSTSSSSVSSSTVAATFDDKAVVKWVETVAKKEAKCSSIIMMVARDDDTRQSTKDYLKTALDKKSYSGLLVTTPVELQTTINKIKRKGKLGALILLFGAGILGAKFDVPGIFPELQVHRGASTSAEQRLVIEGSSKYHEVRLDKWEAHRHKNHVLKLGFQKGVVIGLEGLTALSNPDWCKARNNLDEAERADLDKNFEQVRRHKNDWETVKPYVAAIYGLLVATTKFVAGISATAGGFYAKYAFGHHAAEIGMAGAKVTVIATAAGPAVRPRSILYPAPMYCPG
Bb_ERL836|KAF1738143.1	MLRVKKGASPADWANNKDLITKIWLERAKNAEDLADILREEHNFITTKRPTKSQKWNLNKILRGNVRDLKFPLGTTTSTNPAHQHKAFPRELSHGPYDEASNLSR
Bb_ERL836|KAF1738146.1	MWAVLFCLSRWRAHSLHKNGQVLKKYKFISTEIINDESEIWYKPYKYDRNELDLADAVHRSCFNKATPDTPNLHGLIRNPVTTYSCEPPTEEERRRAYWYRAWFATTLSALFRCCPISSAPELLYMIAAHYVQNLAARSTVLLALKSMTSNSGKRTGTVDASKDI
Bb_ERL836|KAF1738165.1	MMQMAPGAENTEAEAEGGLNVVVSAVILMPIKDSGDVSGVFGMHEWSPRSRDFIRTYEATDPRAVGLEYWRI
Bb_ERL836|KAF1738173.1	MESSTSNSNTGGVDANIASSKQHPDYELYAKDGGYAVNDIAILKLSTAIEKSENIDYATLPANGSDPEANSIAVAAGWGAQTSIDAFAHDKLSKVDILVHTRQDCVNLMQAAVARDTIVCAGGGGKNICDRDSGGPLIDQKTGQLIGVTSFVAGTAEEGECTLPAVYTRVGSYIDFIGENLEGLNSSRPKEQTVVKGSYSRDKALTKTIALSSNTKGDKAETPNPEKEPESTALAVSNTTIPPATQNPEHCDECREGDPDNFDGCVEEGQEAFEACRSDPNFTSQTMTKANEYSTQSSKSEV
Bb_ERL836|KAF1738183.1	MVVYGSREPDPMDIVMSFWKHLIDQIREYNRHFDPRLTRLKMPGLEKETFNEKPRLSDKELRKQQKQQLFLHAVTTSDITLILDGLDEIPRTQQSQVISSLETIQKIDQSCNRKCRLLVLSRPYEQIRTYLEDYPEIWMAAPKEDLKLYILERFRLAHQTPDDKIHALLPDLLERCQNFFILARLFMDEIVESEDSDHQVEIIHALPSTVEEAYERALDRLQKNSAKRKRTDGRLSKAIHVIFLVAYAKNTLSRKQLKQALAWIDREPKESSDWTTTVIDDLTSGLVVTRNDDSVALVHKTLSEYLEQTTTREKWFPTIEKHIPTVLLRFLRYLVRQKSDMYSGTAQFLTAYPLCPFALQNWGLGLEKPLSLGDSLCEDVRAFLRVPFHDWSQELQQEA…
Bb_ERL836|KAF1738187.1	MLAGGSIRDPAVAHGIYGFRPSHDGTPTQDAMIPCPYHTMLHFSNQWSITARTETEPLSPTRILFPPDYYVSNKDVQALADDWVNALSRWLQVEVSRTSIQERWAATKPTHAQEPFEEFFSKAFFDILSHEYWTHAAPFRKEYEDGFASAPYDLASGYCG
Bb_ERL836|KAF1738211.1	MSQTAQKTSTLSPEVTQLDPSSTSEHGRTYHSFKHGKYVLPNDSKEQYRLNSQHQLLKLLLDGSLGSAPVGRAPSVLDIGTGTGIWAMDFASAFPDSQVVGMDLSLIQPSNTPPNCRFVRGDAEDDDWPVAGTFDYIHLRMMVSCFDQPRRTIKSIFDKLAPGGWVEFQDVEMGACSEDGSTRGTSMERLGGYLESGLAAINRDPKIARQYESILRETGFVDVVARQIQIPCGIWSEDPKQQALGKLFLSTYTEESLTGLSTKLLLAAGLTIEQGTQLIAGTVRDYLDPEIHGYIVFHVVHGRKPE
Bb_ERL836|KAF1738212.1	MNSLLPCIRQRKREYYPHLENETNGTERLIDVEGAFNVRDFGGISLSPTTATRHGVIFRSGHLEFLTDTGETKLSKLGTTAIIDLRTSSEAKLIQKWAYANGLSTANKHQLPPALPFPLSEAFHLDGRFLKYKSEDAMRSQSVARRYFDTVCSENGRAKMRELLVFMHEHSSEAFILHCSLGKDRTGVVVALLLALLGASDDQIADDFALSGPGLEPMFAQTMKFIGEYYPNYTESELREAVVQMLTPNRQAMLILLQMMREEFGGPMEFFRDGCNVDSSVLLSLKELLTEPRDWDSGRGLCYASARIKRILMSLSPRG
Bb_ERL836|KAF1738232.1	MVHMGHALPQQQANQDGEAVGHIVVLKEGLDENHLNEHLDAVKGIQKRSKRDGTGDESGVKHVVDGASYGFQGYTGVFTPETLEFIKAHEHVDYVEEDVNLSEPTVETREVSDTELVVEDEVADTEATDVPATDVPAVSTGGPNRQKSTIGGTLSWGQGTLLGKGLRLDVVVPLTENAKRDSPAMLNETINPAALLNETNPAIAYNFTAPSADLTGVVNLLEYFAEPDPDAIFDNLPDVPEAPEEGAEENGKRAVVDIPGCTGKINTHFKLAEDYE
Bb_ERL836|KAF1738233.1	MSNDALTFVATIEIEKQQDYENGRFHALSYTPAQFHQTHGDRWVKGYKRGGKLMARLIFRAKDSSNTREVKAHAEAALRFWGVSGDVSVSVKNSMEQVDKHAHVDITLFQEGNLGTFMTSTDGAVSSDKSSLGSASGSFKQVKEWADQFMQQACNHNFAYRPVLEEYTTLPGFPAGQKVHDYGVVRIMTIKTTQSNRILRELVKLSELVSTVTARLENQGGWEEHIDDMDFEFLDVVSASKQWVEKAAADTSTARWEAKQLMVKFRLFNRTYKKYLSSLLPLDPWQFNPHTSDPDAGIYEPVPAQ
Bb_ERL836|KAF1738237.1	MESDFPWLDALSTAAEQGNETIVRSQLLKSVDPNSTDHEYGRTALSRAAEKGHGDVVNTLIEFHADVNAVDAGSGRTALSMAAEAGHDTIAELLVDRGAQIDQIDFSFQTPLLYAARGGHSPIVRRLLQRQAKVDHRDARGGRTALSWAAGNGHQDSAKILLQFGASLNSQDDMGCTPLAWAAREGHDGVLCFLLDFGADVYAQDSEGHTALFRAAANGHGAAVKLLVEKYALDGKRLAVNESRSIMMAAAKNAHDEVFGILVAEDIAPVNCHDATGRTMLSHVSGSGNPRIVKLLLGKGAEVNSPDDLGRTPLSYAVNFGCTESVKLLLEHDADPNYSDKDGRSPLSLASQNGYLKIVRHLLGHNATAESSDKYGVSPLSYASSAGYDQVVRLLLESG…
Bb_ERL836|KAF1738239.1	MSSNMTPTTIGDHVRGRARNDERTEPGHSGGDGNTEHANVERENLRGIRPGDTLPGGADDKGVEVDAYHGKVSRSVTLRHAVGSGASRIGLEDVSPKTSKDCAPDETVATTDTLNYDKGKGNHAQRLEASVKTGGKQLGAGTSDAKCLENTRRVVCDDVDAGEALEEHESHADTHAVADTLLEELLKLLTARETKSAALLNLHANLVNFPANVRVLGRKPPQLRQSHLCLFEPVLAGQPARRLWVEQHADKQQHAGRQLQRERDDPLRLVVV
Bb_ERL836|KAF1738279.1	MWIGAIIDQPQNPQVLNTRHETPQFEPARIREATKRNEFFTLRCARGKEGGPLTCSMQMLAPTMRTVELASPTAKDYTRTRVSSAAVQDWLARHRHKKPLYMVTGVKTVTDARFVHRYPRAVKKWYTWQGLRERRLRPQQPPELVATTMTGEHPFGVRITKMEYKKTGKDHWADYEWVYEPFTEGALAH
Bb_ERL836|KAF1738300.1	MKFTIFSTLFLGFSSAALAAPQSIEDTHQLVEREPEPKARLEARLSYPGCKTNSGYCSYNYNTAACICT
Bb_ERL836|KAF1738319.1	MGVTLDYSFAHLQGRLRRWELDLKVGGQHGSSGLDSQLESAPEDLGLSIEFQLRALKLHLSRVESLMSSCHQLLLTSEMISSTSEDELLDKNVLSLLDKLNFKLDQISFTLDRLHKFAANLLYHSETGLGLKIIDYRRRHDDSAFNQSVRDYVNTRYPSIRPSQYRSSELKPCSEPTETSCEPDQKTAKDQLAHLHETLVNMILFRHYRKLYERENMEEPLMPLPEKKHSRGSQAMVTVARRASALVDTARQKGSQIAAFATSLNENASDGRQIAVRNWDLRESILNRNLQQKQANVNRPCTSEENLTCPVCDQVYYSDTLRGENWK
Bb_ERL836|KAF1738320.1	MWLIKASIISALDAFSMRGTRRHSEQVQNSGTRRGSHSVPWRWRRRSFQSLPLQRDAEYASPQRSSRALGVLSSMMMKWRLVKN
Bb_ERL836|KAF1738324.1	MQNLNKEKTKRAAEIGVRRTLLLVLLGGLAVHHVVESGRALHEVVETTHDGKDTERENPDTDNGNNGGLAVLEPSKDTEESGNDIDNQNGARQLPRGNGRPERSVGTGDEDEPVLSEGDFEEENLINVTEVLDDTTVAVVGKHSGEGNPGTDSQDNTKENGHAPELGQVPLDGGLGEGGVVVGNGKSGNIGENSNEDDKLNVQGLVENGDPETEEDFHMQRQGDTVDNVGVHAVENLAGSLEGINDGTETGGKEDNIGGGSSSIRGTLDGDTSIGLLQRGGIVDTVTSHGNEVTTLLENLDDRVLVLGEDLGETISSLDEIVDLRARHITTTTETKTLGVVDVGTETELAGSFTGDTDGVTSKHLDGETETLGLIDSAGGIVTRGVRAGHDSEDFPSTL…
Bb_ERL836|KAF1738335.1	MVASQDSRPDLAFTGVAAVSTRGSSVEAAWSKYRLLDGPSVTVQIGATSSDPGGSVRNLLPHKARHVEVEVNQAGSALTMPARIRIAD
Bb_ERL836|KAF1738372.1	MICTIQHWHVTNGNVSKPFEQVVESKRPATNADRVNEEVNQSPVANTKGQEDAKVTPFLTGLNVKRSQVLGTVGIGTVAAHVGSIRVDQVAPAGLGDEVVGKLGAGLARGRPKVGGLAVGAADLLVGEGAREHAADIVRGRVDIVHPVAPKDGELLVGHKDAVEDGEHDEEEGQDVADDGKGRRKGADPLRPAGLEQEEEERHEEDEARGAAFGGQAGGKVPEHPVQHGRDDGAGNLGEDGRGAKGDPAVDAGRVLAGLPEGAVHEELGQDGVHGGGQEEEDEKGREHAALHVLDRVAELPKREAVEDANENGDKELAVDVRGLAPLLDKHALGEEHRLLVCRGGKLILPGRATILVPQLSRRRAAVALDALNLPGQRLILVRLEPLLVPELAVGGLGA…
Bb_ERL836|KAF1738373.1	MRYRAVMQMVDEELAGVEVKVAHKVQDEAKDDDLNKQERKVGEDAGKVDGRRAVKGVLFVALNDVAAGNGADELRQLKPAEEEDGEEGGAAAQKESRGVVGDVVKERADNEAHADDDGKLCVERLLVAPEQPELAAGAGEHLAPVADGVVGALQDGARLGLVDRLLKGLGVGVARGGEVALVVGNVGEDALVGVAREERGLELGGRLGAAGLEAVAEAARVDVADGREKVGRGLARGRKEAEIDKILAGVGRGALVQHAARVNDEHLVHELVDALAGLVQRRERGAVRDVGHDAQRPRIVERRRGVEPARRVVPAGDGRLCRERLGNGHALALAARHAAGVLVADVCVLRVGNGKHFEKGVDDEADAAAVGLFRLGAQRKAERLPDGERGQVAVVFRVV…
Bb_ERL836|KAF1738437.1	MVVGMQQAGKPAARSLHGCWTCRVRRKKCDERRSVCTPCASLDLECHGYGHKPAWMDNGARQREKALFFKQIVCEKKAKKGRQRAQTVFIAQSPHDAFGAMQADVAANMMDLHSACAMPPTELSFEQMHAQNLAMAAVADPAEWSTAPSSDITTESASPFFGGSNDYSPNSTGLYHSMDAGSGPMSSAFFADTSGPESSNLLGFSDAEVSWGDILTGFDEFLDTAFHKNDVSAGYALPSEATGPQNSVTQQAPVAAAALSAWQPAKDTSEEEVPEEEAEDVIFMHFLDQVFYLQYPYYLSRDGRERGWLFSILRRVKPAYYATLAQSERHFLATVPHINGIANSLARRRAGTTYYELAIHGMRYIMAGINGRTSLVQSIEALTSLLQLLFLEGFMGGTE…
Bb_ERL836|KAF1738438.1	MHQQGHSITDGKPLVPPIDIWNADAEHDANAELLRNFEIKRNVFATLARSPGLFVPVMELLKALLSGDTRKIQILDYQLIVLRMASTVGAEYVFGINEPVSRFNGMGDDRIEALRKGLPAAELFAMGIWSERQQCLITLLDESLATWTNTPETIAWARRLMSDDEIVEVFIVLGFFSMVARMTIGLRVQEDPPIPDLEKHIAMRITKNKNAE
Bb_ERL836|KAF1738440.1	MTADHHLPRRVGPLGSVTAKSVPSISEKQQHHAGHDSVDAHDATIFWRDQFRRLAASQPVLHGFPLEHSWPRSETAIVVPDGLLEQAVQLCSRFKLRLDDLLYATWAIVAAQHTISPAGETAVVFTIPGRRTTLDAQGADADEDAHDLPLVVSVSQDASILSHIRHVADVADQSAANRVLGHDEILRLADASRPQVKLRVDCKDPALAHNSVMSTDDKFPLVINICTSPLFKLSMRHDAGLAKLDARLLLEHFVAALEHVARNVKSKLSAVRMISPVEEFLLHEYAKAAVPAQTGLLHQLIETQALRTPNADAVQFENDEPVSYLTLNQHANQLARHLLQYRPRFVAVHMRTSINLIISLFAILKAGAAYVILDVDAAHSRKAMMVEDVAADFVLVDEE…
Bb_ERL836|KAF1738446.1	MTFLSEPPSGLPFDVNHEWRQRAPKGCRNPKKLRVEYWKKYNHVEIPLRSRQDWYKVALKVAEEASTPEELERGFEAEYYNDLRKQLELARKICKKGRDGDSYNLQRATAEILNEKALASLLQLCTCLLYGWAEPDRSKKDMAEEEEAYIDRALKDPSLIFPSQTQHISLTKDGEDEDTSDNAIDSEPDSDWDEFGPYEAPLMRNYCFDFIGQLEGPQPAYSTDAAAEKNPHAEPALNAGTVGAHEHAKRDTASSTISATSITIKAGAIKHLQSIHDE
Bb_ERL836|KAF1738454.1	MRYTAVLLTFASVAFAAPMESGATIATRQQAGGILSGLTNLLGNPGSAGGQGAPRNGTAGGGILSGILGNPGSQPPSTGNQNAPNNGGAGGGILSGFTSLLGNLGSHLPGNGDQYPPNTGGTGGLMADLQVLPDHMKYVTNPISAEQPIPKEQNSQMREGHRIAHVAINKSVGISGAKKSTESEA
Bb_ERL836|KAF1738487.1	MVKFSLMLAITSAMLPVSVMADGECTKNSLYCGFLLIDGKGYTERQVAVAAQRYICRPEDSHTVRKGAKTQGTGKTIIVSKKVWVNHRGVVPFTYNALGVTLKREDV
Bb_ERL836|KAF1738489.1	MPSGTEDSSESLSQQYLDGLIESVVGLRRFRPLPLLISQHVLDGEITSTTSVAVGRQFTFQCQVEISRDLAVLFCYADIKKPEEEEGEEEEAREAQNIHSTKRPASADIIPTQKKVRDLITASFSNEASSTISPMTTDEYIAKVYTKSLSRRGPKERKSKNIIPRKLSALRDGHGTNFEIGVCELDILQKFARATRRAKRGEVDVASIVNQVFEDHGLPVTSDESNKMRAARVEYMIGRIFEKESLLMTYVSGMTRRLKFTDYQILKAYRDYVCEMTRQDPNEFVDLMKWHTPNITQFANKISPSRIAREFARVLERESGLSDAVVTIDARSMKMNLQRSDLVALEKQYHAVKL
Bb_ERL836|KAF1738498.1	MTTAIAIYTTANNGRTPSTESISSMIDLMEPPTDDNMITIGRMIKEFFIDPEGLTSFLDNDL
Bb_ERL836|KAF1738503.1	MGGDLSAFDWLELIQNNSTRWNSWFHSITRALNVRERLELFSARHVPVKGSQGLANFKLDGQHWFELEKVELALKDFYAATLLSEGRKTSLADWFSTLDCLLREISETKDHYYNIHTEDDNNFTWTYLQSCADAAWSKCAEYYNNQQLNWQNRFPEDADLPPAYYAAQILDHTESEKEKHRWFENAQLAVKELWEREYKGRYPVEMPSPPPQKERDPDLAFDRQREHKRIRIDTPVSAADLYEQYISTDRHHDDEAGCEEAIAYWLSRYDSQRDLARFALDMFAISPMSDECELLFSSAKLTVVIAVAGRRQIL
Bb_ERL836|KAF1738506.1	MFTRDKPVYLQELQGLPELFGRECNTHGITVRGYGEQGTATTPFDIMCSSTNWSRFDIAMWALERAPESGGHVSLPKPELGS
Bb_ERL836|KAF1738514.1	MPEVIAKFLKEELHRTTDVSKVVENFVDCIWEVLSGDSRCRRELIRKIESTPNVAIPLSPVATPASIAEDDPDIRDVTVDPVTPAPNTDQPIARSWSSARGYNEAASDTEAENIVQRKRCRSKDDITDSRTVKKRSPPLPPTATASKPRQISTQASTVVTSRRFRGPGRKQKPSAPDFDDERFNNILEQLRREIAEYTLANGLQDAWRVVDALRWPNPEAVKLDESISRIRHLQCQIQRCDIPDAKDNSLPTLLTIQQRFYMVQLMAEYQKAVEEKHKGDKFGAIKWFQREIYPDQNSKQRQKSWDYFRRTAEPLFEAVRRYGYGVLIFPLRNVTMKSHCTNLFMQPVIANMDPPVVLGEIPPWPYMPVEDALVAVAHLQNDSELVGKCKADGGASTST…
Bb_ERL836|KAF1738519.1	MSPAVEISKLDAREEEYLRNLLNYTEQHPEGWTLKPNSTHEYSHEDIRPIIQPIIQKILIRITGDSRNLRYYFDVGDLIPIAGERYTISDGQGKVKLELGEKGHIVQRVGVQVQENCTLYLLWVVNMK
Bb_ERL836|KAF1738537.1	MSGHLLMNRLVVYLLSSRHVRRKLHSRSVEILGAVVRVRGCRERLFLIFTDSWTPQRADKVKSKDLASLGQRKVNKLAALCRHIQDIYAARMQLPPRMPTAEQIYNKMIPEQMPDIQSNFLLESNGGDGTKVLKVLEVIPLILISTTERVRRGSGLGSNEASRLKLCRCAALMGYRDQPTLSGERETKGPKLL
Bb_ERL836|KAF1738618.1	MMRAGQLIKNSAVPKSSSRDAPQSPPSRQTVAALPSVLGQRNARSESRSQISNIPYYQNRPSHKAENINRKACVLTPQDQCIIICRLTLLLEGSNCCGVTFLGAFQALTQNPGLHVLFWSSRPRHAQTDLFRLCPRRSTDGRYAT
Bb_ERL836|KAF1738676.1	MDCINKFAFEIGTHWRTKHDKARITHICQRMAWGREKTPIFYFIDYRLRRRKGSIADRQTTTAFQAVAGRFFEVKNDGSWGYSAEDSSDENHESTLDFVTRLRRTAEAVYGDEWSEDVSQKSFRVLSYEPDRKDEPCATEKPSLPAADLAHVNE
Bb_ERL836|KAF1738692.1	MLAKTSYKMNALRKKKKKKKKKKKKKKKKKKKKKKKKKKGEDGDMSSHTEIITVDKTEQAASPKWRTLPAEIQSMIWRWAVRPTHLTIFSTFDQGMLENDDITWEELEGWLVGWDFEFLGEKIARRFGCVKRDGRPFAYFVANPPPVYRVCRESCALLRKHYDLNPATPPGTTTTTTTTTTIPSPDDLDEMEPPSLLEAALPPWFDLRNDVVQLLYHDIEGILTPSAPLGGLLLPVRRLRIAMHLSLWQRTAAANFNDIIVAPERLLRVMYEIKYGMPDLREITFVVAGRGPEPWWANRTAVTVLHWYDVFEQWCLGGSVRSGPLAPPASSIRVVHRHSDGTEEEWLNRDNFLSVMQKQLKQEMPAVPEPDGPGLQELMEQQAMLESYYPKYRDILRAT…
Bb_ERL836|KAF1738727.1	MQKTTDVELDVLDNAPASSALTLPPPGRTPSTSTYTTGRLKFEEEKQEGVVLRPGNGGSGSGSGDGDEARAIASGSRALSGLQ
Bb_ERL836|KAF1738751.1	MEHNYRALQPRDGAPQRPAPLYPVVTKRHAASVACQECRLKRIKVCEGRRPICSNCAKRGVDCAYRDELCVSKDARETVVKVVHMLGRMPSSDAIRIIDSTRNEPSAEKILALIRDGLARQNKQRTPVPPGCSNPTTPGVQDEHHGRPEALETRHSVATTTHSSTSDPPLPSPRTAHQPPGGTLLSPNLHVSSSSSSPPPPPPNQLESSSSTWSCVTDNVVLTHHLLALYFCWEYPSFAPLSKEHFLHDFSHRRHRYCSPMLVNALLALGCHLSERPNLHGDAFFAESQRLFLASAPPGRGHQFLPTIQALVIMSIREARCGRAVQSQHYAKLAIRLAIEMGLHIVAVERDDEERVVLLKTFWGAFTLHQHIKLPPKPANNTDVETPPWIPYLSNVRSI…
Bb_ERL836|KAF1738754.1	MLLLLATCVQWLLMAVLAEPHYVADVPAQLLPLVSEAAAVNGTDGQGCHLAVCFDPNQKPNWESQNSALTGIIFSPSANRSLRPPAWTSSCTTTTAPPSLPASRPASTPCSSASSSPLCVAEPLTAEGVAISVRAVTRHSCRFAVKSGGHSNALGTNARQSGVVIDLGRLDRIEVSGSGNGNGSSTVFIGPGNHGGRVYEELEPRGLAVAGGRVDWVGVGGFTLGGGISFLSPRHGWAVDNVRSFEVSITTLFSPLPDISYRNCSLLNMRASEGGLPVNGAGSSPQRHNHQMRASALTQISTLRCAAAEAAFGIVTRFEFEAHSLERTVLGRHRRPPRQPASQQGAAAGGRCRTSRAR
Bb_ERL836|KAF1738762.1	MQPGVKRAPRSPTIFVFDANVAFLFDDLAVSVTLVVGFVVAEIVDFLGLIQRREICKVETMLRRYVFLYGARTKTDQYPDV
Bb_ERL836|KAF1738784.1	MTNSFVYLQPTYIYIYLDRYDGVQAQLGNFHPFFLNFHSKICPNDNTDTNNPIMDIAKLLIPKQEVTLVRSKQQQQQAAPPSPTQRHSMLGRIAKPSSRPPKRRVILMRTQQQQHRGSVSEPPPCSPPKRPRVIIVRGQGTATAAAAAVVASARNHAETEVPAKFTAVAAEWRKVSVGKTACTEAAVVVSAGRVNPGNPREDASQPSVMTRSGRISRPPARFVP
Bb_ERL836|KAF1738785.1	MSGKDEVKPSEEHDHPNTQPDWANESPKVEIKVFNNLESFTDPETKVVTTYDCSQWYEYNGYQGWTRSRFRFCFPTDTNRFTVTVFRDTAQYYWGTAWYNEDDAYPASVNFEPRLKDAHLDPPQWTEYGTYGNTDKEFSFGPVGGKLKPGKYEAEVLFSQTGPYWNGDQTDDPHWEVDETGPSYWVGETVPQVVKFNITVSIVG
Bb_ERL836|KAF1738789.1	MVNTTIKALPPEVRRFIHKELAFTDLANVAAVWPRAKIEVQEWTTNASLNLDNLRHLSGMAPVTLHVA
Bb_ERL836|KAF1738791.1	MTHFPNAAPFTGKLLDDIAESSSHDDDHLLAECQYHDLVDHSPPPYIRSTSSLGLGSSWSVSSSGPTTRTLTHDEMTEWQRLRRDTGHLGRLALLRAGAVVEPFRPTPLVRHSSPLRDGRRVLAAEAEEEEEEEEEEKKLGEQQRLPAGEETRGWMGCLWDWAARVGNRMMRAVRFVFARRKRVARRGAVWDVQYEPKYDVF
Bb_ERL836|KAF1738828.1	MLDDQYKLPSIADDENAYMLGSIGKHKVVMTCLAGQNGTNRAAVVVTNLRRSFKGIHTIFVVGIGGGAPSMDDDIRLGDVVVGTSVIQYDKGKVITYERFESTAAGKHLIGRLAFAVSFFQSKQDANRCGEEMTNLLKSRLGNLPGRFARPNRPDYLFCASYDHSSQDTPPKPCNECDLDRLLSRAPRSLNLPSIFYGCIASGNGVIKNARKRDELSAKHKALCFEMEAAGVMDFPQCLVVRGISDYADSHKNDDWHGYAAAVAAAYTRLFLEDMHPEPGRQTTFELRLDFKSWIQYALQMWSRSPIIRWSIISCSLLLVFAVVTVPIVSKLLAESTAALKRQNAILPQILSNAHLDGQTYLVARRNDGQLWFTTKEGGLWTHRWTSTQQHAKSQPTCL…
Bb_ERL836|KAF1738852.1	MAMQLTELAEQLVTIRHNLDPKHGDIPDADELEATRLALSQLSDHANALMNTQTSRLIRGILPLLTEKNELLRELIEYWQRILADPGRPGGHAIKLGALKDALPKLEEKVDEFKSRLTEYNTLCDEYDRFGTELRGALEQLEHQAHQLQNAL
Bb_ERL836|KAF1738885.1	MARRPLDGSGLSEKPGIKAPGSEFGTKLFQIRDFENGVKTSREDGIQPAEDISVKESAGSFSSSRVSQLAIHQKMPFWNLLQNRN
Bb_ERL836|KAF1738922.1	MAWNFISAPVFLVIFRETLETAIIVSVLLAFLKQTLGRPDQDAKIYKSLCRQVWLGTAVGFLICLFIAGTIISIFYLYGRDAWAAHEYYYEGAFSLFASIVISVMGVALLRVGQMQDKWRNKLAKALQAPVKADTRQGWLKRLAEKYALFFLPFITILREGIEAIVFVAGVSFSAPPAAIPFSALAGLAFGVAVGYAIFTCGVFMQMRLFLVISTCFLYLVAAGLFSRAVWYFETQDWNMIVGGDAAELGDGPGSYDIDRSVWHVNCCSPEVDGGGIWAVLNAVVGWTNSATYGSVIAYNVYWVFVMAGLATVRYHERNGRFPFMRAKKAAPRSQGHAQSEASPLLEGGAH
Bb_ERL836|KAF1738928.1	MPNEAPQQELVQPWREWYADLMTSKKELEQITISDGDAGMVPAKHGMSQHGTIALDPRDDVDLFKPKSKPVR
Bb_ERL836|KAF1738941.1	MNAANFCPVFDFPGGDFRRAIYTPFLLGAMTACAFGNRGPGGAITMSSTTWYEFGWFKAAKQQLGKKIKAVKLPVEDSQGLARHTKGF
Bb_ERL836|KAF1738951.1	MMRSLLLFDPLQKAVREMDADSRLAKDPSKARQAVAVQIVTSAPKERRRHQDDDFHRDLG
Bb_ERL836|KAF1738993.1	MLKTLPRLVRLSHRLLLFGPHLAPLLVAVQLLALVAAVLFRLRERLNLALARPQLAPPPHRLANLEQQSRVLGRAKLLLQRVHHDLRARLDAVEPRAELVVGAKRHRDRRVRQVVQRLQYLAQRRPQALYRDAPPNGLERLHGVDLGDDGVGAGAYLLAQNVGQTPEEVANVAGTLGRLLLVLVRCLLLLFFFFLLLAGDFAVSRLLLRYVGKARSEEDDDLCDFLGQRLVDLGAAQDVQTQAHVVLQFLHRQRETVRSLERLSGGRAAALLRKVAQIHSNQADCHETHIDILMLQAKGNIGPQLLVVGCENPLRREELLYALPVRLLEDLLDQLPGRQLTLFAVVVGEDKEEREEACRRYLLHKLVRRLHEKQVQHLQDGQTATLAIILEVGDDEIEL…
Bb_ERL836|KAF1739023.1	MPPKVLLIECGPEDNRGKYLLDNDWQPLVKVLTEHAELKTIKSADGIESTMKAFKPSAIVVMEGGLDILCPNLIAATSKFRAFAEEGGIVFYGGVFSSVVTRFDMETIFGEMGFNVGWKYNRYIGYYADSWDGKDKGSYDRLVKASLNREAEVFLNNSLNLQSAQLPDEIDPFRPLVVEVTNPAHVLYKVVDPLVKKDAEKHGVGVMAPFGAGFVGFWSDRDNRVAQAEKVIPAMLGLTGKQQ
Bb_ERL836|KAF1739079.1	MQAASPHTAARTRQSRCRCPRGSSRRGAAEAADEQQDDGDEHERLDGAVRERRDNVVAIAAHRRKGSREQTEQREDERPEPETAEDEPANVETLVGGGGEAGEAEGAADEPDEGEDGEVAPAGRLGETVAEAEHDGAAEKGCVEEDLGDG
Bb_ERL836|KAF1739085.1	MGSLTVPFPYQQRLVARAFTTAPIGLWVASTVMAEYHRPAQPPASSSHPTYKKPHAFYGRIIGKNPSIQEKRFLSTGRPGKRHCSHVSLCNGSGPVDLRLMILGSTCTLSSGSVSAWHDTPAASMLFVKRQISWKLEVGHWHKSDRQLGN
Bb_ERL836|KAF1739091.1	MDQAVPMLGRPKQIRGLREVLKKLRKCIQRIRTWKRSIRSRGATYTPEVTTGGPHKRKEALKSRLIIGKTSFTPTRMKQTSQGGQAGSLAGNANLEIAMVDESPLAVAGVGGGRRPVDPRHVETDK
Bb_ERL836|KAF1739111.1	MPVIRVMISDINTTSCLGPGATGNGGIRGTRNDGTGGTGGTGGTTTGSAPANSGPATGGLDLRKLLDLEGLFSADGMSRPESTMFWDLDLPDLIASLPKANNY
Bb_ERL836|KAF1739113.1	MANSYFNDQAKLADARALARSFSQTKPPKSKGNSRPRAHSQDRDAQLRGAARAQLTQSIVRPGGFSSTSTTSHRQPPRQFHARQESTISMATWQARKDAPSITGGRGLDFLSRKDALVSIPEAGCGSQS
Bb_ERL836|KAF1739127.1	MTCELIQQADMANAPSLDGAQHKSAMADGEFKVQNICCVGAGYVGLEYKDSRKAHGQLIVLSDIGGPTAAVIAFQNPRIKVTVADRDSDRILRWQSRHLPIYEPGLRDIVRIARDGSSCDMSSRQRTTAHAESFASNQETPLAKRSANLFFTTDLARSISEADVVLIAVNTPTKAHGIGAGCATDMTAFEAVTSVVAQHAREGAIIVEKSTVPCRTAQFIAETLSIHRPGAHFEILSNPEFLAAGTAIQDLLYPDRVIIGSAPTLSGKKAAAALAKVYAAWVPRKRILTTDVWSSELSKLVANSMLAQRISSINSIAAICEQVGADVDEVARAVGIDPRIGNKFLVAGIGFGGSCFKKDILNLVYLAESLGLPEVGSYWSQVVEMNNFARERFTSRIIK…
Bb_ERL836|KAF1739130.1	MKSTWRTQNRSGWTLYHWFYELLNIHSTELGRPVPVHSKQAAVPYLSNWTFLGFIMIHGMAPMIVQHLYTAWNGNSLGFWKAMVLYNLCMALTAIRGQHILRNLGHQLGFFDGEDFRRQSVPDTGIQRAFVGINAMLTGRSSLLVLLAYSNSHAPADVAWHWLPFKMVTYTMVLDTWFYWSHRAMHQIPCLRRHHKRHHQAHHPESLLSGFADYEQMMMEFVLFPAMCYYTINNIGLSLSFYEWWVCNLQVFLAETGGHSGVRMHASIPSIFDPIFRLLGCDHCIEDHDIHHRAGWKDSGNFGSQTGIWDALCGTRKERIEGKSGNIDWNNPVKWPLV
Bb_ERL836|KAF1739131.1	MKFSLVGIALVVATATADPHTINAIKDMMKETVAYRKSINEWNGSYMGGLLLLKQTRDLVNKMRAVEAATPKKRDIEQQRSPEMTAMLVKEGFGNAHELVGEIGASVDDAIAKKQQFHAIPVVGKRMALSNMESLRSAASDLSKVFAAAGDDEGRAEETANLLSVMDKHFERGIAAMKDEL
Bb_ERL836|KAF1739185.1	MKFSLVAVALVSTVSAFCWDSVTCHNGGNALCSTVCVRQGNPRGGRCLPRDGCPGKSICACYPNKRSNDEGAVTVKAAAAADDDDDDAEARLWEEEVRSGIAPYVAERDLDRREVREAAIEAALRDVSGTDDEHAGEAAPPALLATRSACCSLLPPAKGLCCEAHCSYIEKPGGQCQDRGKGEVCYCN
Bb_ERL836|KAF1739192.1	MPNNLLPRQRQGNRQSTKNLSALVYETQISGLLKAVHTTQQQLSELGLADANPAPQTTLENSDILKRFLALVSRTQVCEDFLQRNFDEGGAQKERRILWICSSPGAGKTMLLRAIVQSYQRTNNKSMFGFCGHHVAFSFRESGRRRRYWDDYALYAVKDLIYNLILSQPDLCDHLKKLCTIRYAGHKDNGRIDFDAPGDFTAMSMLLCRMVQSEQFQPTYFVLDGIDEGIEPEKQGAYSQDEESDFVRLLGLVATTVELSSKVKWILSADHARWDACKREMLEMYDSKLQYQLLDLDTELDAKKAPNIVNIVRDYAADRLVNISSSCELGGYYNNSFVRKSLMDMLEQAALNNFLWTKLALLSIVQASTLPWNAATMLGQLAMRNKTVAGFYDAELLLS…
Bb_ERL836|KAF1739201.1	MSTPPDANLINAHIHFGGGADAAGSGWCGGNVLVPETLSVRHRLMPKRSARHAVLAPSCTPLYGGEALVEKQPGTLQ
Bb_ERL836|KAF1739215.1	MPDSPPGLFITGIGSQYPAFLLGPEKLDTFAARFYDVDKAGLKKLLQINRCTGIETRAAIKTYETGFAAQTEAPTISDLDALFRQAGVDLTVQACRKALRESRVPLRDITHTIGVTCTNQGTPGYDLLVHRKLGLAPTVDRMLLHGVGCAGGLSIMRAAAQIANGSSMVGKPARILAFACELCTSNVRHDLAEAQNCPDPDNMSIAGALFSDAAAAFVLCNEFALRQSETSPIFELLTWGNALVPDTMQHMAFYAAQDGFRTILTRDVPVYTKQAIEPMFDSLLPHLAMTEALAASDFDWALHPGGEAILDGAAEAMHLTPDQLRASREIYRTRGNSSSPTVLAVLDKLRSYGKNRDHVVATSFGPGLAIEMAILKWCKN
Bb_ERL836|KAF1739217.1	MSMISANRYTACYRCHSQKLRCTRAVGQDACLRCARAGAYCVMRPSKRQQQKRPSLDPEQSCIAGHDLQAPISNSGNFAQPLKQGSEASGVHTSARVDAGDGTSPLPAQDIISAWGDPVVLSADDLVMLDCNFYQHPDAADASAASADAADAADGDYGSVSVSSTAPSSKTQPCQQLALAAIESPTSWVSRCFVLRNKLDGSYKDHAIFAMQQQMQGNDQDTLAISEITSDGETANVAQGERMRCLSHHAISPWSLDQSVELAQDLLCLIEQLEKAHASQRRPLLGSASFSKASNNLLLLSCHSQLAGTLHASLDWIADIIANKKRTAKIEDVLARLEPVLPCIRIGSVRLKTTLQAQLIAVMGTLKSQAVEIRRRMASVLGPSPRLSSMEGQMLTRPD…
Bb_ERL836|KAF1739218.1	MPGKRCPGRRVLHTRQGKGLHSSTSDREGLAALAAHKKRNAKNVAFFYYELLGDVHKYQAILAKTEWPSLAAGAVVA
Bb_ERL836|KAF1739223.1	MTSGRESTQASEEHIISLGIYCPESAPCHVYPNTTPNTLNTLNTPNTPNTPNTPNTPNTPNTPNTLNICHKGHSLKFT
Bb_ERL836|KAF1739230.1	MDGRTLSSQTRLDSSSAYYSGQILSVNSSMSLDTSNEHDTYEESYSQATGLVALSKDPQRLFVNGNIDSKRTADNSPKIETAAPSVYPDRDEITVPDDGRSTKS
Bb_ERL836|KAF1739231.1	MEGAGIEKVAFWGLEPYNAEQASDLPDQVEPCILGSGVTDIGIFPENDDVRIPVNEEDVNPGGKYHSLVHLDYGHGLAMPR
Bb_ERL836|KAF1739232.1	MSTITNKPGVFKDTDKSDMLKGKHPARGKHTASQSDDSGNVEQATTKTTPVYFWYLNNAKDNVPRYTQSLSRSRDPVGTESVVNTFDGRAKVPEEHFNNRSGKYRAIVKLFILYDQQQQLLKDNEAAWPIATGWLVAKDLVVTAGHCAFDHSHGLGRAVKVRAYIGYQGYQNLTNAEGRWGKAIATNPEWCDKLGAEPRDISFIKLESPFLDVDNCFNWTQTPFAQNSADLGVVGYPGDIMDDGERGARMYEMFARTDYRLEDADEHMLQYKIDTYGGVHVLGGQSYNSASVFDGRWGNRFSALQLVANDLSTKDDVPQTASQPDKEHKDWLYLINKETTEAKADLADQMLSNSKRQAAKVVAPVSTHMMNATLSELSFGAEVGPEISILAAAAIATAG…
Bb_ERL836|KAF1739254.1	MARALWLTLQPLCALLSKYFAKEVPTYRGILTRAALKSPLQTSIPATEARYQNALRPVSGLLITMKCKKDEQ
Bb_ERL836|KAF1739267.1	MFIKTALYQALGFALLSHALPTTSCRAPGLSLTPVHTVPGTQGLENLAVRSNGHVLVTSIQSPTLYQVSPSASENPLTVAEFCGVTSLTGIVELQADVFYVIGLNLTGLAAVPGSTGLWKVDLRNSSISDDGTTLRPAEVSLVTNFPDAGLFNGMDRLAQNDTSHVLISDSGAGTVTKVNVDTGAFETVIEDPRMSITTEELLPIGINGLHVHEDNLFFVNFNQAVFAKVPISLSTGRATGPVEDLATINSGDDFILSRDGTKAWIAEHGPNVLVEVNIPRKTSRIVANSTLLLTASAVALGRTTSDHNSLYIAAATNVNGTDVGQLVRADFPYAL
Bb_ERL836|KAF1739277.1	MATANTSFGSSCTAKARPKKTLKSTEPRAGQGFDALRYPAGSLRPLLSPTLHIYLQASVITDAEPRG
Bb_ERL836|KAF1739287.1	MASSTVVAPQTLELELGSPFCNNLLLVGHNLLLGALLDSLLGSRGLLARSDGEHGSLYPALDAAVAPVGDDGHGGGVEVGDAAATEAAALAGDLDEEVGGEVAVEAAGQEGGDVVDVGELLQEIRGGGEAAEEETDGRDRIVNLLGGYGVEQDKVRVGVGGVFQVDEARGLHRRRRREDDAGRVEQRQLAVNLDGANARGDARLGARGARTRRARRLAAQPAQQRVDDGALADVGVANDPDGHGTLEVAAGREALERPKQRRRRVLHRQLAVVKRVRVSGGARGAQRQRGKVPPQVHEPVAQHLGRHQVNLVEEEDQALPAGGGAGHDAALDLARAGALGVAGVEHVQHHVGFVNDLFEDLVVRLARRGLAGRDLVGVQFLVVFFVVVLAHVVVGELLV…
Bb_ERL836|KAF1739311.1	MMATSMGPNFQGHPAGMGHPGVSGHPMAPGMSANGGQPGTPGGGMPHQFAGNPMAAGNPAGMNPAMMAAMQHGGNHNLQAAFQHMSPAQQQALQQQQLQNQFANPGAVAQMRQQQVYVQQQRQALMAQQAMAQNGGMAPNNMGGNGMAANGMPMNIQLTQQQMQQLRQGGRINPPSTPLLWHNK
Bb_ERL836|KAF1739326.1	MLLEHGLDPNSICMSVSGSALPMLSFAAETGNLEVMELLLEYGAHIDFGQFGQGTALIHVLDCAQQNEDPIKCQRQLDTAMDLVEDGADVAPGGETAVTAIHKYIKCMINRGYMGTATALIQAVECAAPDLVKTLLANGADVHQIDRLGRTALMVAAQQLLQYAGPRPETKESHDVEMICAELLLHGADPCGSDEAGHNAFFYAGDERSRFAELVEKETLRRRKDAEDRRKAAEDRRKAVRDDSTATADDSIAIEDDNIAAEDIAAEDDSTAVDGESNAQATAVVEDDTQAGVERAPTC
Bb_ERL836|KAF1739354.1	MGYIWDPPRTAKVTKQLGNMTLRIPDRRLRPSPPQYRTPRAVNLESGLPAGNPDSVDEMYSNVALLLFLLAATLEAITYLGAVNWLPTRLIFMKISLAMSWIRLVSASLYRHYLIKAITWSDDYS
Bb_ERL836|KAF1739356.1	MPCSTIGVSLDSVTDTDELPYAAIENFQIGRMRRIRKSLRATKIPTMNKDALDSLSICLGPRARCWPRRRNALTHL
Bb_ERL836|KAF1739402.1	MVRFATVLVATLAGAVSAVGIGRDRGTLMAIRAEAAKPMEGLDPKCNKWHRVVSGDTCEGVVKPMGVNMEDFLKWNTKITKDCKELMLGYDVCIGVSGTPAASGTNSPTSKPPASSSAPVSSSPPVSSSAPASSSRPVSSSAPVSSSVPVSSSAPASSSAPASSSAPASSSPPVSSSPPVSSSPPAPSSNAGSSAPAAKPSTASSNGAQTSCKGQSYVPQPGDTCSKIQAQYTNINLAQFYKDYTAVGTNCAGLQASQTYCFPTATSAAT
Bb_ERL836|KAF1739462.1	MPGEASAWRRLQSSEAMPPSRAEILLRGRRHKGGVAILITRGNGDKDAARNELGGAVVDGQRVAAAEAHAGKDAPGARAAARVGHDVVHAGNDARPGTRAVVAEDLDAVDAGFFGHAVGGAGNGARAVGAVAVAVPVLIGEEALDLLGAAVKVGVAVVDARVEHVHARAGAGAPVVPVAGGGGGGAAAVIVLSARDARKAPGGVGLRGKGGQADDAVLLNVLDLKAPHEKEEPKKSGFCFA
Bb_ERL836|KAF1739480.1	MLNESNKPFTFSKGPQPDPPSRPPYLSNYVAAGPGIKLNNHGSADTPRNRFDYSVELRQYQQKQEWLASQIEQSMFGDTESQTKVARKWVVDQWQRWGIWNREWPEDGPRPEEPWGNGHPACLLAMELTWEIEHIVTIRQPVDVSKICNTKAPHGSDTPPLNWSWEVVAALAAERLFSRHSQNGFPSTKIEMPSVAFRRDLKDLSGNLSEPVQKLVATVKDWDGLSLSVGTQIERRVRFGDPIGTTHTKPSTLEAGEARKSDNPFGRGLFGMLPRETSTVNDSRARSSESKTVRGGYNAETYRRLFGTAAWQPSTLEAGGLRNSENEQGRGLFGSTYREASPLKASIFVTESGQAFWGVATDQHADDDDRPSLAGDTVWEKNGTTIVGLDSSDNEEAVP…
Bb_ERL836|KAF1739487.1	MPTEIGKLGSVVADLDNAVWISGEAVQSAISTTTNVESGEAFAIFNTFLEIPEVSGLTVEEIGEIVKGSCFNAYQTIRRQQVIKGRKYTEASKLGKTITKSVEGDEGAEA
Bb_ERL836|KAF1739488.1	MACLDIPIPKNLARLVKNPPFCRPRVEDIQVLDLIRKFGQDLNRPNDEIEQALNLASGPSDVMVILERPREKHPYSASFDAFVQDCPALRAVNEMIQFASNGTRSIHTVTVVDAYTFKPHLKNNMPTKPTNEQCYELLEQIVKLKAPESLLCCWTDSKSGENGCNNAFVRGLMSVGVGTWPIMDRVELVAASRSSTLVRSFHPSYAVYHNEKRVYARMLLVCHFVLAFAALSGLSAVPGWMRAICNGSSAERGALTSDGLPHMPIKGHIRFALQGMLGSRESRVVLHTEQTSPRLYNADITDLVIELLSLPYAGGSLELARLCLRWRDYKQPQKKEIQKMLIDLGSEQEWFQSPQTEEYQAPRVMLGFGDEPDDEELANGLRPLEIDDTRLGHFDYDEE…
Bb_ERL836|KAF1739495.1	MHGILSLAALHIAHIDSASRKRRTIDASRHHNTSLQGFQQAIGEMSDENSDALFACSILNIIYILAMLRPVNGESSGGIGSRSRNIRALGTEWIPIIRGVEAVIHPVFDRVRKGPLSPMTNLGNWAELDLASETAPEDEAFCRIRGAWHGMPDSQVYDEALLVLRKCHLYITQFEAMPEESLHAWGYNRGWSGPLMFLHFASENYFTRLHQRQPPALIIFSYFGALLHGLNDYWFMEGWGKDVVRVTDEVLGEYWESWLEWPKRKVGLGHGT
Bb_ERL836|KAF1739496.1	MDVQLREATADEASSESPFKLYHYDPTTAGAMIFVLLFSATTILHFWQLLRSRCWFAIPLAIGGISIGYASRFASGKESPDWTLTPYIIQAILLLVAPALFAASIYMELARIIVLVDGESRAWLSKKWMTKIFVIGDVLSFIMQGGGGGYQASGTLAALKTGANIIIAGLFVQLIFFSIFIVTAVAFNMAINRSPTGSSRNDATWRKHLRVLYISSVIIMLRSIFRAVEYLQGFNGYLLRHEVYLYIFDALLMFIVMGLFNYIHPGEITALLRNKERNGGWKTDIGGHQLQRIGSEDELNGGRFA
Bb_ERL836|KAF1739497.1	MDSLVAAVRRAEDGHIDFKLYRYVPSLPAAVVSLAVFGLLTILHTWRLVRARAYYFTAFAIGGAFQTIGYAGRLWSHFDSSSVSAYSIQAILILVAPALFAASIYMILGRLIRTLGASHLSLIPVAWLTTLFVMGDVLSFTLQAGGGGVQASGTIEMYNLGEKLIVVGLFVQIAVFGFFVATSILFHYRIATAPTHAATHGVVPWKRHLFVLYTTSTIILVRSVFRVVEYLQGNGGYLISHEVFLYIFDMLLMVAVMAIFLVYYIDDLESKRARKGKDNTTLQCEADSSDGMLHEFPRK
Bb_ERL836|KAF1739498.1	MLDLKLMHHFSTSTYATLFSSRTVRHFWRGEAVQSALKYDYVMRAMLAVSALHLAHHSPEKREQYISTALTYHRLASREAMSLMSDVDEEHAGSLFLFSVLTIFFALGGPSQPSDGLLLFGESSFPEWLFLLQGTKSLIEMLGPPGSRGPAEPFLAHARQSPLWKDPRPETGDASDMMDAMAELEMLVCSTVDDSETLRIYKYAIKELRMVAMVFLKESQADITDAFTWIYLVLDDFLPLLKVPTQEAIAIFSYFCVLLKKLDMHWWIRGWGDRLIRRAHDMLDSEHKSWIAWPVEEIGCVLST
Bb_ERL836|KAF1739522.1	MAPSAPLNSPESLAETLRLMKNEARTLKDRARSYPNGQEHKILLLLKAAAILQDCLKFIVEHRRHLGREEALCRDQRDSLLEYVRKEVEQSNTNYDQYKAEPVKPTKLQKKCKTGEQGEKLVPSPH
Bb_ERL836|KAF1739524.1	MRTFRLVNTATWAVESFEIGQAPPYLAISHAWSDCIFPKHGNFGQSFGSGAIRQTIQQRGLHQVGYCWIDLFCIIQDSEDDMCEQMPLMSHIYGDAKVVFIILTNKLNLTQEQVDHGSAELDEALAIWDAESWTDEGAREYWVLGPGRAKLVQAMEVLSRFTSAA
Bb_ERL836|KAF1739527.1	MWGTALDHVLEVEVVTADGKIQRASKTENADLFWSLQGAGASFGVITEFVVRTEEEPGSVVEYTYSFSFNKQSEIAPPLGVLITGTLYGTLNEYKASGIPDKLPAASANFTMMDWLGSLAHIAEKTALYLANVPAKFISRSLALREEDLLSE
Bb_ERL836|KAF1739528.1	MENTDADTPLWSIIFNNKGGAISDKGAPNAHTTYAGYINANLDRKTTQKFYRGHKLPQLQQLKKKFDPTSLFRNPQSVDPAE
Bb_ERL836|KAF1739529.1	MGKSKSLLRLARNLCLINIIHQSLQMSERIRELERQLQQAKAREEEAKAREENERRKTEKEKLKNQKTTLTEYLHNCHFDIYQKLRLAGASESSTGLATSVDGKY
Bb_ERL836|KAF1739533.1	MQPPKDICSSRNTTALTVFWVSQGKGKTSRLERVVCLCEHVVEAITHATVEDRELLSQVVCVATARERKSGGENLNSKCIFRCQNLGTDTDATIEPLQSLGKKRKRWGGKSAPKKRAKTLWK
Bb_ERL836|KAF1739543.1	MSDYSDYSDYSNGSGSSSKDSASCDIWVPETIKLVIMAAKRLSEDYKNDKTEFNKMIAFKCAHNAIILARKDSVLKDEAPSIMKEIADYFDDAEDKAILDGFLNKAEIRLVPVKSELTIHDYLLISKGSD
Bb_ERL836|KAF1739562.1	MLTKWRIGDFVDCARGKKAEKKKKKKKKKKKKKKKKKKKKKKKKKKKKKKKKKKKKKKKKKKKKKKKKKKKKRHAWWQKDLDGMTVNDGCRLPVASV
Bb_ERL836|KAF1739574.1	METQLEIFGGREMLGLACFRVQITRSVPPGFGRTVDLDGHGMAQVIADAIDEAMAVKPASDKV
Bb_ERL836|KAF1739582.1	MHGYGVFRLSSSCFHLKARLLNHIPGLSWHMHLPVHAGNLLHLHLQARLHTGRMATPEPSKKSRASIILQGAGAPPMRIMFCRRLAKVAANDRAFKARLHCELANSHLTAIPRPASKLKYKLCATRCDDTRPHNLISTMDV
Bb_ERL836|KAF1739606.1	MAENQSHNPQIARESRLHALYGDKLPRSRLLKGQPKERFYFDSGDHAVSQAHRSTNIGEVDTGVEHPLREHISHPVSAVPASSNVSAGGVDTNTYDGQRSTEVNNESSLHEQVSRTQVQDENTANISK
Bb_ERL836|KAF1739608.1	MVVLCPELGSSLELFANKKRSKRASISMSEKSDVDAVSQDAIPSLSDSRRSSRSEHAQDPENSSRLNKAISHACEKCRQRRSKCDGQKPCERCKMRGTHCIYKARLRQTKAQLKAEIAALRQRQRVLDQLFSDLIRPERREELIAYIRDSKFLEDGFELDNLGRRLSRSGTDMAESASTFSRKSVPSTCGTHPQTRARVGSPERIADEHRLNQCNIGKDETQLWILKPSCKLLQSTLRSDFDTESTPQPKARTRPENPNFRQILEWQQGIYETGQLLTELDLDSAMTWTDITSDTEFIRHLLALYFCWEYPNFTPISKEHFLRDFQDTRQQYCSPMLVNALLALGCHLSDRPLAAADNNSIGNTFLNESRRILFSTPDHHQVTTIQSLVIMSLREARCG…
Bb_ERL836|KAF1739615.1	MQELGDRPGKRLLVVANRLPVSVAVRDDGQIDMTMAGGGLVAGLQTLSKSIEFQWFGWPGTDIHKIDQGDVARELDKQYNSVPIFLSKEAVENYYNGFSNSVLWPLLHSLHFRVQFSHTWARAYREVNKYFADTIIPYVQDGDRIWVHDYHLMLLPRLLRDRLQDRKNVRIGFFLHTPFPESDAFDIMPMREEICDGLLSCDLAGFHIREYVDNFLDCASGVLSGVKRSPSDLHYLDRKLIAHEFPLGIDPAEYKKSIACDATQTELGRLQDVFRGKKVILGVDRLDYTKGIPQKLHAYDRMLSENPEWIGKVQMVQLCVPTRSTVEEYKILRHEVESLVGRINGTHGTLTWTPVQYLHRTLDPDVLHALYAIADICIVSAIRDGLNLVCFEYVASQLS…
Bb_ERL836|KAF1739617.1	MADFESSNMNDYTNFEDFFARRLKPGSRPLFKHSDASAAVVVADSRVVAFRIVAATKVL
Bb_ERL836|KAF1739618.1	MTELVMDTQLGPMFENGAVASFHLSPQDYPLPQPRGRSRQAVPQRAGRLPGRPGRAAKRRQILTRNRRSYVVIETAEFGDVLFIGLGATDVGSVRIHEKWQKKGTDELGLFQFGGSSIIVAFQKGRMQIDEDLLKLSQARIQDSVEMGMSLGYALSTYTGQHWWPMLFQCCHALHGTYWLAPYAPSMSQTALYWYYPVFLVEYYGEP
Bb_ERL836|KAF1739623.1	MSLDLGPILGAGMLAEDEVILDALRASGFYGIRHDDFLTIIKHAIIGEQIRGKPLPPQIVLGVGTGGLMLQNQPAEPYWSRTAMYSFLKIVDMPEPDLSAPTMPVSLSIKARMMGCTDVETATNIVCSGLAGMLAKSMNMATEEIDPSRPPSAYGVDSLVAVGVRNWVFGNCGVDISVFKILSELTVFELSKLIVQKPGFVQQVLARE
Bb_ERL836|KAF1739625.1	MSRPDITVPLMLTWRTYDVEIDIWSAGCIFAEMLEGKPLFPGKNHVDQFYIITKILGPLPIDVINAITSENARKYVKSMPTHKRQPLKKRIKTADNAAIDLLERILVFDHKKRITASQALMHENLTPYHDPADEPVAKERFDWSFSDADLPVDIWKMMVYSDILKYHQAKSVVAGMGREKISQKQKDR
Bb_ERL836|KAF1739630.1	MVPTADQSPDSTSSGKRKDESAKPDDPVFTPEVSLDSTSQTANSPTTVTESSFAKQTEPALSGDRSASHTLLKLGSGQYEHTAITKFRNIVCADEDHTDPDYTSISGAWPTSLSIGIRVTVEPTSTIALSPTPDQS
Bb_ERL836|KAF1739633.1	MADNNPGNFANRPKEEVQNIAAKGGKASGGQTSSGGSDTGSNSNTGNQGFASMDPDKQVRIPIYCRVEARANLSM
Bb_ERL836|KAF1739634.1	MHLHTKSLARDLVREGAESFFSTRRHEVYQFWASLLASTTLRKGAPSKRVLTALLLLERRLKRSRSRRELSRLINIRVAQLIPQLKDAIKEETRSKKLRTAKGRGVTTIAIDLHQASLSTTRKNVQSLWRISNRWNILSNGSPILSILFANKAKKLIQDFSVTLGTLKTLAEDVNAMVLDSLARESPHSERAVKLSTAKTPTAENVTELLRELDITRDS
Bb_ERL836|KAF1739635.1	MVKALQSTGCDTICLVPPAHQDKYDICVELVEAAKKAQIPNVCLISSAGCDYATAEKQPRLREFIDLETLVLQSKGDTSVWSVRLRNSKEGTRVHAAK
Bb_ERL836|KAF1739636.1	MYEEEDQGVPESWGLPPHRTVRRAMSQTDAYIAALIARKSGMGNFLQTNNGFFSTRFSNYMNDGGNTSRSQSNYTPLAVDDYRRQPVPDAKAEVSFNTLDYSPLSERRHTLYSPAELESSVDCSSLASPTFPAASSQTQAPSPTSSSSDMLTYDSNHAIDFNSESGKQSLGMLSLNLEEFLVDMESDSSLNLTQDGMLVRYS
Bb_ERL836|KAF1739671.1	MLRITRLVRVRQLSSLRLHDSAWSHSQIFIRSKTMAHSLNPSVALSGQEDLNSSAAARPVYAALPTSSIPIGIAKADINVINNGVPTVEKSEMQLPLAAEQDEHDIREKYRPFLRHFPRPDGPDWIQDLELDIVTEMARANLAHTGSRLKVLVLYGSLRERSYSKLTAFEAARILHRLGCDVRIFNPEQLPIRDSVPQEHPAVQELRALSLWSDGHVWCAPEQHGNLTAVFKNQIDWIPLSTGSVRPTQGRSLSVIQVNGGSQSFNTVNSLRVLGRWMRMFTIPNQSSIPMAYTQFEDEGGDGSGAARLLPSGNRDRLVDCMEEFVKYTIIMREHFALFGDRYSERKESAARATQAFAASALQ
Bb_ERL836|KAF1739721.1	MSQHSRHSGPMQNPVLEYTGPDFGFDANQFCRQDAWQEFLAQGLNPGLSGLLFENAGWDSYVKTFGDCLS
Bb_ERL836|KAF1739784.1	MSDTKLKVWLDSKDNTVEGHIFTCTLLFKGKKVWGPVSAHDNTIELQKALHKADSRFEVELKKKDRTLEGHTRYISVKAGGKVYLDKLSTHENMQGLADVVDAIIALDD
Bb_ERL836|KAF1739795.1	MTRVVSNSSKYWLEFWLWSRIVGETRPLACGEEPTRPEDGVFSAWTAPPVVAAVMDLSKLERRDATSEIVVLRTRPTAVLEGGYVHKERFRVQVEQGDCRSHRTFLLWHTMQDRSYRWDKENDAGAECEIFDSAVRRFNRSGGETMPKTFVNGFYQIKPAITGV
Bb_ERL836|KAF1739820.1	MPQEGMELGERARLRFEVHVDPLAEALNVAAQRGQHSRSGPHQTHGTDYARAVYKFSVLPSGTGNHHERLARFLGKLLEITGDRFSAPRLQENFVTLYRFVQFSSCRTTQSMAPSRDQHTKSTEQEQAGGVKWRLQDGITFETCYGFHQYADPSQAESPGQMLFLT
Bb_ERL836|KAF1739822.1	MSSGSNLFYSHRPTNNLLEQPQLGFIVGFRSAKSRTGAQLQNTETMHSTACHPEPRQAGPANSYSAAFSHDPRLRLEALTESRDTSRYNRTFIAYANQPKLAPHIINVNIPSPAHSPLFLPPSLLPVTHHFPVSPTPDAVSPFQESAAAPARQMTPSPQAGTAPYSPRHHTASSARAFPLALRLDTACGPAAAAPFPQQECSYDSAESGDEIGPPLPRASNSFLRERNFPSEEEGGEGERPRRPSEHGLRRGLIPGEPSAKPDTSLSEPSEGVVRSVPTANC
Bb_ERL836|KAF1739833.1	MLTRQYVRLEGSDAPVDDEPTEPDQSWTRDSTYTLSLMLLVSTLYVFSDISRYLACLKLLSQIICQEHYLKHDDPSVASASSSLSEDMCAVPAVQQRLAHISGNMLSLGAALNFIFTIPYGLMLDRLSERLVIALNVTGFVCSSAWLVVVFWFSSLFPVEAAVVAPIFSAIGGGYSVFDSVTMVIVVRHVPKKHRSLCFGFFLAAALLTQAVSLSLTGSLLEGGYLFTPILLNFPLGILAVLLVVMMPSGAQSIRSMTAGRALLTWPLLRQEIKSTVTATGGLVSDPRGLGLLLVVPLAKMADPLTEVILLYVQKRFGNSFAYASRVLTFQTMEGLVLLAGVIPLLNMLLQKRFHMPSTKVDQLITRSSFALLGVGALVMGISQTWFLYMIGIMVFTLG…
Bb_ERL836|KAF1739839.1	MLRTAATNLLGIKHPVILAGMDAVASPKLAAAVTNAGGLGVFGGVNYTPEAMREALAELKSNLHDKSAPFGVDLLIPQIGGSARKTNHDYSHGNLDELITIIIESGAKLFVSAVGLPPKRIVDRLHDAGILYMNMIGHPRHAQKAIDNGADLLCAQGGEGGGHTGDIATVILVPAVAKLIKGQKSAFTGREVVLVAAGGLFNGQSLAAVLMLGASAAWVGTRFILAEESGASKHHQETLKKSTFGDVIRTTAYTGRPCNVHASSYIRRWEEERRQEMLDLQAKGIIAVQHDLDTKPDDDEVLDNAHFMAMGRVAGLVDEVQPARRIVEDMVAEACTVLSKGQRMMEKL
Bb_ERL836|KAF1739840.1	MTVYDTIVIGAGMAGLTAARDLSTRGHSVLLLEARDRIGGRTYTTDAFGGQFDLGGGYVHWTQAAVWSELERHGLAHIEPPLESQVYYQLADGKVHTTEIEKTYGLVGKLFKDARKRFPLPWNVMAADNSDINMETMEERINGMGLSKHDADLIKGALSGLSHDYKKQGSTQLLFATASNFGNYAAELETAGSWCIPGGMTKLSEAIQSTSKAELRLNTPVGKIADSGHGVTVTTSAGETIQSRTVVVAVPLNTMRLLDISPALPEPVLAMLETGNPVRGSKLWVRVRGHVTPFSALAPPGEHPLNTMRVEKRWGDDTMILCMISQSDSIKHDDIHAVQTALRKFVPDLEVIDTAWHDWNADEFSRGGWMMHAPRHFLDGAVEIRKDHGRMSFAGADIA…
Bb_ERL836|KAF1739843.1	MVPDMDQRFGPQLAGHFDFTLLFEQTIFEIAPNSVFVLATPFFLKSIASHAAKQVRPGPLLWAKMALGALLLAAYIAKAALWQSKSELHSQASIASSIISLVTSLCTLVVIYSAHVYRRRPSAFMSVFFSITMLLDMALTRSYFLRHEMGYSSMQSIAAIQIVVVVVKLLLVVMEEVPKTTPSGKENVCSNVKGDSELGFWGKALFCSVSSLLLFGYKNELGVENLPPLDEQFESRVLFDAFFKHWSKLDRDGKFVLLRACLRTILCKFLAMVIPRLCYAAFSLSRPFLIQRVLEVVNSGTTTYQHATGLIGAAILIYAGIAISRAIFERIQYQVKVSIRGVLSVALFDKMQRLSIDEKQSAAAITLMTTDVMGVEAIIALLHEVWVTCLELGFAVYIL…
Bb_ERL836|KAF1739859.1	MRRCQWNLKPVNAITILHFPRHNFVLGRPDPSLMLPRVQHNALSIIHLDLKDKFAEYLGPSRIRKYSELLAVRTLGDASHHVQSSQARLLLELPGAAIQNRRVLVIDGTARELPLARHAVRRGALHEKNSPRGGME
Bb_ERL836|KAF1739867.1	MGGLPETYSSWMAESHRSNGILARSQAAPLSARLRKDHYLKTEDDKSRGMMHLLAAAGDCVLLEFLLHQKFYDPKEKYEHGMTPLSFAAKHGHKKVVQALLDRPESDTQSRDDYGRTPLSHAACNGHKDVVRLLLARSSTKADWRDQAGRTPLSYAAQNGHNEVVQLLLSLPHVKASSRDENGLTPIWHAAWGGYKDVVQSLLSRPDVNVNERDNDGSTALWRAAWRGHAEVVKLLLAQPNIEADAKAANGLTPLWYAAWNGNTDVVRMLLARPDVEADLRDKNGSTTLSHAASTGNKAVAQLLLARPDVNADSRNRDDRSPLSYAAEHGHADIVKLLLLARPHVKADSMDGNGSTPLWHAASRGHKEVVELLLARSDVKADSRGNCGSTPLSQAAWGG…
Bb_ERL836|KAF1739870.1	MLPLSFTQCVTAGIALVAKQYPKAELLEALCTSPKVGYVNSPSEFTNLDLVFRANDGTWGSVRMNTTNCADFALEYVSEPVMDDVAIPWPVEKDAVQADQYLKESSYPSAYDSMLLRWPFYPGDDEPYYIFHLEKYGDLFAFVPTRSIKICLSK
Bb_ERL836|KAF1739873.1	MERVRLDLATFVRSTTTKPLDKIFKAVGVLCWALTYACVVYVNFTQKTSLIRRDVVAYNFTWEIFRTFLWNDNDERLLTMIIGIGWTVLDALIVAAIFLYGDGTDNVGIPEQRAQFAAWSAFYITLSMVMRNAGPEYARVWRHASYWWAILVNMSITRHSFAYSTENPFIGVMAWCNFVGNATYLYSCWGLYQSWYYPMKHPVRFFMVATCFIPALLNNLVFIVDARLYMTTTTSKA
Bb_JEF-350|KAH8707211.1	MHFTVALLSLSLSIFSAQAAAVPTDGVVLRAEEPISHAHRSTVEGRHRYHLDDDEDASLEKSHRYWLDDDEDAGLEKRHRYWLDDDEDAGLEKRHRYGLDEDEGAALEKRHRYGLDEDEGAALEKRHRYGLDEDEGAALEKRHRYWLDEDEDAGLEKRHRYGLDEDEGAALEKRHRYWLDEDEDAGLEKRHRYWLDEDEDAGLEKRHRYWLDEDEDAGLEKRHRYGLDEDEGAALEKRHRYGLDEDEGAALEKRHRYWLDEDEE
Bb_JEF-350|KAH8707223.1	MVEERASNHVDPTRECEAPSAASCGDFQGLAQVSHRILHQAAEDGDGDGDGDGDGDDEFHPPKPGFSWKRALWADAIVPSYSFETWKRRGSYVIE
Bb_JEF-350|KAH8707253.1	MTRQITSCLTCRRRKTPNLTRLGPDTPSGPWAVQSQGYTPTLQYQGSAGTKHDSGSVSSTPASGTGSPSAMHTLPDKRGVPAHHNGSMLLLQDECSRLVSPLHWASTVEPTKATDSIASNAHSASPGMDEATRDVLMNVDSVAQRPGDGQHPGAVPNLPLPYTASPPGHPSFTHALMGSRSDDDNKNLAPYYPHSVTECRFLLDVFISNVEAVICLFHEPTLRQAFDAHLAQQELYAPAVAMTPGQGSDKAGHFEPLMFAIFFSAIYSMDAAQVRDIFGATKTDMLKRFESALISALDGESFTSSLALPVLQAFVLFLTCRCRDDEMQQIWTLVGLAVRMAQSLGLHQEPTGFSFGAMDAIQVEIRRRLWYQIFYLDVRTAVSQGLPPVITTGSYTTRL…
Bb_JEF-350|KAH8707255.1	MASPMRIASSGYSRPPTPPAKRPNVLYLESVKQKTRKRTAILASSASHAAAGSGPSRSGDIGVWEPVSDAGWTLRGVWEPASETRDEGTESTSEISDGKEDSVSLSNAELSESEVGVRVPSLSESEVGLAPTQVAQDARRRVLCSPDAQLGRVDALDGEVSERVSGLVTHSGEPLNVLVQPSGSAALGRPLPVLPRQVEEHGSADLARRVADVRVKRGEAYAVDVGVLGEEEVTVEGKGVEGVGRGADNVRVHQAVVVS
Bb_JEF-350|KAH8707271.1	MFESAKCVMGIADADWTVMCESGRRHYEEGLTLAEGQHGRVRQDAVRTGILLDALEVSTKVQNELLCLPQKDLDAATKDAITLAEVLKQRAERMPKEAGSTCS
Bb_JEF-350|KAH8707272.1	MLRLTDDDSLSRVFPASFSGAAQSAAAATARPTCASVDVDVRAVSSVVQRRRAGSNRILKRDAAPPGLYSYQESQHTLSRDSAPSIVSAPSIVSAPIWLLSL
Bb_JEF-350|KAH8707283.1	MFDHDSDKARASGFSLDAYNHMRHNDYFSSGDGFGSIAPSQLARIPDDMSRMDSHAMDWTPTPTGHGSHFRNANTFNDQEDLIDFDEIPQAQPQVSGVGRLVAQFEHKDYVPPLPPRPITNTASSPAETDPSMSNSSFSSYFSSLTSAAHANHAASPVGSPVDSHYGSFGDVLSRITSPHDVNSMESGSPLLNFGAFPHARIASPHVNAVRSHVVSGMPQFPDERTRTPFGGETKTLMNTESMDNTDSHMFDDVERNILTFLKFDKNLCRSDKKLYKVGMELLMRLSRLILRQPSQFIDNRTSH
Bb_JEF-350|KAH8707318.1	MTSPSIPSGSEPTGVVPLALPRSFPKASGQPDECAAKCWFQFQSCYRSVPAPPQMGCGLDLNRCLRAAKICTMARPPCQKSGSPGTPSGTKPAGPKASPYGTPPNGWRPLTVAGAVSLKSLGVIAVAAMAVLL
Bb_JEF-350|KAH8707320.1	MTPALQYQCNFVDENSSYIILLKTRAAVKILEGAKAEGHGDKPYKSQPETQEQKHFSVNKIFENGIKEANEECARRIAGTIEILKRETGISDDEIFRVPVLYTKILKPKIPSNGDFQVGARYPNGVNGLVLTDSFYLAPKQWGLPNSAGIDTMQQAVEDAYKKAGFSVEFVDEWDFHSRKGDIHCLTNVLREIPGSQAALFGAPGSSPASGGRGTPQEREKELCKSLGIKDDDCRPRVSQCIFEAGKSLRELEEDDARQVIRQCVSKAIK
Bb_JEF-350|KAH8707340.1	MSKQARPGIAKSGFAPVSRTVTADLEHVLEQYDHDYDQVPASLIHLGDHWSAIFNPNVARELNVELVKEFGPHQSFCPIMDVSFSPDGRHLASRSCGGAKIWNVQQDWQKIHDFPDSPTSDKGMFGGESEAVRFSPDSRLVATGGGGGDILIWDMESGSRKHRISGHDGGVRALAFSNDGKVLASSGGDQTVCLWDAESADLIKKFAVEGAVLDVNWSPDDSLLAASSGHDIIIWDAGTKSVLSRFETKSQGRSSLIASLVFSPNGKMLISGGFDGWIKVWSLEDGIPDNEALLLQLRGQEEVICSLAVTPDNRWLVSGSKNRDLLLWDLQSGDAQVLVSAFANSVTGVDVSTKGDLIATSCGDGTIRIFSYSPYASPEPEAAAKVYTHGSLRGFDMPL…
Bb_JEF-350|KAH8707341.1	MKPLTLLAITIGAAQASVSPINSIFGQTKTGLDVLIASNYSQLASRKVLLLTNPTGVTPELNLGVDVMFASKAVNLVGILGPEHGFRGTSQAGAGQATFIDPKTGLMVYNAYNANTSTLVSYIRDSGADLILYDIQDVGARFYTYIWALYDVMVAANIANTSVMVLDRPNPIAGNNAFGPVLNESFVNSYVGRRSISQVHGMTVGELAKMYVGQGWIAATANAQTKLHLEVVTMQNWRRSMRFEDTGLPWVLPSPNMPTVETAMIYGGACLFEGTNMSEGRGSTRPFELLGALWANESWADAMRSLRIPHTNYRFQCFTPTTSKLSGENVCGLQVYVELKGESSRLAHFDAPFVGVSLLYTARKLFGNGSTLNMGSANQSFGFLYNTRSNTYNIDVLAG…
Bb_JEF-350|KAH8707342.1	MKTAVGIVFTAALGSALPHADKSTTTLSSRDTESKLPWILYKGTYGPCMEAVHGDGGREAIEKGCGTEGFCDLLNPVYGPDNLERLSKKYGYANNTECYAAHDKIPWVEYKEDYGACMQAVHSHADREDFEEACGTEGFCDMFNPEYGTESLKRVLETWGQYGFMTHTECYAGHTKKPWVEWKDYGSCHDVAYSVVSREKYEAGCGTETFCDLFNPKHGTDSLKRMTERYGYATVADCIADHEPQP
Bb_JEF-350|KAH8707357.1	MEHNAPDLVVLCIEYPELYNVASGRIQDNKELCHGVKVQVKQCKYNEAPKQLKTGGSKLICTVSDHSDEVSLIFNEDEPDQKTKEGRKPASLPQSATATYKVIREQLGNGDFVDERTIKDTAKKTYDDKVAKETGITGIFEAAKSSNSVIIQAPRLSMNLVFELVLKLAQGMSPDLVLQRKAFQTVEDPSRHITIDGAFTYVCTMKRSEIKACACAESGRVCGIPTENKSKAKIIEDRVQKKQTGVVFPRFKTPETHGAQPYNESGLVAGFFRAHNALEKLCPAQAYGYAPWCKSMSVGSENFIWNEEEKPLMDLAIVVVRGGNAQVCKLTRGITVQEAYVRRARTFGTFDYKGQQGKVTVGAVIAAHTGYSGDNWHFDIAGVDRYHLIDEAVAEALEE…
Bb_JEF-350|KAH8707371.1	MAGDADALEGFDELPDAAVLRSEVTSILTLGRGVWKKRVDAISKRDETMLRVSVVTNYIRV
Bb_JEF-350|KAH8707395.1	MHFSTLLSFAAAGALVASMPYKEANQVVDNLGSGMSSDDTKGPEDWRKEENLLYKLLIEYRKEVNVQNPKIAQDPEIARSPTLDKVARTHIDNPYFETGSTCNPHSWTATADKEAKWKSCCFNIGQANTWPCMWDKPREISGGQFQGNGYEVYHGGNPNVYTAPMTAKGCLNAFKNSTGHNPVLINNGTWSTMKWESVGCGMGKGQCAIWFSPEKDSAASPDSQTAQDGLETPVSQKEEDALETPPKNPNPSSNPTPTPTPTSTPNADATPDNESGVAKIWTQCGGKNWTGPTVCAEGLVCKSFGVWYSQCKPAA
Bb_JEF-350|KAH8707401.1	MERLDEWVNMGRGRMRGYPPGLTRYGEDDARDYIELDREEHRFQVEYNGRGFEPSFAGLSHRLSGAMMGLITAALRNLFEPAAPLLPPLLPHPPMRPPFGWGRSRRREHLYRQSSWFDPEFGSANFRSNYSARSEHRYHRDNDDGYIDVDNDSTTFYDPYDMPLGHPRVRFA
Bb_JEF-350|KAH8707415.1	MNILGPSLLGEGFQEPICSDTYGASVSDFTGRVSAGSDHRTVAVPRSTDSLVVKTQQSSQKWEDQKETLIELYICRDMTLKSVVSVMKAQGFHARQSRDRFEAWHVRKHLKPEEKRIIAQIWLWRKQKCGQETAFMAWSRLVSQNKLKRIIKDHGEPLGPDDPTLKPPPFWLYYCTPPWINPSDSSIMVTQDGFGEVATPSTSSDLGELLHVTSANTVTAAATDRELFQFAPPDPVNLPAVLWPNPEQVSLGVNCMHQLLPAESEEAITYPLCFRCGSCALPAVVSFVNPASNQHQQTAEGIPEWFLNNEAGELAVGLGGHAVNIYPNNLQQLCGQYLYSFPTAFVPDGGFDQLSVQVNAPRQIELSGVHGDSLGDLSAVRINIFDESELPRNQVNR
Bb_JEF-350|KAH8707454.1	MALTDTAAFVARNAVVVTATPCEHPPPARLTTGPFGVMPDGRPNAVWFTRDTVRRTSEKFRDVLALINTGAAVA
Bb_JEF-350|KAH8707463.1	MYDQVIAHIKDHVVTGADTQLLLAVDHDFGGLTLSSKWNQRPIAAASCTSEHLVSLLGQCKGDGHKGYLATELLRHYGLFNATDDLLDTYKRSGSTPRVVTMGQALAAKAGIHWSTTSHISDDVDLVLGLAKVPAGGNRYSTELAGQGIGVLSVSMANRTAQLRSGEGEQLNARGVLEAVK
Bb_JEF-350|KAH8707750.1	MSLCDDEEVQDEVQDELQDEVEGEIAAASEAVGCGEREAEVGETVGERADGELELAEVSRTWPGAAEGRGEVPT
Bb_JEF-350|KAH8707759.1	MESFTIKTPCSSANIGPGFDVIGLALSIYLELRVTVDRGKTRSEAPLNCRITYEGQGEGGADISLDPQSNLITRVALYVLRCHDQRAFPVETHVHIKNPIPLGRGLGSSGAAVVAGVFLGRELGGLHHLDNNRLFDYCLMIGTFCGALCFGPSGR
Bb_JEF-350|KAH8707761.1	MAAPPPPGIYARLTPVYLGRAAAASRALVECSAATGEGGCAIQPAPTARALLTGLVRTALERFAGIPAAFPLVAGTATNSIV
Bb_JEF-350|KAH8707767.1	MMSESKENPKVLVVGAGSMGTVVGYYLSLAGAQVTFLVRPHRAEQMARPQRLYCYDDNSLTEFRNFTYIVEPAKLVHRAYDFIVVTLDGATLKTETGQDLVRILGETARQTDTKVILGSVSVGILSWFLNLSGLRPDQVINGLFTVVAFPTTATPIVESSKDDSAIERITEADQAYSDRFGYGMLVDDAAPAVADAFAELYNASGKSRCVIRTVQDLQLFINPILVALLAFDLLQWPKMKDLDTQGEVWKLATKGTQEVQKLRVHGDAGQQAASILTGTGLAEMHYKAEDVLPFEYQVFNRYHHGEKVNAQDVKHLQECVRLGEAQQLTMSNVKELLRRFTVRSQI
Bb_JEF-350|KAH8707773.1	MKFTPLILASLASLAIAAGPALNCEETSTNTPEQSEGSTEGVIEEDCSNKEENAYVNCKKILGNSHTKCLDESDAVFTECKAAKPNFPAIEAHCDRPGKDKDACIFAARRCTAQLNKDADMWQFLQCIDRMQVCADQGAKLQLDQCLDKAKDCQAREFFTLGELTKLDQCAKKNL
Bb_JEF-350|KAH8707786.1	MFWLAWTGQYASVHWIIPTIAGIFLSASLMLVFLAIVNYIVQSYGQFCASIIARLCSALPTAMFHAMGVDGGGSLVAGVATLLSVYPFVFSRYGEFIRARSKYTAFGVAKPLNEDPGGEEHPTSYNDADLQQHQSNQ
Bb_JEF-350|KAH8707820.1	MLPNVKQQINELVRNLEDDEIREIQIDLAKLMGFRSTLLADFDDHVVLLREAFLEQIRGDTDTVFQTSSLNEVNPEMSPHAASLDDFAMADMDDFDSAIRTYDDSAVVQKPSLAFGSSAEAGKLALDWPRCSLSSGCEYQAEEIKPEKQQIRRAKKTPFTLALQPNRIQDIRNLWQLCQCLRGKNLLIESGEMRRENDLTRLRRCLEFTEDTARKSKSAVHTLSLRIYAVQLAIAYQDYKEAAESQSAARPLNQGKRKQKRKQKRKQKRKPLSDGKRRQARKCQRDTSLNWMTAQLYEDIDISNLAATDPRRVSVRYWLRIGEPLVPMFNYCPALLIAPGMQISQE
Bb_JEF-350|KAH8707821.1	MLPNVKQQINELVRNLEDDEIREIQIDLAKLMGFRSTLLADFDDHVVLLREAFLEQIRGDTDTVFQTSSLNEVNPEMSPHAASLDDFAMADMDDFDSAIRTYDDSAVVQKPSLAFGSSAEAGKLALDWPRCSLSSGCEYQAEEIKPEKQQIRRAKKTPFTLALQPNRIQDIRNLWQLCQCLRGKNLLIESGEMRRENDLTRLRRCLEFTEDTARKSKSAVHTLSLRIYAVQLAIAYQDYKEAAESQSAARPLNQGKRKQKRKQKRKQKRKPLSDGKRRQARKCQRDTSLNWMTAQLYEDIDISNLAATDPRRVSVRYWLRIGEPLVPMFNYCPALLIAPGMQISQEYLMGLKQDERQAFSDCILEAYAPFSDDLTALNFVMFPLLQYINSVPTLRIEQL…
Bb_JEF-350|KAH8707822.1	MLPNVKQQINELVRNLEDDEIREIQIDLAKLMGFRSTLLADFDDHVVLLREAFLEQIRGDTDTVFQTSSLNEVNPEMSPHAASLDDFAMADMDDFDSAIRTYDDSAVVQKPSLAFGSSAEAAREATDTTGEKNSIYIGATAQ
Bb_JEF-350|KAH8707823.1	MPQYGGANRQTTTKHIQDFKTHFQHLRSSINLTAPVDRCELALTAMHYEQLAQANGERYIVDGSLQVYLADTWFPDWERQGKTANQRMIKWRDREAHGKLWRMLHDRYGEAIMWILPERLKNKNVHVLKEPGLEKVMALIDEKHPNLKEDLKYLSELTSHFIHYGRLPDKRLKMERSSEGNFSELLRPDECTEEHTALVSVPSPRVHEEEVPNLPSTEAMLSPPPSDNCINWDSEYQSVSGIICLNDFGTVDTVEDGFIDPRLM
Bb_JEF-350|KAH8707824.1	MNSHRDLSLAAPHVVERFARDFLTDKCGVIRQNTRSGRDRILYYRKISGPDLASQVRLMRHVSHDNIVHVLRAMECEDSEHLLEISEYMSHVVVDLCVKSFAAFDELALAAILGQLAPHTLRTGRIGPPCLYR
Bb_JEF-350|KAH8707825.1	MNSHRDLSLAAPHVVERFARDFLTDKCGVIRQNTRSGRDRILYYRKISGPDLASQVRLMRHVSHDNIVHVLRAMECEDSEHLLEISEYMSHVVVDLCVKSFAAFDELALAAILGQGISFRSDKWSEDSEAIEFWQALLQPNATMEDLMTREDIQDLAILAGCNTR
Bb_JEF-350|KAH8707832.1	MERNGQAAMTFMSQLEELQSRFREVQHSLDQLHTDFRSLLHDVYATPSYNGFSAIPDATHQTTPNKPCSEECPHVECAGITRTRFNERKNLIRHYTSRTYLQNPAPTIQGSL
Bb_JEF-350|KAH8707865.1	MSSVVVSATKSPDPGVWWYPCLRTVGILDYIDVLDDQAKFLAFKTSRQTFRDTLNSWQSAGTNPVYMDETFGIRHFNLLAMSYCVGLQDAEAFTDCYLDVAGTSITDRGPLQEQSKHNGAFYPHRPGRPTYIGDLGLWNFRADSHSGSRWCLTCSKLDEETRFSFIKLLQIVAQAVGIIGTALTGDIPAVILATAGTITDSLLLAGVIGRSDQEIVEAVKDIGGASIKTLTSDQARLLGQKWVDELRTQGKPIHFKTAQQILNLNREHI
Bb_JEF-350|KAH8707888.1	MKGTKLGTAHHTQTAIVGNADAELVLSHAAPIPLVTDDVVLVQNRAVAVNPVDTKMVGPYATAGAIAGSDFAGVVEHEHGIHDSPAWQSSKAWAFPGTRCLRTLTRGWSSCMRA
Bb_JEF-350|KAH8707932.1	MTNGSSSIVIRVRSMTAHRLHVNVPDFKHRRPYLSCASNVSMMLALSFDLLKIKPSNDDPSISISNEHMYP
Bb_JEF-350|KAH8707946.1	MISTLMAVMELNQGDDDTSLTLARHALKCMTAFDRFLAAAQTRQRFIFMQRKKNNFFYWATAMKVFEPPEVSLDHRLRDSPAMVEKIHQLFDVILYTLTPDTVSAHTLQSEEPPTTKKRRLSESGRAEFDRKNEEPSNTNSSRDEFDITLAQMDFTIGGTVASLWRLFYDLRLSNDSAEAIPLNPSLDKGWSSSSKPHSNHRHNTCGKKSPRSI
Bb_JEF-350|KAH8708027.1	MLDKMDTHFGPADVGRFDFTILFEHTMLGLVPTGIIVLALPARPGALLWFKLAPALPWSPSS
Bb_JEF-350|KAH8708028.1	MPKRNLLYSDKIRDNAGTEGFSGFWNRSMLIWVTRLVVKGSHQHLKVEDLPPIGQQDNPEQLYNRFTPFWDTLAAATISKWPLIRAGVRTLYWEFLNSILPRLCLVGFSFARPFLMQWTASAVVRFCSLKRMA
Bb_JEF-350|KAH8708029.1	MQGARTVWNEKIQSRVVSTSNVLAQLKNIKAMGLNTAISKFLQEKPLSEIGTSMSERNARIFIFTIYAFGNTMAPVAVFAGARFWTRAADPMAVPEILATYAIVLIVSLLMSELFRTLLADGPA
Bb_JEF-350|KAH8708030.1	MMTTKSMDILDAADIIFEILPRGNIVQVALSRANSSNAAKLWYLRDQTPELTADVEDESPTDVEGPPNVDTSKTLDVDNDTKRKESDFRLYRSFFNSTSMFMLVLWFVGVAVASALERMPQIFMRVWLSIDASNNKYFAGFVAFSVSDIFCHFDRRRAVL
Bb_JEF-350|KAH8708066.1	MSLMTLSMRLMADFASILKQRGCIVVFATYAIFLLHTADQILILPSGRLERNETYDQLIRAGATLDMLEVVADEEHNDEKIKEAEISAASDQVSEANERAKLR
Bb_JEF-350|KAH8708072.1	MASQKLVHRLNIVISFCGPYSARRHRLERVDGLDGDAEGRGEGAGVLALKLRERAHLHDAGAEQQGHSHEEDDGNLPSDNVRNDNGGQKIDHDGEHGADNGTAEAAHGGRVGRDDGQQRRGRAAAGLVPVHVLLVQRAEREHTDSVEELLGNVAKAGPARRVGEQLDDGQHEEEATKEATRPEDVVGRVARIDVANGVAENETGSGKGESDENTSKNGNQEPEKVGPDELEHAVEDCASRLVGIQLILWGSSLFAFRCSLTVGVGHEIMHLDRFIVLGNGVALPHVGFNVAAVSACKRDAVVLLLRLDILKTNHAGIVSIESHELTVCALLENDTAAHDNNVIGILDGGQPVGNGNEGAVLGDGLDGHLDASLTCRVERRGGLVENQDFGVADQSTCKS…
Bb_JEF-350|KAH8708077.1	MASRDRLGSAMAYEEFHATSSGCVVQVGSLVINSRMPLINPSKSISKMTEEGGGIFSTAGLRDMAGLQV
Bb_JEF-350|KAH8708100.1	MASTNPEIHLWQQSLKDRSQYEESFKQMFDSKSPRCQGCELLVSYDDEKATQLAASLDRLWAYDRVVDDLNITSETSQAIGVMTEDSPKDLRWYVWAGRKRAVSKNDVKDGDVEASTIWRGYNVKDFTVENPASDRICLMHGIKWADLMLTAVELGPAIKRVINQVQSSSTELTPRLRRPAKSIDKAVATPHTIAAWREFTGEGVGMRDLVLGHWHTWYIFSVLSSTESGGLLAASAAECLTTYTDYVDVTDGGDVGLAGDHMKLAFDGLTSPFIANCPGSRAAIWTAASVIRYRSLLARDATSWRASIHDKNPPNTRAALVAALPDPLELTNLRMLDGSLLASYLATVAGTLPSERPSMHGATMSGHTGCVLVRLATSNLYKYNDVTDLQSDITMHEA…
Bb_JEF-350|KAH8708110.1	MSFECVEEYTSWSIKIAFKLWIYLLPLIWLYLSVWSMASIFLQTEADGFRYVVGGVGVVMILITASWVVLH
Bb_JEF-350|KAH8708143.1	MALSRAEELLFSHLSILVPLFAPFAALESLFMAIFPIDPETPFRVFPRAGEYPDCPAGVPHLLALLVIMRIPQVVMRRSRAGGEEEEEEEEGSGLAVRPRMRRVCRQSLVIAAVLLCVMCYNAAVDELLREPDRPMMACSKMLVAAMMM
Bb_JEF-350|KAH8708170.1	MWTNASTLTFTQTKRTLRTRTTSALHSWPRLTTRRQTRAELSRALRTTFENESEPGTLLSCAYNTCQTLARRATGSFILQLLNSSRPLAVQGQPLPFSVTRDAVVAAKFYDPLYNDHILIDAWKSVDYSYRNEAQAYQRLRPLQGVVVPRFYGSYTVDMPVPQAALQHHHAQPRPVRLVLYEYINGTQLSSAEGRLYSTKQRQAIMQKVLNSFSKMRQLGVYHLDFHPGNIVVLSAEQGQEADIRCIDFGHSKLSDPSDLKPTLDPESRESVTEYWRDEDLCDCMLDFSPLIDWPWNEWLENEYVGPKAGARL
Bb_JEF-350|KAH8708177.1	MDPSDDWSQRADSGRGDPAPPLSIPSTPPVAKTRKYQAYVASESGSCQRSGDSPRSEPAEYWDDEEEDDWADDSGDAIGPDDSASIRINRQRQQTRPPPPERHHSSPPRPQHRFPSVPGPPSSVLSDDEPPYYGPQGHNASRFPHGYRESYGRGVRAHRLVNASAPLRDRVTRAPALPADGSYAPGYRQTTGYSQPSRYNPGHEQSFGYSHRSAPWYGPRPSYPQSTASGYGSPLRHNGQYPGNLPALGDYFNTGAYPSQGTYYGGDPRGYYDDPRGYYGDPRGYYGDPRGYYGIPAIGEYNTTPYEAGKNPFAPASSHFNIPPPPPPPAEFPTAAPPPPPPPMTPPPPPEPRAEEYQTTSSAGEAAAEPAAAVPQAPTCTGLDIQAPQRLTFDPLIAQ…
Bb_JEF-350|KAH8708183.1	MRVYTAIVAGAAMMQMASANCKIGNAECEWFGTSTECGTTNSWIGDWDEEGRQLSYWTRRMSIGSLYAKYPALGEDCYNDYGLGCVGGYKRLWCKEETTTEVQCSSSGSDRDLSATEAFAGSLSMSK
Bb_JEF-350|KAH8708184.1	MYVQLFAAFFALNVLAALQAAGEPSSSPDSDLVTIDGVQVDSAILSSPMLDIFLDEFLLNSTRPQQPEQPEPPEPPEQSELPEQQRVRREEPPLTTAKDASMMETATTNRKGVFYRGDTRPPDVIFKEGFQPKGTDTVLDHHFRYSGESGFVSVSRSRNVARSYTTGHFSFSPKGGYVYVIAHNNVPDGYWLPGIYRKDGNVKMKNEFVVKGKIPPTSISHVYIIDDKKPTGRWKRVNNPNYEFRSSSSCFGRRRGVCDPAKRVRNTLSLGVKGGKVGKVGKGLRIGARTGGAVAFTVLAPYAHKLLNMVKEWDHPIGHAVSWIDGAISTVQERIGGPQVPEIDGNELKLGLICSIRGKQRFKNSVDYACDRWRGDAPDEQPPPHPGRNMRARSINLVL…
Bb_JEF-350|KAH8708196.1	MPCSTVALMQHEYGESRYTAAPVLRLSIHVKHISTNTERLFLLQLPYTPFTTASAIDFQTSLYFDQCAARPLLRRLASGNTLAESSTNKATPHPASR
Bb_JEF-350|KAH8708205.1	MLSKALVSAAALALAVSAQTSTTCSPLKQDCPADPAVGKKSIRCDFTKGACDAFEHIAGKEVTYGPRGAVSAVDAPMQAPTLQSKKTIFFGRLEVVMQAAPGKGVITSIVLLSDDLDEIDIEAVGSDTARIQSNTFSRGDSTRHDLLGYLPVADTTAAAGHTYTVDWTTERIEFAVDGVVQRTLRRADIPDRYPESPMRVKLGAWVAGYEGNAPGTIEWAGGVADFSRGAAEAVFERVTVTDYAGGSAATERDVEEYSSAGQTVLYTLGRIASYNVAIAGYPVGEVGGGVSGSMVSEALRDFPKLEAGLLVGIAAGIPSSKRDIRLGDVAVAVPNKDNPGVIGYDTVKFEEDQVRIKQWQNSTHSLLRSAINSIRVHQGRPGYSFTRHLEVLDKAVAFR…
Bb_JEF-350|KAH8708206.1	MPMPRAAKAVILSLQENRLYENAVPGSDGLFHCPWEGQPGCYHEPVPLKCIYDTYVDSHLKPYRCKVKTCEEARFSSTAGRLRHEREAHGLHGRGHLPFLCSMEGCEHAVPGNGFSRKWKLRDHLERAHSDNPPLAAAPSTAQLSAKDLVEKKVVVESREPEPNENGGGSKGESSDARFRELESWYEDLLKDNQIYEKLFRILRTASDQQSKKVFRWIRGYNSPSQTDIEVAAYILEVMDNLVA
Bb_JEF-350|KAH8708241.1	MAPTFLIAGATGNTGRAVVKTLSELLKTTSTTTFAHYRILALTRSSSGAAAQKLAQLPGVEVAEKAWVEITADWLRENNVVRAFIASHNEPNQFAEESTFHLAALHAGVEYVVRISTTAANVRPDCPAYYARAHWAVEALLSSPEFGRLRWTSLQPNIFTQLALMPAVALISKFRETGKQDTLRLLLSEDAPVGIIDSDDVGILAAHLLVAEDVAPHNKAKYVLNGPENISGRQIVAMAEEYLGTKVETVAYKDTSFIEDMAAQSKESSNVILSIKHAADTVWEGKCAIDTTSNEVFNIAAPKRTPAQVFKTLLGE
Bb_JEF-350|KAH8708307.1	MQNSVGCSFRRSAASKQPPWTLFSHFSLSGHGRQYVSYGSRHFRACPQVVSHTHRMSIKRCKITSARRAGGQRNILSSRLISRAKNMLLTRLRPRTRGWLPAG
Bb_JEF-350|KAH8708316.1	MQRHTFSNLQYAGNTRKRADQHAALLLSGDYRDGQILTTRSISLFVENMSLAIHQKETRFATYSPKQELILCYRILLWLLQPFTCPISCVPLCVVLKKTTAVQRHLDPMNGASAHIDMRWLQSTKH
Bb_JEF-350|KAH8708317.1	MQRHTFSNLQYAGNTRKRADQHAALLLSGDYRDGQILTTRSISLFVENMSLAIHQKETRFATYSPKQELILCYRILLWLLQPFTCPISCVPLCVVLKKTTAVQRHLDPMNGASAHIDMRWLQSTKH
Bb_JEF-350|KAH8708318.1	MVIPVIQHLATMRLSTVLLVVLSAFAAAQSSESTSLTTVASASTTTITIHPTKTIFLSRVHMTDSTFDSISVVQSTDGTTLPTTTESSTPTTMPSPTKGFADDNALDAGKVVLAGVVGIVVAVGVAGMVFAGFW
Bb_JEF-350|KAH8708320.1	MTSLHSSGMGASASEKRPDGNVSPPAETEQEQYPSGMRLAMIVVALVLTIFLTIVATAIPRITDEFQSLDQVGWYGSAFFLTLATFQATWGKLYKYTNLKLAFLTAGLIFEVGSLICGMTIPLQNVHCERNQQVKKRKKKLSVKVSKLTLENLIGAAPNSAALIIGRAIAGWGAAGLVGGCYTVIAFVAPPHKAPAYTGLVGTSYGTASVIGPLLGGVFTDKASWRWCFYINLPIGAVAFGIIAIFFQVPGRAKPVPAALKEKVAQLDLPGASLIIGALVCFLINMQVAGTSKAWNSSEVIGLFVGFGLCVFCFIGVQIWQGERASIVPRILKTRIIAGICTFVFFQSGANFLFTYYIPIYFQAIHGMSAAASGVRNIPFIALSSFFAALSGLAITRLG…
Bb_JEF-350|KAH8708327.1	MAAAEAPKIPRIHRALAATGQGTLTLKAVPVPRIAHDEVLVRVAAVALNPSDHKLLDQSTTVGAISGSDFAGTVVKVGTGVRDRRKVGDRVFGFVFGANPGNPGNGAFAQYVAATVDICMPIPDGMDFDTAASVGMGSLTVGLVFRSLGLRWPQLDHDEAHEAETISHDADIDQADGLHPFVLVHGGASATGTMALQFLRLAGYRPITTCSPANFAMVRGRGAEQAFDYSSSTCHEDIRRYTGERLRHAFDCIGSVSSMTLCYSALGEYGGHYTALEQYPRRLTIRRRDVTHDWILGWTFFGKEVKLAGAYYRPVLMEDRELGRDWGNMVARLLAEGRLLPHPVDVHKGTLNSVIPRLDMLRRGQIKGKKVVVRV
Bb_JEF-350|KAH8708329.1	MELRTSSRAGQGRGGRLATRADEDVAGGINLLAAHALVVVVPANIRDKVGAVRGLAELEPLAGAGRREGEALPALLLDILGHQTMRSEAIEMMRLKKPSVTLTHGCTSSLARQSKGSPKRPQPVDEQPHVLLDEPLLLPQRRLGKAPRQQFADARVARRIGRQDVVRAVGRPWVPDGVAPELAAGALLAVDVAPALRVDEGELVGRPADHGAELLVELAQPVQHLASAQRPRVGQRGDEPQLWTGEARKRVEVEDVDAPANVVAGPDAQHKEQTGEQRRLGDCVRKKMHVWTLL
Bb_JEF-350|KAH8708330.1	MAVEPRLRKACDRCHAQKLGCQRQGNGNCVRCTRANKQCSWSISLRNRRYIQTSSQDNTHSGYLEAQESSAADASTGAIGGGAGDLTSAWGLANGHTHHDQEEHGMLDSDATDKDCEGSSDNSGGGGGSAPGGAAVSGADAISDWQGPSMADILLWDTPSPMGRMVDDNRSLFLGGSSMDIDELPRSVARSTADGNNNNNHNGNSSANNAHRQSRGGLVTPAITDLGTWTLPDEIPALSGTPARGQADAQHPAVCKAMSMDASYLLSSLPPLEMSNLTDSSGGSKRATPPGFSRIESHWLFKILEINIRLYKNSRTASSMSEGRDADDVGGGGSDRSGGDDGESDRTGDDAGAFDEAISLAMQLTDILQEINDAAAGGTCVRTGDTRPQSLHSIDSGSV…
Bb_JEF-350|KAH8708659.1	MRARPRQGVRKRGVPSLRRPRKASLTGSASTDLRADLPYTLSETSPNILPDSGNNAAYIAEHSVLQDSDYDCQTDTPTPGLPASPGSSGITPRVKLSALRATDAHRLPKPALRQALFDSFFTNLNYCFPIVSRSDVESPGSSVLLQQAVCLAGSLMRHPSLPDSFPRAQAIYEKIKILICVNFEPNMLTVLKALTFLTLWSPNPPHMVSLDGPWHATGTAVRLAIQMGMHKDSTYANKPDRKCRRRLWWLIFASDCVLALIYGRLPALKRDDFDVSPLSEEDFDVVDIQSRQFIADISLALIMGGLAPKISRNITPAQEQMPIAELLSGWMMELHPDLSLYDDNGDRRAHYFPVAELHIQYFGAVILSQAMPSKCSKQWACSTACLIAASCIAELYEEI…
Bb_JEF-350|KAH8708661.1	MIHHLWSRRYILTSMSAMDIPKTQRALIYDAPGTISTKEVEISVPDPGPGEVLIRLTHSGVCHSDLGVMTNSWSSLPLPTPEGQIGGHEGVGNVVKLGVGAEDSGLTIGDRVGIKWISSACGHCRSYPTTSATNHRD
Bb_JEF-350|KAH8708663.1	MRYTNTNHVAVEAQKSEALSVGHIGGSAYNDSVSTKPITDFFDMGGNCFPIVVFWKLCYINKVLRSRVQYQIRFAGMVNTDNPHPHAPARQLHCEVSQAAASPGNDNPLASSRLASLQGRQDGDSSTKHRCRLC
Bb_JEF-350|KAH8708669.1	MAVDEVFLQRLQDKFPNDAWFVYAGIVLQANDQVDIIAELWNAVKDNTPSLNAQVIKARKLREAFLKSSVLVGFPKGINACTALRNALKETSPEVEELDKDKSLRQ
Bb_JEF-350|KAH8708672.1	MSVHPPPDAILVHRSSHLVQVKVTNSRVKFGHQAVNRDHKVSWVPKVRTRVQQRIYGNDVRFGFERAHTCLVHHETHAPYNARSHFMRPRFVVVLCIVFVLFLFLFLFLYLIFRILVEAKYLKRRRYNFWALTRKVQIVKKARENLIVEPLYSIRAFFWRAL
Bb_JEF-350|KAH8708690.1	MTSQATVQPNILRDIDPQTPFLQQLKEKNDSGPITLVNTFVVPEGEMLNAIELWRKEASIMKATPGFISTQLHRGTGSSNVLVNVAIWESAEALREGFENQDFQATLLQYPPGTVAYPHVLQRVAVDNICTA
Bb_JEF-350|KAH8708692.1	MVVTSTLLSRLDASKLELLQLSNPKSVPGPDDGSILDLKTTTDRMITVSWTAQNGWANPQLVPYGPLSLMPTASAIQYATECFEGMKLFRGHDGRLRLFRPLYNCQRMLRSAERISLPSFEPEEMLELIRRLCLMEAPKWLPKDRIGSALYIRPTMIGTDSSLGFKVPEEAQLCIFMLYWPSPSMIPDKSLPVSRRGMRLVTSSKTAIRSWPGGTGQAKIGGNYGPTLLEHNKARARGYDQVLWLYGPDRRITEAGSTNFFVLWRTPTGQLELSTPPLDDEGLILAGNTRQTILELFESSFEALEPNSLEPCNVLEKRITMPEIESAVAQGRVLSAFVVGTAAWIQEVEEINVDGRQLRINVGKAPHVSFVREKLAGIMLGQVENGWAEVVEEEPANLM…
Bb_JEF-350|KAH8708694.1	MADIISSKMADKPELQQDLAGKVALVTGASRGIGRAIALQLASRGASVLGTCSSTASVHHIESIAQEVQELYKSSGHCAPVIVGIAANVLAQESPLLIAETIENTFDSKLDIVINNAAYYEFRQMGELDADYVEKLLLGNVHNLIMLMETCFKKGLIQPNSRIVNVSSDTTRTSLPFPEMFVFTCTKAAMESLTRSWSDILSRHETTLGTTVNTLAVGPTATDALLNAPVHLQTRAAEVLRSGTSVAGGVGHPQDIADIVGLLVSAKSRWINGSVVCATGGLTKIL
Bb_JEF-350|KAH8708699.1	MENAASTVGIRIGQYLDAVAYGSNDIRAGLSSRWKVFLQQFVYDFRIEKLSNRVILSSREEHEAEGLEIEVGRGPAQSVLPLVRGYH
Bb_JEF-350|KAH8708716.1	MSPSEITAKEFEEWFNGTIIGDPATSREFCQRHLSPDYVRLHAGGGRTDFEQSVEKVTHFRTICRKWEGKVNFLVQQDNKIAVRYTVNLIFGDNPEQHMELMFMAERDAQGRFQKVWELTEPIDESANN
Bb_JEF-350|KAH8708719.1	MVTRKKIIADDPFKFREEEAFIKEFPKQKWIKNEEYNPKYDQFTTSGGQPQLAGDDFNLKKYKEKTLEEWAFNFLDKNGAPVGWTSTFPFIRPTESDPVRKI
Bb_JEF-350|KAH8708723.1	MPSTLAEHIALRQEDDHYVSSSLPQQMGNAAPIAYGGYTIALAIRAAYLRAPDGFHVYSVLGHYLRAAHTESSLILNPVELRRSRSFATYRVVVQQKDKKTDEQRLCAEVMVDFHCNEPSLLQHSATPTRKYSHWTDCQTTEQRLEEHLAKPSKTSQAENKIFSTLFGLSRMLWDARLCPEGVATQNLVGIAKSAKTSQDDQHATSKSSADWIKVKHPLKSEAEQMGSLAFILDGLLSFLPLVHNHLFLNDSEACSSLDFALRVFVPRPNLTEWHLREAINHEAGQGRTYSESRLWDESGNMVASMTQQSILRAPRGNL
Bb_JEF-350|KAH8708752.1	MPVTKFAIPEKYDYLEGCGAYHQSEALPGANPVAANSPQVPPYGLYTERLSGTSFTAPRAENLQTFMYRTSPTVDHGPFMPYTDDRLWSKPEGDQKLLITPNVMKWDAFPVGAKGDWVTSQRMIAKAGDPATKTGLAYHMYAAVEDMAPNSVFFSSDGDYLVIPQAGTLDVKTELGNLLIRQNEVAVIPRGVRYRVTLPHGPARGYICELFQSHFTLPELGPLGSCSLANARDFQIPVACFDGRVNESGNAETARGGQWSVITKMNSTLFVCTQDDTPFNVAAWHGTYYPFKYDLGRFSVIGSTLYDHPDPSIFTVLTAPSHGQPGHAVVDFVIFPPRYNVMEDTFWPPYNHRNIMAEFIGAIISDQSPDSQPTDIKFKPFAAKLTNTMVPHGMDKPVV…
Bb_JEF-350|KAH8708756.1	MSDAGQLHSFDDAMDINRAPLLFCEQILPRNVQEVLFYVVIRHNGQFYPLAVASQMPPIGALWQVLRKDFVVESVRKIYAHLSDERNHAKLAEEVRNARQFYYYQGCEAALFGPEEPPGVSSAADRAIWLANPAFPHAARALTDSLDGEFWAPVGLHTTMGMYDQRYRAVVFNVTDLDNVACGVVEMKQVRKTHEFTGATEEVMYRTVVTVPEWEAMETGFESMQGKRDDSAAHRMADFPTIPLINDAVQQTSQLAELRTKLPEAGSEEA
Bb_JEF-350|KAH8708758.1	MPAPYVLFIDASTEDALVPCSSISGLNAHIGVRQKGDTIQLATSSSIKAVLPNDYCITKLDHPPLQVNNNNYVFQVVTKVDGIYTPISIVNQVPFNEGCWRKQDKLWVAERSLLIHKFLSNKDPAARCRLEAEKKSVLEVSRKYRFWFRYDLGAAKDARFLAKSITGRQTALRNPQRALNPYTTCGILDCLGQQALKEKTSIEKFLKQPSIWAPNSLKSVVDPTSDFTIVVFDTTDLDNIKVGVIEMPPGCNGREDRRLVTMEEYCNAEFGRYTPKGQSVIKSIHNLPRLDDLTVLQLVWNTEELTNWANKHAALPKEPTSEAALAEKSLAEFKNISNFTPLALERCFPRDGNLTNFFEDKGLKIADDEIAGLILSWLYRPDLALVAVKDLTIERLIHG…
Bb_JEF-350|KAH8708762.1	MPYFKMPAYFKKPDYRDWPEEQQLRWCDNQIQLIDAALEAEDYLTALHFCDVALERIGCLGRDAEAAVWYKRAKIEYDRENRGE
Bb_JEF-350|KAH8708804.1	MIARVTFTSKDNTKTSDLKAHEFTMRDYKIQRVILIPALFSAEASLGFWSVRGELTADVKKSMEEVNKHTNVDVSLFYQGELGIFMGEKEGSPTDIPSGSAEAVLGQVKAWADKFESYACKHDYAYGPLLDEYETVPGFSELEDDIEIPDYDTAHLYALEILAIMVKVEEQKKILSSAPHLDDKAKRTMSFTAIKMIKACKTWAKLAEQDLEKAEAQALDLVDRLSAQFVEKYKDDVAKTLGRNSPENVARCRKVQQDRVKECVHSSKEANRVKECGDEGYQAYEQCKNGAAR
Bb_JEF-350|KAH8708805.1	MKPVYWSLAFGPTLFHITGAAESESSNNGTAGSLGHIVVLKADLETRHIDEHIDWVNGLHKGVNGRDDSNQGQGIEHTYRVEAIGFHGYAGRFSVEVLKQITEHQHVDFVEENQEIAVEPERREEGQEAVKSSDDSGQEQPEKVDSPPESVGNQNKKKAIGLLTRGQGYNTFLEKGKIVDAVIWPRNKKRATANGTTVLAGNETTQTEAIFDFIPPTTEVEDFNDVNATQYFEISKPNEMKDRVAANLKEFKEQKKKEKEEKDRLLETNEIQTRAEDPKCPGILRKEYKFTEDYEYALDVPGRARLWLISAAVPT
Bb_JEF-350|KAH8708839.1	MKLAGTLAICLAGAPLLVAGAPITERATNGIGNIGNIADSAVKLATSIFSLNPADIAKNAVNLGGSITQAAVALGEGVVNNAGSSSSGGKGNVTETSEKKDKSGSAGVDAGDLVETLTKALKAITPTEASGSKDGKSDSKKEDTSDSKGSGASDLVGTIDKAVQAVVPSGEGGKETKGDTTSDAAGAIEKAVGAFIPGASGEGKGEEAASPAASLVKPFLGGGGEAGGDGQGLLSEFPTDIVKGLSDGGIGEGLTEGLSEGLGSVTGGLGGLGF
Bb_JEF-350|KAH8708854.1	MSFITNIASCDTGYLGHRIFMVNKSNHLAILHVKDPEEAHGLSPKEIDVGGDAVEANPTNNIGVRVYFATNTKMLSELTWNSVDQVYKFGQLNGKRYEVIDKSTITAEIEATNSQAAKPHEAVRYVYCNLKKYSSDFNVVFGNDRGWNDRNMS
Bb_JEF-350|KAH8708868.1	MKTFMHMLLAAGVFLPVSAIPIANAKEPNTHQPSIRAQQEPDTHQSYIRSQQEPDTHQSYIRAQQEPDTHQSYIRSQQEPDTHQSYIRAQQEPDTHQSYIRSQQEPDTHQSYIRAKHEPDTHQSYI
Bb_JEF-350|KAH8708873.1	MALEVVEHVYACVMITIALATLAVSFLAWRRPCSPPAVASGCPHCPHCHPPPASPTCPASPTSPTSLSWPASWLQPCWRVAVGTMSRPLSWLQSRRRAAATTTVDLELGILTDPPLRASSPPRIQLDLPPPPFLFPLGDSSNNNSNGGDDDDDDGDEDKGDGGGDRSLENQARATGSRACSGSGVVTRRTK
Bb_JEF-350|KAH8708886.1	MPLYKFCVVFGALATAVARATGEHAQVVLSTDESPVQQQHPLIPLDRKALEEVCEWFDDFIRIMPVKPSAADVILVQELEQGAASPEDENDSDPALDSVVVDLVGQDKHKKYYNRLKAQYDAIMRSKEEEEQAKDDPCD
Bb_JEF-350|KAH8708889.1	MCMNQRLFLSAENGSENSSSPALARDPATGRIKSEAVSHTDKPTPNSDVAFQSSIITPKGGVRHGQEDIGGILSSGSRCPHIFGSTRQGFTYPWSSVRLSRVFEIVFRVSSR
Bb_JEF-350|KAH8708895.1	MIVSRNPNFQQSQTTFTRTHFWYSMWFETSNYTWGRPDPNTVTEQRADPSQTCQTDLEQVEECASELDSLWGDDENYIWDDETFSWVDEDETYMSLLCTAHDPIPTPDGGMNWRSEAGIQDVIMGEADTDTVVSTDTEMLDVSADPSYIDAEEPEEMDWEPCHCTDADNDIVMRDVP
Bb_JEF-350|KAH8708908.1	MGDSSVATVNRALAQLNVNRDAKRLVVAIDFGTTYSGIAYCFPDLPPDGKLTAIRKWPGTHVQAAKVPTIVKYDKNDWGKYEWGTLLKSAEDHIVGIKLLLDPSQKLPWHVPPTDLDATMKLLPPFKTPKNVATDFMRSLKAHGMSQIATNLAQDALDLFQFDYVMSGT
Bb_JEF-350|KAH8708953.1	MRVGMEQQSCRKKLCKLLRLIDFVELPFAGIKITDPSQGEKKDQVLEEKGWSPEEEVDGPKRGQVGSNVGGLGCERAYDGKGIDELSIEESRYKNTDN
Bb_JEF-350|KAH8708954.1	MSWAVLALPVIDVHASSALGVLHPIFGAGMHFEWNTTTTLANTGPLPWLPNGTTLQRFENWHISLIKLEITRKDVFPFKKDGYVWKKLAGNFRDERIPEHALERLGTLTPTANRMTGDYEDGFQHLHKTPRGGVIFDNAFTTASYTRKSFTGTLCGVTPLVADFNVEFKSHIYQPCFPQIFNAFNKSTTINDTDHVTYPWKTYMMQSITDSYDEAHE
Bb_JEF-350|KAH8709085.1	MRFSAATVLALASVGAATEQHHPDHHTDLTITVPTRTGAAASTPCSTGEHLTAHSHTPHHTQHPHPSSEVQPKHHSTSTYTPGVVVSHHDSTTTYHPSQMNKPHPHHTPSASHHHNHDHTTKPCPTATKYPGKPHHNRPSGGDNNGNGNGNIHGHGNGNNNGPGNGNNNNRPGNGNNNGNNNGNNNNRPGNGNNNGNGRGNGNGVGNGDNNGNNGYGNMGNGNNGNGNNGDGNNGNNNNGNNNNGNGNGNNGNNGNNKTPVVVTGAAPKAAGQAGAVLAGAAALFVAL
Bb_JEF-350|KAH8709122.1	MTHAKNRESLILPPVQFTVCISNTLTSSMDQRDLNILTYGNSWSDADRRDFTRYVLNELKPARLTMTWSSRRSFSLLCKEKVFQFRRHTLRLDMDMICAARAIYGSHMRGDIQEAAYGTLWVYVSKHIIGRMPRPDQGVLETIGHLTRFFARPFSSQQASPTEQQKKGLIQRYESTLDQLLTMLPSRFQSRLEHVKENLARLFEDDWPLVLSNSGLYPSNIFLQGRREFICTNWSQVEVCPFGVSAASIDRFLGRYDESGVWRLVKDYAIWKRTFFQKLEENMPWRWDERIHMALLLGQFLDRKHAFGEVFYGGDTEYGDIEHRCTFLDRVMLGFDMEEEDLSGGEWDSALYSRIF
Bb_JEF-350|KAH8709128.1	MMERRLATSETKYQERKDGKATANHNWHSHPDAAKMQPQLEQVSNDWRYGEVTDRLDSVDAAEKDDGVFANC
Bb_JEF-350|KAH8709165.1	MCSTRNALDCSYCGGSMVRMVPPGYTSEQAVRLPRLRYADLPASMPPGQETLGGSSGGRRGSGQRGSGEQPRPGSGSQT
Bb_JEF-350|KAH8709173.1	MSSSTQKSLPETQNASSFVELHVFGSGLMEASASLTIDGHRGTTKFNSWRSLVIHKSSSIHLWFDMGVSHYPPEIQRNQHSVFKVQPAPNTILEDTKSVGVDPKTVQYLIPSHAHWDHVYPMGSSFPNAKFLCGPGTLKAAAKSWPDYPDSFFDGRIWNPEKAELPIEEIPTAKEAPAKWCRIGPFENGYDFFGDGSFWLVQASGHFPGNLAALARTKNRNGERRWVVLGGDCMHCYDLVHYPEAPFGKGISVTESGTLHEDEPAARETIRKIASLRKAYDGELFVWPAHVDCLEGVWEFDV
Bb_JEF-350|KAH8709187.1	MEQNRRLQQPQRGHRVGDYSVARQLLYSPGVSEKVLPLSGGSGSSGVSKKRHRRWHTQLIGSRKSTGYGSPVCLSTKQNEYSEGEAGADGEHRVAVAQRLENVYALVRHVRVQHAEEELWPRLNRVQGDESAEAVRDDQRARVRQARLVRRQLGEEPLGWPDCRRGLRRQS
Bb_JEF-350|KAH8709206.1	MSSFKEASISADTEKGTATKTASENSSLRAGIVEHRENDNNNDNNHNSEAATEKHSNLKRNLGNRQIQLIAIGGSIGTATFVTIGAGLAQAGPAGLLLAYLVQCCFVALANNSMAEMAVLMPVSSAFIRMAGHWVDPALGFLAGWNFFFYEAVNIPFEISAITVVLGFWRDDIPPAAVVAVCIVLYFTVNVFAVQWFGESEFWLATGKIFLTVILFCFTFITMVGGNPQHDAYGFRYWRSPGPFAEYLATGKLGRFQGFLSALWTAVFTIVGPEYVSMLAGEAILPRRNLKSAFRATYGRLLFFFLLSAICVGIVIPYNDPALVDALSSGKGSAATASPYVIAMENMGIHVLPHITTALLITSIFSAGNAYTYYASRSLYGLALEGQAPALLATCTASG…
Bb_JEF-350|KAH8709211.1	MFILKRAFVLALTAATLVASEAPEHGHDHDPILKRGLPGPVGSDRIPETIVLGDHTWTRQQIADAIGDSRNGPKHFMNRGVEQKGGKWVVKSQLFESAGKDLEEYDLTKTRNRGKYRAITTKKKIFIGITEHVEQNNVRAFYDVREQVRSGVYLNGGTIEERVTANNGLHFSRKDIVAAMESKQKVKVPKKNGQWRSKISPLGGSKEGNFNVVYKNNKFLYLEDASKAEGDAARKIFSAPKITNSNGGNNDGAGPSCQGDADCIPGEELEESKWPKDNDEEAKPPTSGGTDEPPSEPKVPEEEAKPPTSGGTDEPPSEPKVSEEEAKPPTSGGTDEPPSEPKVPEEEAKPPISETGTDELSKPKISAEEASVKMLPGSGRSGVFYRGDSKPPDEVFSTG…
Bb_JEF-350|KAH8709250.1	MTNVKMPSPQQRLHNVENLGLLDARAVQLVEALPVVAAAEVHVVRAKGLADKGHLGEPGPRAAVGAARHAHDDGVLAETRVGEAVFELGDEHRQVALRLGHGEAAGGESDAGRRAEAEAGKVHIVEGVLFHEQLDGGEVVVVHVAEDEVLVAGEAKLALVHLGNGAEARLHLERGRVLDAAVFDEKGKVVQARLVLDPAKRVDVGLKLKRPGGLELCPPEILHLAAEDVDAHVVNGVLETRVLAVLAVAVVALHEHNLFAGNVHVGGRDVAKHAARLRIRLLVVVRGAHAAAGQHVEALEVAVCALDGNQPNVVRVDVGVVVRRDGNGDFKLAREIGRSVQGLKVLDRLAGDLRLLLLVVAVVFRQPNLVVGVCRRQQVVADFLGARVDLAMVLGLRRQ…
Bb_JEF-350|KAH8709280.1	MKFSALLLAVAATSVAAQSSSTPDNVDPSRSSSARSSASSAASSSSSSASKASSSSASASKSSSSSSKAAAPTNGAMAGGVAAVAVGVAAMMV
Bb_JEF-350|KAH8709282.1	MAFATPARYRLSQLIVAALKWSFALLVRIDWGLSGSGLASWPPYQRRLEAGHDDDDDDDDDDDDDSQTQKAKITE
Bb_JEF-350|KAH8709286.1	METENLSVLATRVARASYGIVMKEAYSPAKHFDEEVIRDRFDPRQRWAVNQVKWMIRKGDLVDPNKPLVNQFEFHLAERDTTRIWTAEVVISPNEPSFLPTSLKQGKNKVYFDRFDAKTNHAPNAAGVTRLCSVRSNLEGVQQHQLVLKQKRGTCFSKGHKFYICEFEVRVIVAPADLQFELWFGGYKFSGNHEPVGVVWDEAGARVKAE
Bb_JEF-350|KAH8709307.1	MKSYIALAYLVGAVLAAPQPARPQLQDVPGGPKPFIEKPAPSQACIRSDATLLDSTVQTEECLGTYHYCYAEVYEDNGEHFADWEACLQSRGKALKTNEETAPPQQRGVAVGGSKPFIERPALSLACTSKDFTLMESRIPTEECLGTRAYCNDEYYIDNGEDFADSDECLRSRGKDPKTI
Bb_JEF-350|KAH8709419.1	MARSNTVADGSNEGPEFALLIGIDEYSGPGLTDLRGSLFDECLVLARRDGKLNHLRDVEIAFLLDQIADKGATVTFMLDCCHLGGVRREKKWTAMGYGDPTSSRARTFFVFNWKLVKEYLENALRLPPDDASRVASGVECSTG
Bb_JEF-350|KAH8709429.1	MSVQSQSVSPSSSVNAEATSKEPAVLSSGRTVEKPYHRIRSCLGCRTRKIKCDRQKPCDGCQRVEADCVYPSGPGRAPKKPRRAIDKRVIDRLADLEALVRRLEDTDKNVKLGRGSSVTGGLSADSTRQLEHESSPPEQQFGRLVIDDTRSCYVSNILWASLGDEIEELRDLIYHEPASGDDDFDAATVASSAIDTPTFAGCNAAIMGFHALSQSLRAYHPGLSQSVALFETFKQNVAPVVHIFHMPTLNTFYWDAAASPESLGCNAEALLFAIYYSTVISMESQQCEELLGFSRAAAVKHYQFAVEQAMARADLLNTQSVVLIQAAVLFLSALRNEDASRTAWSMTALIFHIAQAMGLHRDGASFGLCPLEIEIRRRLWWHICLLDIRSSEYHGCEPI…
Bb_JEF-350|KAH8709434.1	MPLVSAILALVVAAIFAVNSTIAHRANPRPSLTISAYLFISFVADIPRVRTLWLMGTYTNVAAILSSSLAIKLILLWLENIGKRPLLLEKHTNISDEETAGLFSRGLFFWLSRLMITGSRQVLNLHTLLSIHQRINSSATFPRLQKALENIIGRFERIQAFLNEKKTQDDRVIGQTSVTTENSASGIALQEMQPVSDAENAPVISVQNATIGWEALWCIMCLSHHQRVQDSLL
Bb_JEF-350|KAH8709478.1	MWHSGMEDWAQQYGRCLDIWLRAMKRAEQDSAETPSDYLLSEYMQDSWTTGRFWLNYAARKSWAFDSVFWRYLDERFFGERPHTPDSREPHWRARVELLNHAEKMAMEAFVDRKMRETKDKVLRTWDEQEAQDRKVDVLFIHDQCADHDN
Bb_JEF-350|KAH8709496.1	MNHVFVEHKAETSVTAKSFSDPLISGFPPLAEGSMDIELDMDRVLELYPEIYMDWARDQIAICNTMIPLYAAEDAFDRVLREADHAIRVIANCNGLFDDLAPEFHGYRVVCLTNLGRQDEALVAADKYKGLIEERRQRRATRQ
Bb_JEF-350|KAH8709498.1	MNRVAGEDYGIEMPKTGAHVLKSLLDAHGSSELDGPSLLVLNCNEDYNTESENGATCRNKPTQPAFRTATRTDAWIFVGVNSAGHGIPGYLLEASYRILQRWIANQWR
Bb_JEF-350|KAH8709502.1	MDNFKGEMDSENYETTKNKFEKFQKMKESASSRLDTTRLDTGHPTMADFLKTIYAHCFNAAQVWLYKEQQALRFIDLTPITVISNELQGVPTSSLDYDLLFYLNRKLDTKHRSELNPSTWDSV
Bb_JEF-350|KAH8709503.1	MPSHISVIPASTRAGEAAIRALLASAQNPHVRAFYRDPSKAPAEFKDNPRFTALQADVGSGSDIDLNGSDAVFYIPPPAMDGTDVEVFAKKSSDAIKSAIKTSSTVTRLLVLSAIAAQNDHGIGVLRLNHLTDKFLASAADKVTIVRPCLFYHMWADAVRTAKQDSPNFVSTIHPADWRVPMVSVRDLGEWSAKQLLDDSKHPPLQTLKFYGPRLVSPNDVKRDLETIVGKEVLMTTIPPEKQAEFWAELVPQEYVQDFVEYQTCQLPGGVAVPDFVYDEHTVRAHTELLDELRELVG
Bb_JEF-350|KAH8709609.1	MWSAMDNTFGPVFPGELDFTLLFERCMLGMVPAGIAILVLPVYLRTMVSAINQVRPGRLLWAKLATATALVGIQLAAILLWRQAGLLRSDIALAASVLSFIASLAVAVILYIAHSFSLSPSSFLSIYLSITMAFDITMARSYFLRNSIDALGGLQAAVAGLKFVLMLLEEVPKRRLFRSKLPRPGIGETVGFWSRTLLLWVNPLLRVGFRKNISVQDLPDIGDRFDSKMLFDKFVSHWEQIDKMSKLPLVTVCFCTFSWQFLLPILPRLCYIGFSLSRPFFMQRVIDAVGNAGASDGVTDGLIGASIFIFGGLMLSRSIFDRLEYQAITCVRGTLVMALYAKVQKLGMDELEKNASITLMTTDITGMQDGLAYLHSTWSSIIELGLGIYALYTFVGYAC…
Bb_JEF-350|KAH8709613.1	MYSDRDGTATKQSQSAYDSRVRYLRLATSVLVSIGFGAAIADGEYGRAIIQWPADPVWALHWDRLLWVGLTADAALLMSRIDRANAVLL
Bb_JEF-350|KAH8709628.1	MHVVGISDKSNASAEFLFSLIDAYWTNIDFLGDESHFTAFKALDSELTLGLHKGNISTLNMFLIDFRSIAFAGSSVSFIEEDDDELYGIVVAINTVPGSPHPV
Bb_JEF-350|KAH8709654.1	MEGETARLSEVSLSPNPSRTAENAFSFPLGDLTSDGEGVFAAGNDGGSDRYNTYEASGATSEPQWAAFTSDFSGLLHTPDAGPNNINMDRLAEYSFCSSGSLTPDQANLGGASHGSSPPHRRWSNVIKPLGVQGPLGVQGVLMTTQIINIVEDSLANKSQSLEMLLGTIQKASVALNGLIGLHHHSDNPRCLMLFPVVLHQVAELMEVGIESLDAFNWQTAAEASGTAASNSILERLDSLNDLISSYHPATASPHRDEDKVRRWTRRLEEGLDASLMTVGRLMELDRACRARGGQQQYRHEHARQSVGGCAHLEALAERFHLLRRRLSR
Bb_JEF-350|KAH8709657.1	MTACVHQRCALQLGRASRLCSYLQSHKSRRPKLAPCAMQQDLDEYTPRVSGLTGRQLARRARLEQSLRCCDSITDLEFGDAVFNPMNDTSALETERGLFLLFGGAQGQRYILKEEFSMQIL
Bb_JEF-350|KAH8709671.1	MVQRMLWHIRACQLRLIAQEMGIRATKGDRRLRQMRSDEDKVACDVALDVALDVALQVTQVPAAQQ
Bb_JEF-350|KAH8709705.1	MDPSKEPDVQRHMHTRYPSEEEVTSYGQLRGLYAVVDRDRRPIQVSPPCIHDWADLNVSSDDSTSNSDVSELDLNDVLEEQSIAPRAQDASDWGIPPNQTQGKATPSVADTSDLDSEWKSLSAEIWETVHTSQSDDPDPNDALQAQPTAATARPASNQDSPSDRTRATTTSSLISAIADLTDALKSTVNTAHAEPDFAYLAAPVPTNPIPSLMRSPTPTQRTWPAPDPSKGGWGAAYVVSTAVNDDPVLPFNPIWYTPRSIRNFKPLPAPPPTYENGGLPSTEPSSSENLVPDVADDTSDPVEAVDPSAAPGHVSPRMEPLRTIYGIVAAVRVYLRPFLNF
Bb_JEF-350|KAH8709744.1	MTRSTDYSVFAAWKRLPAIRFDTTWNQIKFSASLSKRMLVSTTTWHFWGSVPLRKETIPARERHMCHIDLFKAHLGSLIGIQHNFGVAWVFTEWFMTSFSTHLARWPLNIPFKGNELAVSGIFINKIRALGDFGLKGRHLELSDPNSRLFQQTIFQTKTGISEVKSVGKEQLKIWQTKGLRAPVRYAITANVAIDMVKGLQKGSPETQLQILITGSAHLVGQSLGALGGEEVVKTTK
Bb_JEF-350|KAH8709755.1	MPVYGRNDTVPDDVPELDFDLSTISESEPKTNFDDSPETDDEDGQDDQDDQDDQDDQDDQDDGNNEDNEYNDNDDNNDNDQDESHDQDDDSEPEDDGYDSGYEAEAEFESDDEEYDDDSEQEDQDSESDGNHFSAIDRLIEQLDRLRLKVEMYAARRAARTNPVNSLSRHSNVRPSYGGFVIDVSHLDIHNNAPQSTAGAAVVVLVSPLAVQHNEPVRCTISFRWWLTGCEHAEYSVPIVLYVLVCDYFTVLAAAVLCATLRALARALLCSPRGIIIIVRPPLSGVSFVWLKHASPMVTAVSVALDAIAADESGRVLRRRGCRAWTALPVFQLRREWAGARRQFVVVSFTSFAVLSLVHVAICSFGITAAVEGSEIGGG
Bb_JEF-350|KAH8709785.1	MSTSMREHFVDAYTILHVTDQGEVIKASLKEAVVYPQDLVRELSLQKEAEAEDDGNLKELSAVKEVEEREETIIAETDRRDFSSLHVLSTSHRLFQSHAGRQIGVAIIYTHVSDTKKDPANN
Bb_JEF-350|KAH8709798.1	MLGHKTHGGRFDERVEGAELHVDVYEWEHYSTGPLEKSQGELELVKSSQQHHGAADDEAVVGHVME
Bb_JEF-350|KAH8709812.1	MGQWTYVNNIGMNERGSNSDILGNSDNSNNDSGDMTGWDDAMSAHNIWKTKDYHENTAFEEMALQVAWKHIFSSELSS
Bb_JEF-350|KAH8709852.1	MDMPSEKSAAGAAGSAEIARIKGRSRRREQKLLVINPTRVKWRSNKRCRAAPLEKDGGELSIR
Bb_JEF-350|KAH8709858.1	MSPIAPALTGNRRPAEPPCDEVTDWGAWMAMVDFEDRLTSDWGCFGKDIEVGVVADSLWVPIRV
Bb_JEF-350|KAH8709885.1	MESREQQPNRSTNVETTLDPSHLSVLDRMSTGQFTGPNPSSSPFGNDRNTHSEPSRPATARSSENTSPQSLPLSTGFPVSRSDLQFSFQPQSSEILKTGPNDAGTESETLILASLAFSAESSATTGCYCLAATVFAVEGLENSYMSGKRAELDSIVACQKQAIACCRSLMRCGACMARRDTVVLLVLMTEKVVMACERISLLFQARNNISLSAPGLRSPLDHASPYGTGKGLGLLTPPAFSMDDAAQPSLSGTPEPIDTPKGWQEIFLGDYEITCPREWQTLIRAIILLQLTSLTEMLVDLKSVGSTLLGETQMLSLTRAILKLGEIEAAIYTL
Bb_JEF-350|KAH8709894.1	MKFTIAIIAAFAGLALAAPQNQDKIDLQNCDDAADAVLEACNSAGGANCFEESTKEKLNCQAKQVQSDGDALVAEKQAAERAKNKEKAVAAKKEKDAADAKLQAEEAAKAKNAERFKKQQEAAKQKAAKQKAAQQNAAQQNAAQQNAA
Bb_JEF-350|KAH8709932.1	MKTPLTSNSTTRYLYGSHYNEQPNYGGKDAIDQQLHHYGNDNASDQHLNPYGDDDAIDQQLNHYGNDNASDQHLNPYRDDDAIDQQLNHYGNDNASDQHLNPYGDDDAIDQQLNHYGDDNASDQQLDPYGDIDAIDQQLNHYGDDNASDQQLDPYGDIDASDQQLNHYGDDNASDQQLDPYGDIDASNQQIHYHSDNARDQQLNHYGHNNANDQHLYGSYYNE
Bb_JEF-350|KAH8709934.1	MKKEDAVLPSTQTALVALSECTYTIAQRHCLPKQPPLPQDIIVRVTHVALNPCNWKMIDFSPAIGTVGGNDFSGEVVIVGSHVQRWNVGDAVCGFLYGLDPHAGKTGWAGAFAQYVSVDEGLVMRVSPSLGNAQAACLGAGIVTAGMSLFRSLGLPSIGVPYASIDAKNKDSKNKPYILSFGAEKAFDYHSPSCGVAIRAFTKGKLQKALDCITDSSSMKICYTAIGPRGGQYTALEPPPEHIKQSRKDIRTDWVMALTIFGKAVDLKGPFERAAAPGDMEWARSWYMQADGLVASGILRPHPAKVTNGNWTDVIQGIDDLRNGKVRGVKLVYGIE
Bb_JEF-350|KAH8710377.1	MHSTAEFRGTMTLHERGKLSGGDRILGSVIIEGYAAYSIYETALSASATSVNLGRELFAKEESVGYLGPVAHRAP
Bb_JEF-350|KAH8710410.1	MSVESVEGKDRNARRKLLRKYEGDLNRRLQYREGSLINTHYLIYKQADKDFDAATKAYRTAALKLVES
Bb_JEF-350|KAH8710411.1	MRFVINNRYNLEFKIAEGGFSFGYLGTDLQNGSREVALKLYHFKDKNELKFPIHEARVLADINGIVLEDINGNVLDDINGNKGIPTIYWSGRKCEYHVIAQELLGPTLYALLDQFRVFSFKTTLLIADQAIERLEFIHSKGYLHGDIKPANMAMGQGEHGNLLYFLDFGSARKFGHDEEWKSRHGEGFFSTDLYASPNIIDGKGCVFSPPLKLTRPTLTSHTEWSWADDLESLGYVLLRFYGGKLNWIINCKHNNCDVLQSPWRCKLQRPSVREMCKGLPKEFFEYFRHIRSLEHGQKPDYDHLRELFRCASRNRGYQYDNIYDWTSKWFNEVHSIKSTPKEQSELVEKQITTSLTPHELASAGGSIEMQL
Bb_JEF-350|KAH8710412.1	MTEKALEHFNRQNELKGAARLVIAQDGPLSKVKHEFASNGGPRLHWVQGESDSIGLPSPRSLTATRRELFSGEEHKMVARSRDRDSTAYDANFELCLQQQGIFRESTRFPDGTQIPEPRNLPEINKILFERRNDLQPPRLDEADFTSFANNHEFSPRPEPMRAIIPTIIGPKTVEEVSEKRFHIEPIGDIPFIHPAPDIFDCARRHDLHRDIYRSLYRRVIPERARDGKPDPAVPNWFVEARVWASNTEECKRRICFVGAYGARAMHALQNYGRRAEEKVYDGNAYTFSVVYVRESRCLEVFAHHMARAANGQEQYFMTKLCEFNMVDKDSFQKGIMAVRNVRDLARKYRGEVIEFANDRAVKLRSEIDARGGSATFGGNVEADQAR
Bb_JEF-350|KAH8710432.1	MKFTAVAAAVFALARTGFAAPADAGKCEGMTENGQWLACPMFYIPPGSPCTTIAEDKSKVWPDCCPQPSCPSVESLKKRA
Bb_JEF-350|KAH8710440.1	MKTTAAVFAVAASASAPTLTGPFSFVDPPMSTDALSIPNTATPSSTQTPNIDPTSDLTPVPFLPWDDEGPFRFITIVRKDASASDLGPPAAPAAAATTNQMTTIASAWDVSVAPTVEARGEPDMTEEATTTTMTQSKPTQMTPNPAGTMRADEILDALREHTKSQEQQQAEMTTTQSIDLVVPMTTQGNLATDAVATTTGDAESRPTIEHVEEFTRECGF
Bb_JEF-350|KAH8710452.1	MQLSSVPCIIAAALALASIGHTSPVNGPKKGKGLESVDVDHLNDDLGLPPVTVPEVNQARAERKDDEVEVYQTRAERKGDEVEVYQARAERKGDDEPEVNQARAERKDDDESEGNWFNGKWSENLWTTG
Bb_JEF-350|KAH8710487.1	MTRHLLVFLVNHLLRKPRCRHSRRSRWARARTREEEMTLMKMLPLAHKPSRSVENVFRLSSKTPALSSLSGSRPNHASRGSYSANSKYNLPLKTPTSMPSQTGTFISLGHLGIVR
Bb_JEF-350|KAH8710537.1	MYRRPAALTVGEFRLQLLPIQLTDFYSSVAESWWISDTCYQARLDSMQDQGLVVTVSAWNILHNISTPVLLLQLQYKPASSKARVPPTQFRSYTADSTLCFHAT
Bb_JEF-350|KAH8710572.1	MSSQTSQGISHATGNSKVPQSAQEKVPKDVEQSLPDSVHPTSSGPGQSTNKSHAKNGGDASIVPQKLQEKLPESVERAVPNVIHDTGDK
Bb_JEF-350|KAH8710575.1	MEEKEEGRVATEVDSSSSSARRHQYQPSYCVRVNVGAATEDVIARLVTDAYVQEVRVHWLDGDSEPLNCSISVAALADDAVYLDLRDRRSECYCW
Bb_JEF-350|KAH8710577.1	MKSSYILSGALSVCSLVSSAPTNDPEKPAIRFSMYCYTEEARRNCRNGRSRCNDNGDVQSVMNLCRMNCSCLPVAGCGIICKQQQQQQSKGEAEEEDKQKENEAGM
Bb_JEF-350|KAH8710589.1	MALEYFYTRTLPLFDVSEPNFLWQSLRRDAPSDQSLCYVAAALGLEHMHMARESVHDYRENSCRLNGRALRSMQKRLTTQSPAQIAAAAFLSLLMAILQGLGGRQSDMLVHLRCGSAIAQQGMKAYGKMASPELGETLRLLRKYCISTMVFDSIGIEADKTAAIMKSEFALIDDLPLGWDQNHHTLAAEVDALVEELMQFMRGFRSPQHDAHGNIIAADSI
Bb_JEF-350|KAH8710590.1	MRCSPLTSLGTLLLIALPALGTSTSRRIDEESFASAKELFAINQHIGGAGLRGTASARQNALIDWLDGQLRQVSGLDLSYNAFNLTRWEPQQGNLGESASLKLLYPGACSSTTLSVAGAMPYTRVTNGNPVKAELLYVAQGIKLSTVNATNKIIIRDVAFQSVPFALLFAMSNFRTADLDSVAKGNYSRFNDEIIDATAAGALGIIFAWNVPQKYVQSYFDPHEGTMYRIPGVFVGVEVAENLKEAASQGLTAELDVCGEMNPSTTKEIFATLPGMTPDTVIVTSHTDGNTWIQDNGVSGVLALARYFAAQPLSSRNKTLQFVFTSSHLHYSTDGNGMLAKRLDQGYDTGNTTLVFPLEHMGAKEILPTPRLDRHLPGQDLAYTGKGEVTLWAVGPSEA…
Bb_JEF-350|KAH8710608.1	MLPKAAITLAIAFFATPALIAAATINKRIVDGQDAKDGEFPFVVNLQLKGPQSCGGTLLDQYTVLTAAHCAKVANISETIVWAGTTLNTKSGLSSNITGVNIHPDFEKASHLQNDIALLYLESGFPESNAVGYAVLAADGSDPVAGSNATAIGWGVTDPAKYGKGDQAERLGKVDIPILQRTKCDKPWSAAEDTIVCAGGNGKNTCSGDSGGPLVLQKTREVIGITSESLTDDNGESCNGAPSKYTRVGSYIAWISAARNAGPTKQLSPDEQEAQGYCEAIRRGSDKSCLDLLLYCVQNYEKDGYTALNKCAVAESKTRQYCGSDSNCLSTWRYCSVNSEKDGYDSVEECVGERG
Bb_JEF-350|KAH8710693.1	MMRFLLAALGLFGLAAAAASAVCPGNNHNDTINNLSTARGLKLRVRLRDPRADLASPVQHQYISSIHDGAGTNLVGFRADTGRIFYVNGTDSDNGTSWSTVSDGGAPPVPYGLSLHTLDDDWDVQVARLDVGPGDGGVYVPAVGAAAAAAAHPQLRPTGWLACDEPLAYYGGKRFNVLRRRGGGRGAMLPLPPDEECVAIALLPECAELKDLPEGALASHEFAREVSCYRDASKM
Bb_JEF-350|KAH8710699.1	MATMEELREVEVLIEQWRAEEDKIQGMLDVVSAATPAEQRMMSQSASSSTALRDLGETGDINPMMNELFETCANI
Bb_JEF-350|KAH8710738.1	MSLNVAAGSKVIRADVVPVSKDPHGSVSAGMLILEGPLNEIVVRPGIKNPDLNGTPLGMEIFLDEPLSTEKTLFTLPLYNYYVPHLDLELGDDGTELIFLLLLRGDENYTRCGVGRWFWTNGVNYPDIWDKIVTTCSNPFDEDYKSSNRKEVHIV
Bb_JEF-350|KAH8710739.1	MSGMMFYDSRPQHTHTSHASFVQAAMGDCFICRELFSELQSSALSGSRPQIANVSFKMQFLATEEFGCRLIFTVQLARTSTQDPAELTQKFMLGKNTSTIWLDRVRGLVFFRLACLGTLSRKSYCMPTRGIAEE
Bb_JEF-350|KAH8710748.1	MGPSQKQPFVSAFSGHESALLPGVWGNGPRLILRKEGIGNKKVHDDHGDASEYGADEEDGDDTKVVHVEGRTTCAPKQLGEMREEEVEGERVIERDGGWKIEGEAG
Bb_JEF-350|KAH8710751.1	MVKLLHDNSRVDVDLCGKLNPNEPDELNGIEDPAWKYTFNDKYKLDELSELNELNERNELEYPPARFAMMYDGHGEIVDFLINSSKCKTARDYIFRAACARGRIELAHKVVRLAEDRDKKHAKRWIEQAELHNLHCVARSIREKWGDA
Bb_JEF-350|KAH8710795.1	MALNATRRFFTGFTAALAASDRTNKRATAVPTREQLCVGFNDIEACQRKTKACSKELRAKGVFSCADVSKCVAKKRFGGCTAKKYDFEGRYSRRHDPLGVVDVEGSSD
Bb_JEF-350|KAH8710816.1	MRTQTTPRRTPHGKDLDRTSLMSPASTPRQTSDLADDDAFDGATATWSTMDMSTLDQYPSSWDASLDIADAEFMFAHNSAFDVAASSLYTPNFGLSPQSPSSTVSCDPGGSLTSTNTLQIAMPESVGSIDALSALSELSKMNLDLHIRVAAAATNKASLEFDNIIYQQGALYINNYTLAEFMLSTSQNFLQLLTKLCSTRQPVGLLCASPTTDTLSSKPLSMQSHPPQMSRQANIFAGSPPSCTTDTTTAGPLPAPLALAITSVLTQLISLYDLMLHHFTARAQWISVDPIAPLPGLLFGGVPLNNPCTQGILISINMLERIECLLGIKSVPSTRQVGLLSPRQKEVLWSELDGRSAVLHGYAVVRPAELRRLFGKVAVTFSQASADSLQT
Bb_JEF-350|KAH8710820.1	MLFQNLLLLLPAALLTSAAPADSHSLADAGAPPPLDSSPPGVVSLTAEEASADSAVSASPCSDWQQLYGRGRWTYVEVQWCFRQRGDQTVVTQEQQNPWYFWGGAWYTGKSHTLTWQTTGTVGSSWYFDSGNNFNDGPVRRDIHTFKSKIPPGLYPVSVHYHQLGPWWGADAAIDADLTFAISLGY
Bb_JEF-350|KAH8710822.1	MVWCIAIPLQHVDSLRKRSLTLHRLNGYTALTASFTQTVSGVPFLIYGYASSHKKLLHIHYLSIRGNWKRNDGRNSKVVGRSANACQAKNSCGDQREQVKNKQQRANEESQKFRTRNK
Bb_JEF-350|KAH8710900.1	MNIDKVPKLAESEDEWHSQDILDMVPRHVEMLELQNWCLFGLADAIFLSSCLTVMVNLLVGFGVDSSHVAKIFETWRRKKRKDNGVQARAVSICVLGTSVAKKDRAQIVVDRVNHLNRPEGAKCDNERQ
Bb_JEF-350|KAH8710919.1	MLHMMTVSSHVMNSSWFARLLADDFQKERDEERDPPTTIHALCLVNRNLNLFFSRVLYKNLSITWRWSRRRGQQLAKSRHLAVTKELYVYFPQGGVYKEKQPEVDKRSKNLRALLPELFRKMANLTLIHCHVWLRAMEQLPGLESLVLEKLYATHGTAVNKAIANRLETSSVLDSSLAFSALKSLKLHEMQWGLREPTTFWHRSRDVDWPKCIAFFMLNARHLAELHLSMLSLECDNTLEAACREYAARCNDEHLVPLKNLSLDKNMHTPAVSVLQKAFDLSALETIKVSGCDVADAVAAVLEVCAPTVTPNLQRITIDRIPPESWYMIPEITQGRTSFRSDPLCWGRRANVYELARLSRAPQLWLPRPRGFDDGFDYGELLKSVANCDWLTHLALCLK…
Bb_JEF-350|KAH8710922.1	MRNKYKSTVSHWIESRYFGLGLVGSFAVGVFVRLRGRPSIEPNAASEAGSSQAQAEYCDMGSAE
Bb_JEF-350|KAH8710924.1	MKYAAIITKLYAALGSTAVTKLDALQEHDSDIVRRVPPTIYEEKVYDEIRYDPTRRAPPPTIYEETEGLPPIIEEEEYEETRY
Bb_JEF-350|KAH8710930.1	MWLIESLGQIGIKSVVDGLDGSLSILGRTGLERIKVRHCGGGAGVGQVALLRAGGIDKRGGQRASEEGNKNSGGGKLHFGRKMNR
Bb_JEF-350|KAH8710949.1	MANSLRNAEEFNQIQSVVDRLVKDANAKVTFIVDNKGELCAASGDVDNLDTTSLASLTADNNVPAGGYAKLLKENEFATKFSEGERSNVHIQLVGNRVVLVVLFDSKSSLGLVRLRVRKASEELTHILEALVKRTGTDADPVFAEITDEDIDNLFKE
Bb_JEF-350|KAH8710970.1	MLFMNILPLLLAPLAAASPATATAGLSARDDNANIFDSPEYRGQRRTIPVNGICVNLGPPFSTPGRGTQSLLLTPVVNCEFYRASNCQDFDPVAIFQSQSRIRITAYSIRCSRNSPNDDDD
Bb_JEF-350|KAH8710977.1	MIRSYMIYIKTDTHELGARHNVPIPSHLFELSPPIPRGRPMRFISTQWVAHCVEHIPACPDAASAVAYTSKRSDDASATQRYSPTANLKMRHRSTCMARARIRGLGSAPD
Bb_JEF-350|KAH8711075.1	MLETILAVVRVYDYRSVVIEHGVDVGEEAEANAVEVGRRVDGGDTNLAQSSPRELRISNILGDADLVKRHRRLDLVVVEAQNQLVVRAELVALNGAEAVFFAKIGIKGAGHLAQHAGGELEVDAASVEESKGLFFLEAEVDEAGSGGIAAVLIPSTPVRALLVLGELGRLVAAAAHVQLQGGHLDHIVGDLAAVVAVNGNLLQLAAELGPIDTAKEDASVVVLLIRRFCLTRASAKDGELRKVARGLTARRQRHLGAGNLAPAIVANADGSLDVLAVELVAAAESSIKRFAFELLDVGSHLRVELAEDDRRRLRALLVVNLAQFRARFWDDGVGRARVEYADNFLRGCAEAQGEQRLPRAGSVALEVLHAALQNALRNNNVAGQKQRQILPVVSHYVDA…
Bb_JEF-350|KAH8711161.1	MIWVQKSTTSAKQSEIATDILLEWASRQRRSMSHYADSAPSAEHKRKSPLRSSRSQAGE
Bb_JEF-350|KAH8711175.1	MPSSGIYRFSQTTVLNLTFDNKHVGLISWCAERIPKGVMFRFDQTKITDPDIDTTCAPFENKQPA
Bb_JEF-350|KAH8711180.1	MRFSTIVAFAAGVAVAVPAPKQIILDPQNDISRPAARVSEDHESVSKAPPAVVYAIRNPEDESVTGWKCRENAPRGDELRCTKEKLATKSYREFIIEHYKPILSCILLWGIFFFMFEMIIKTEAKALAHDMDMARLEEILIYDDYEMQSEEDMLFNYKD
Bb_JEF-350|KAH8711183.1	MNSDQHNTEKTEQFLWDILKISGQNNRDYLSTQGALGCLGELDMLQGKLPEAENILLKALGEPKRLLGVKRLDSLYTMTGLADLYLSQEKLQEAEALCLKVVRGYEETLGRDIITTAFALLQLGSVYLAQRRFEEAKKIYLEILKKPMRKPGLEPHLAMFAALDLGWLYHIRGRFRGAESMFRRALGGFESMARTEPQANAGAGVEAGPFVHGAGSGGQGIAAVGTRAPRL
Bb_JEF-350|KAH8711194.1	MQLSSFASFIDGKLLHVVCIFEAEVRRSGKIGIWTRGLSGGRTQHDSVEMRALLESAKNAYKVIHWQRKLVRRDAEFCRGYRSPSLSGDDVQDDKVVVMDADEEGEKE
Bb_JEF-350|KAH8711205.1	MHAQCSDRDGKFPTHLSGVLNHANTPKFNGDDPVDQTRPLVASISSRTVSPRILGSLIIKHRKRRTSEIFNHSGAWLLSVGRRSLIHATNPPLGREVSPQLKALCGAMVRSSEKVECKKVDGAISGAGSSDWQMVSQGRWAWPSAVPV
Bb_JEF-350|KAH8711252.1	MAKLSGFGRLFAALLALQLLPWIVAVDISDIFTVQRGKVAGSCDGQMNLLNNWLAESTLSVEQALDAIDRYNSNLNVRKAMNTIFHIQNQGKMPASGKRREGFKTVKNELEWVYTFFQGGPYKKEHFWLFCDCTFLESHLPSQPAYDYLSNKIHDDDNEIVTIEKVKEYKKALAREPNARPWWSGAHSALKGYYFTEKGGDYCTESQLAATAHIEELNRPLPAGEAEKVEIASVILCPESFNTTLRQANYRDANNLITDGTNLADGVPRSATLLHEAFHAIRGDDLFSGNDESYDIATCANLKQEDALKNIENYVFFVAQMYHLFGLPDKNKIWSIGHGPQEQSRAGSSCPLTLTPVEAEVQIMDKCATRKR
Bb_JEF-350|KAH8711300.1	MAGGESTRSPPPTAGITFTRDFEIVEMSSLSTHDKDQAPFNTTTTSYAVSTAPRPVRYASQKAAGQRWVDSFKQVEGSPGIINDGYYVTRGSEEMPRDPERHYDLHAANARTANSALVRDLKSRHLQMIAIGGSIGM
Bb_JEF-350|KAH8711303.1	MGRELRALDVTFERLITQVNEQGQAIEALDRVISEQRKLISCLLAIFEARSGDCQPSGVSTKAAMGAQVIANY
Bb_JEF-350|KAH8711326.1	MEVSVFYQGAVGNAMNGGSGDKIEGTSAESALREVKSKVDAFLAMACEHKYKYKPLLDRYEHLADFPLEQDVISYHQAESIAQIVLEELIRCSEMRTALKRMKYIDSNTKQAIDFDYVDVTHHAREWTKSIARDPTDAKQKARQLLAVLNDKFVNKYLHLFEPKDYISGITVKYGRDRTDVNVHEVNGRGDDLNKDFGGDYSYFVATTTRDPERACTHFSFTKATYNLNDEYPDTWSTDISKGDGRKWFRHLTCYRLQGYDKITKVALLRSENGYEDYIGKYENGFLNGGGTTNINEDRGSNADALYLIWAY
Bb_JEF-350|KAH8711327.1	MKLFQVSLALGLLVHRGAARVVPGDGRNDGEVYNTFLGKGRKHDAVKLRGSKTQRDLPEALTNDTMAHLMFNFTEPTANLTGLNLTEYFVPVDPDSAIDRALAKLDEAEEDDEAGQQVTARFKRDSGSTCLVETKLNTIETNDFK
Bb_JEF-350|KAH8711334.1	MDIQLQQPFTESVYAEVKKKEEAAQEKPMKQPAPMQNDTCISAPGKHPVLEEPLLDANFSFSAKSLTLSSLGATCGVSHAEHDTENCQITPKCANCHGSHHADFGQCYARPKKVGDTYHKLSRSQITHAKKLGTNDYRRQNMEVMAPVTGQPASAQRGMTNSNVDEVDTDMADTSEEAAPTTPQDDYLPALGEDEEMGDTEQEQPQNNAAVIQEYNEPERTEEIPVSQEQVEGGGNEVQKH
Bb_JEF-350|KAH8711335.1	MAKDTLLEVSIKSQRFGIFLSLDGTGVKAFEGKGSGVAAAQTYVGSWERLQIENHADGTFSILSSNFPGVYLRLDGTGLKKFEGAGGGVANTQFYATPPARGFELFKFHPQSDGSKAIESVAFPGVFLRMDGDAKKRPDGLTGVVNGQFGARSYEKFIVTVL
Bb_JEF-350|KAH8711394.1	MPIGLLSLSTELLTIIIAFVAETSPLRCLRLTCSRLAASAAPELFRSFVVRPRGLSVARFHALLDVASPYRPRTLVRRVVFEFNERRQGNYLEGWEPLFATLLGEWRAAVARLAELENVQHVCVRFRPNCLGVDFTGSGWRRDFPDGGIIGLRRNILIAVFEAIASMRQPLRSLSIENLLNFVDTALTDKPCFTEVITSIQELHISIAAEIDEDDPLNPTTLPPLPRFWPLFASVWLAPAAPRLSSLTIYSNIHFGAVPYWQDCFSSAASPDTVALAFPRLHSLALGRYTLAYEAQIDDFLVNASVLPELRRLTLDDCSIMSHLSVYESGERSPVHRKELRMIKIMSLGGEPRHIMASRLRWDTVFDRLREGLPSLKMFVFTRGPWQDDAAFSERDFNI…
Bb_JEF-350|KAH8711396.1	MCLFKGSGWYAIVQPDFVNGDRWPFAEGILTMSTASETHLDINKRHVSGEPLPLHARGHFDVLIWFSEKDNGGIVHNRYARPEAIKAARPKARGQAVEKSG
Bb_JEF-350|KAH8711400.1	MRFSAALLKAPLPQPAFPAQAAAEGLTIGSDADIKFTAKTLTYYKTSNGPGQILGMRPGPPPSGYYDYHLVDLLRRPSSTTGIPPAPPRTKTTSSCAALPLPDR
Bb_JEF-350|KAH8711401.1	MTTRRASAPPVACSKPGHVPYTTKTRGGTSVQLNSSPAGSGISGNTTASKSDVKDDGGDKQKGRG
Bb_JEF-350|KAH8711417.1	MSWSEDLGRRNIPVVCVEELAGPAAVWGESDEATTVALLIEMGSELAATPMAVATGSEDGEEARLTEEGKAPSLSPGMPALAAIAKLAVTNICKTRMAKNRMGSLTRQSQGRGGESEKSWLESHE
Bb_JEF-350|KAH8711421.1	MSNEMERQFVDFYWRLSWNFELLRKDPTLLDTNTISNLEREAYNLLLLPTQLNSDNFKHDVLSTINAAALLKMCAAKPQPEVQKELMKRFADWCTETIREHSKYALNICDRFKQRFDDDDNQVWAPRKMSLEDGEVALDQTIQLSSTLQEHTTTNKMDRLTSRIPDGSNTDNIVKAFKSALAGEAGLEKCIELLRPDSSWDLDVSPTFLSMLKDAEKDCIPGDNAECRLSHAEALSQTAVLLSMCGKRKVETRAKLVREIVTHHQGVMNRENHQQSNQGGGDAEHWQERTRFHLEQSKSRGERLRNSEPSDIEKDMEA
Bb_JEF-350|KAH8711444.1	MHYKLVLALFSAATVAAVAGQYVFLEPRLTIKVVPKDDSADAASSGTTTPVAGKDYFADEDCRWYGTAPICEGSCPPGWRFVQREKLNCWTGRKVYCCRQ
Bb_JEF-350|KAH8711461.1	MAYGNDKAATPRLDQTNPTVNALPDQSSLTSPHGHDGDTALDASTPSEEDAIRYPSRFKLFALMVGLQLAVLCVSLDNTIIATAIPKITDQFQALSDVGWYGSAYLLTFCALTLLFGRLYKMFSVKWVFLSCLALFEIGSLICAVAPSSVALIIGRAIAGLGGSGIFSGALVILAYTTPLAKRPIYTGLFGAMYGIASIIGPLVGGAFADHVTWRWCFYINLPFGAVTATSLILFLHLPKRQKNHAAGTSFWQTINSFDPFGTIFFLASVICILLALFWGGSKYSWGSGRIVALLVLFAILLVAFTVVQYFVGENATIPGRLIKQRSLASAAAFAMFVGASFFVNIYYIPIWFQVVRDTSATTAGVNTLPLLISFTVGAMGAGSVVTKLGYPTPFMYAL…
Bb_JEF-350|KAH8711463.1	MGGNQAVAQPIAQPPFRVIPVAMRGSGCYNQNAKIQETAMVKALSLFPDACREGVFDEKLRTVVDYGASEGINS
Bb_JEF-350|KAH8711470.1	MTICSVSDNIHRLDGVHHWSDQYGNHGTELVTHHEIAARMIQTPGLFGPSSMREGGACELAKYFDTGSSKVRRSLCVIIDGKLPQKRRDEITRYFEHYESKGVIEGHINVVMTVNDGEKNFKAVSKIILAAKKVGLKRRDLFVAIGSQPLADLVGFAAGTYRRSTPWILISTDILGTVRSSLSTNSLSIDYNAETGVRHNRLLSFVHPPLVGFYDPRDVCSAEPGDMRRGMAELIRLGVLENGELLSYIEANAAAIVPSADDDGVAGHELVQAVEMAIDTLARRQYPVDMAEKHIKILSLGLGSETVSVLQQLLDSHDEDAEFMVTGAAFMAALSVVKGSLKHGDLKRYIDVMVKLRFRVFHHGMQSPSFWSVFVEETRDRGSSLVIPAGGGTYEFLSL…
Bb_JEF-350|KAH8711471.1	MATQAKARPSRKAIGSDEAYAAILDGARRLRIRCSLSLSKQNMFREAVDVLQSPQSSRSRQEYRVFLYEVAERCGPHGILLCATELGQHKITTMRKSERAVLIGKLQEVKTADAIDCPMIRSLAKELVIPQIAQGKHRIHTIGPGIGCIDGPLIAPLDSTDTLMRQMTEPGRQGVQGSLSDAANMADLGPSSGYPYPDLSHGSESLADRSWLGSTDLLDGTVDSLTPGSISGFGTPQELHHSASMAGIASILGNFWHNIIRRAAPVDIGNSTPRGSLTAYLPLDEESADCLLKLDISPAGAEYLASILFNAEIQGGSHATQIAFDNGSKLALAVAAGATWKGAPHQALFSIFDTQVCCAVMESKLYQRELKQGLQVTNCVSMTLTADGATVDVTLGARQ…
Bb_JEF-350|KAH8711473.1	MQFSAAIVTLALATGVFAGVADVNSPATIYQGCNFKRNGKNAKTTCSSGHQVRHHFLHTQRGCEIKDLTETIIVHH
Bb_JEF-350|KAH8711480.1	MCKRHHTQKQAIPVPRNKCKIGTMMTEKRNIEDVSDQKIDNGAQKCCAPAAKRKRRIPQGGKPKCKNKRRRSSA
Bb_JEF-350|KAH8711508.1	MSLEPSRFPTSTRTSSEADCEDQSDDQLKRVKREREDKIPGQGKRKFPFRASRSLDREQEDGCNRGPSMHRKGESLPEVSLPILGIFQSSLQQGESSKETKKREQAGAELPEYDSLQAEINNSLRTEKHYDTIIKLRCKKRRNIYSDQLTRMLFARNKELGREHEQLAQENKQLAREIKRLNIEFGKVYGSSLSDRFNVKKAQMTIDAKDKQIEYFEGIALEHCGKPLQHGDSTEESDTTIQGMENLRLEVSEVKKQLQETNTTLNKRMQVFEQEIERRISARLDLVINARIQEQDNYKYHDAEPIGSGDGSLPVMPGLDFSAPTPFSILCQQATPLQAISSDTVAFEPLISPGSNEPMSSRNHYSIHPPCSPTSSPRSQDAGGVFLSVLPCSENQDEW…
Bb_JEF-350|KAH8711509.1	MASILAAARVYATRFINRLLRKQWSFIVVGASGFGKTGLIEVLTKDDPNMTYFATTEPQYHDIPGENYSVTEIPGSTCLSPGISRILLSKFDLIICVFHETKPETIDYYRTLWKGSPPAPVVFVGNNVPGARYDPRLEPHRKFLGYQKRIMLQGGIICPYFPVSYQSKTSCKELLRFLSLGSWPIHEELEHVEE
Bb_JEF-350|KAH8711510.1	MADGESQELMTRPGCLDATNREFFPIPENSVMGLKMEPDTEAVSFLRQANEILNAHLQAALPKSRQRAGTTRTTPLMGLK
Bb_JEF-350|KAH8711511.1	MADHNHDASTPCSSTTSTSSLDRKTQPVVVQLTRVAAAAAAAAASSTQAAGDLSSYLALKSCTHETGIDRQTI
Bb_JEF-350|KAH8711519.1	MENLSAIAASKTEPVDFLSHEAATDEAAKYADVFSNGETYSSREWVRLRWKLDLRLVPLLWFNITLGAMDKITTSTAVLYGFRADTGLYGDRYSWVGSAFYRFPIAKLMCAVQFLWGIILIATGFANNFPTLIALRVILGALEAPIVPGNYLLISMFYSRSEQSLRTGLMYTGLSVCFTGPIGWGIGFLSGDHQWRSMFWITGAMTISWALVIGAFLPDSPVRAKFITDRQKGIVIDRLRADQTGVENKKFKWEQFRETLVDPKTWLMFLFQIMISIPNGGLTNFTPLVIKGLGFTSQRSTLLTMPTGIIQTISSYICNGGVFLCAKNFPQYQCRTAFVILGIVVGLVSSVFLYTLPLDAFHSRLAALYMSYFYLGPYILSLGLNAANTAGHTKKVATN…
Bb_JEF-350|KAH8711581.1	MCIMKKKRLQTTAHALQHKSSNTGRSGDKADLSGGLGGVVLGASGGAGTSAALGGRRSAIATRALRGSGSLGRLRAVATLGRGGTSAVARLGASGFRAGAGSGLGAGTSTGGGGLVRASRGGAVATIGTSRFGAGTGVSGRARAASTANATNTVAGARVTETEAEVGVVAEALQVVGAAAELLGLGGSQHVVGASLLRQDVSVEPVWVNVDDYLHRTEPGWRRPERWQWRPER
Bb_JEF-350|KAH8711604.1	MASLENESLGSAGGGRVDFGHDKVHDHERNQKGKEDSKISPDMRVVVLVARVDEGIATDRLGALDGTSDGADKGSTDTRLVWRNKRAWTTGKIATMEFIGDEDLKGVKDGIDPSEPGEPRMHGRLRNNETGINDEDQDHDTRQTHGLLATKSSHKVEDNVEDDRSDELDWYIRQDAGHGLGSGMIKGIRGLLLDNGPLGVETVDFGNGREGVHENRDKEHRAARKEAIRGGGVPVKGASHNESDEDVAGDLGRLGGNVAPDALVGAAGVCLDLHPGADEVGRLGTDVAGLHGVFALAQLRHAVLLVAAAKLAIVRVNLGEQRAAVRRLQPGLFKVLGRARHLVFEALPRLPLARVGDGGEKVARRLPRRAVPAHVLKVALGLARGAKVDLPALVQHRRL…
Bb_JEF-350|KAH8711626.1	MWSYIGTVSQNNTTGNPFVSEQYLQYVTEVVPSANCPRSVLSSDWMQQCSLRIEPDNYQLGAAAAFDKCIELANEEILCFSLANPDFVVGFCEIEVVGADTLIDPRLRNAAGIM
Bb_JEF-350|KAH8711648.1	MAVYYATTQSRIMGRLHQPTQVCGWILGRMPLDGELLGTRRQGDPQHHDLMRQRTCNSVRELTQKYFCPSITFVLTVPAPQMFLSSSLLSLLLVVGVYFGFVWTRAVDNDAGYGDSRNILIVYLVSVMACFRVYSVSQLLQDDEWPFGIRNCADLCRSILAASS
Bb_JEF-350|KAH8711655.1	MADDMPSHPTPPHLVFSSADWQDSRISSSSHGNSGLHRSKKCCPPGNWHQSTELQSKFRRTLDIEETPIRISSSQSDWSNSPQRLSVKDTAKGDTPFMTLKLTDDLDTNYPPEYWLQCPSQDEALLGCGTWQNDEQHSRTIPHMPFEEEMLCEPSRAAGGGNRSSYNGGHGHGQPRR
Bb_JEF-350|KAH8711679.1	MISTHFILLFPLLYALGQQIQRTARQDKPCLVLAHCVLCRDQNLLARLLLGDPQLHLAGAAVAQHLVQPDGRDLVAGADAVIVGLARKRQRHDALLLEVGLVDARKRLGQDDAGAQVARLQGGVLARRALAVVVLGDDEPVLAAGLPARRERGDGVAGPVEVVRGIDLARLGVDGRVERVGGDVGQVALVLEPGPGGGDGVGGALAGDFDEHAQAGEVGRGERGEGLEKSETLGRGRNGHGHIGISGLGEHAEGGDARLKRRLGALFTTRRRELKVAAVGRLEGVGDGVEGGGAGKGHGGDNLGRGEKVHGFRVPVVAAAKVAVVRRQDGVGRALAYAVLSLPLADTRPARIRQQDAARALKGLERAVALERRANLFAAGGDVKVGNGLEPRGGRLLEE…
Bb_JEF-350|KAH8711686.1	MAQLRPLSSRTGRAVLGGDALGASNLPRNADFSVDNHVPRTFSGRAPQKFVVSLQKAITKSFGGGTGSFII
Bb_JEF-350|KAH8711692.1	MVVPKYRKWLEEASKIGGMNTHCERSSTEPSGTSSDGVKRLELFSDSFFAFHDSLSYQLAVQIYCVLWDMRMNDYEFTNTFTNTTYVDGTHRAWKLIPKEKKQLDGQDEQQVTERKRGEKDDDEMSVRQLKSSASVDSGLDLTVQSTPETLHCDNATWTVFGLAYSHQLESRRPATLQENSTKMKDETGVKAGSLATFS
Bb_JEF-350|KAH8711700.1	MCAVAGGFEFHAKRIVKRSHPDYQKRMSQDAFKLGSSVYHHSKKTCSCSSYVSISASKDKATNFASKQTAERTTFVAEAALVISDMSDSIAVTNTTGQIAMDNSKDLTGEQVNYFALHHTLQVAKRLRGALGGDEAKLDMHATAKQSGGC
Bb_JEF-350|KAH8711709.1	MSDICLGSMGKNSDGDDGHTTLTFTNRAEADEFMTVVVWLHTADYVSSFVNVHPSPGRCPITATASPSPWRQ
Bb_JEF-350|KAH8711712.1	MLLSTMSWMMTASSVVYVMALNPRQLSPAATTTGGTATPTLRNGSTVSKNFESLNNDTSSYYLGYREEDFAQPYAKYWNPVVAPLTEELISGLTSSPMAEALGFSAHQASDYLTRPGYLSLENGYTIDKNGTVMIAALSEVPEVTGDAYDWWFGWHSVQTARYKLWNPVAHQYAYRVPVTEDWANATLKERYIGMTSFIDEYVGNDAAQLSIQFLNPESLGFNVTAWPSQGIETIVAGRIKIGGFTTTDFDNVSYLMHQIRRRPDGKRELRSRFWIAKENHGTQQLGHDLAVHCQIEMTHLGSFLPALYEEFKDTL
Bb_JEF-350|KAH8711717.1	MTTYPETSEASEESAHVAIASGVMPDFDDPQKLFVTSSSLLASAGPLLGDCFAPGDHTLPFTIAFLSVANHVSRQQTRKLRAADMLPALWFRIRKLDVDIA
Bb_JEF-350|KAH8711719.1	MDASTKLDRLRQSLIDGILDQLAEKLLDSSPLEQFSTPVLRLEAFVYEGGVISGKGSLIASRSLDLSDILAARSASSPSPELAASQGDPTRAQNDGLRLAENLVETPSSPRRSFTGQKNSRTMVSGLRPTSDYDVIDTHRQMEVTTYNFPKRAKTHSNSVLEQPSLTKFITSLWEQIHGGVILEPQIQAGQALLTSVSDNNTHVENNAVSSVSLEALSSAHTTIYPVTATSNKAIDFFSHSNIVCRKVTQASRTYRSFEVLVQARWIENFDSYVEYLAVNSPSKSSAKCRKTALMEACQDFKWSERELRNKMAIWKGYKDIKDAAGWAALVFSGLGLYRLAKYRIGLDQKGFDTLRRLKLRIEVAADTLHPHWRKLLACIGESTDRLFTGHPHDWVVSL…
Bb_JEF-350|KAH8711724.1	MKTTLALLYLTGLVAAQSFSKDPCVITALTDAESLDEDMCKQQTSTTSATSIVNTSVTGTSTGTGTGTGTGTGTGTSTTSTTSTTITTGTVTVTTTSTTSTGVSSSSASDSSSSVATPSSSTASAPTSTVVKSTTSSRVGSTTLPTATSTTRDETVILTTTGAPSGTGSPSGTRSPSGTRSSNAAAGTAAGALGAVIAYVLAF
Bb_JEF-350|KAH8711733.1	MDISPWFSEVAFRNLESPIGWSRPFSFIMASLLRRGLQFQEGGAFNIKAASHIKRTYGAI
Bb_JEF-350|KAH8711734.1	MEFRQVETEWEAGGLVTPTPTERRKEYPSPPFKLGLRSNCPQEMELISTAKPHVFYGRWLASN
Bb_JEF-350|KAH8711748.1	MRDNQRIQMDEISERSPLRRAPDRTRIGYAAQRLSTVAGQMTKHLLLYTCLLLYPLTLLSTASAQVNFTPGTWPISLQHNCLGELMSTFTDENPAYFANRAINHVRQLPYEFGGDEGFATFVSKIPADKMVLVDLTEEDRPECNHVELHHVYSPYTTWMQRARYRYTMRICRVRTRAMPLRDFLVDKDLRDVEFH
Bb_JEF-350|KAH8711750.1	MKLQNLFALSALSLWGADGRTACSQKVLSSPCRESDPLYAGAIPDSENPLVVTETPDHVRPYVLRHLTGTTVAVGATIFRLLVTGASSDSKLSLLSIYGSAGPRIATHYHTRFFETFFCVKGRVRAWEDNAARELIAGDFGAAPPTTFHSFQLLEPDTHLAAFIAPAGLDRFFMTVGESWNSTSGSSFSPDAPRPFPDDKFNGEASRFDVNIDEGYSLNYDLTNATTEDGQTSWHQSSNALLGKPRSYYIANNWGPKYLERSLGQIVQPLATRAESDGNMTLATITLRQRLPHDDVKLLKFPDSQAFQVLEGLFTVSLNGTNTTLAGGDVVFIPAKTEFRYWSSAKFTKVYLGTAGRGLDSWLLERAEKWDHAVFPAEM
Bb_JEF-350|KAH8711752.1	MKGSVLFRAPNGDQNFVKTSGGIATECSGDDGAGQADYPARPGTATASTNGLLIPAHMAKTILSFPHRAAEELQALAVAIPAKAAKQMSVLRALVNTAAFQDAFELVPSEYSRTLGALFQGIESMEAAPLLAQTAEPGRPESEPGVGLLEYAVDDFDGEHAFLQDGYAAIIDEIAKPLVEAGVIDLETVVTRVHWTRNPIVIETSRGNFSAREVVCTLPLGVLKDGLENAMFAPSLPADKQEAIERLGFGTLDKIFAIYSWPWWNDEAFTSIIKNGVIQTGPQCDGVLPDSFLGFTSELSGISVGHNGCVTSDVYRLPIMNLHSLTGQPVLCAFVSCKVATTVEAMTNEDISGLFHRTLTQWFGTEPPKPDAVHVTRWAEDPYSRGAYSHVISGLSEPK…
Bb_JEF-350|KAH8711753.1	MGDSVQLSAASAPKRYALPTDWDQHKETIRRLYLDENEPLKEVMAIMGRDYGHFGSIKQYKNKLREWGFDTKYKRHQPSRKRKYKRPSRQSVDAFRAVDYLSNAPSVEDDDDQACQAAFAQGTSTLSATRQVSTDFNKGRQASHRHRTYRASSCTVGIQVGRSATPPMSLPERIFSLAQQHIETSFTYEVWKVVDGNVQTITARTKGELELPESYFDLVRSAVLLFEQGSTVDGCHVLSKAFALVRPILKNGNRGHPVAQMFKLLTQIDVLELEHLVHNAWQITTDAFQKQLPNLHPEYVRHQCDLIFRIYGKRDALTAERRLCQLLKNCEDTAQTLEISHLTVLNALGYNFMNSKDWVKAVNIGQKLEERAQLAQDIDLLVYQIGGMEIQARAFNELK…
Bb_JEF-350|KAH8711763.1	MKFQIIAIAATAVSTTLGAAVQQRDGTCRFRVGFARGQRQHKNPIAGGDNSLACIAELTYADGNKEQLSDECRYVMNDHCYPIHTNDNMKDGYLDYGANHVDFHDDGCKTESYAGPSGDGTFQDCEIPC
Bb_JEF-350|KAH8711766.1	MALTVEPDRDVSVCVEKLLKTVFRAVCALRILLQVGIAFLARGNWSAQPATIWLEKMLELVSVEGVEGLTLEEKRKLISRVRRAETSILYLNTASAYRRIENLEMGVQRHPVVRDWARRRGKLCS
Bb_JEF-350|KAH8711777.1	MEVQSIKASVGAGDVHVGTQPVELGIEAQQIGLERVIRHKFDRRVLPLGIAVHILSTIDRSNMSNAVVLGLREDTDLSGKRFNVVLALFFVTYIVFEIPANLMCQKFGPRLWLSFITFGFGAATVGTSFTHNYPGVLGCRLLLGMFEAGVQPGLLYTYSQFYQRHEMASRWGIKAVGGSVAGAFGGLLGSALGNVPKTGMFERWRWIFLVEGLMTIIVSGLVYWYMPASAAEASFLTHAEKEVAIRRIDQENKMMVGGKDLGAWSLSVMKRALWNANTQLVSLAIMMTLLSMTALSLFMPSLLKSMGYTSTQAQLLTVPPYTVAACICIAACFASDRFQTRGMVLLLLSPLMMAGFLMLALASSTAVRYFALFLTTSATFSCSPILLAWMMSNSAGPSV…
Bb_JEF-350|KAH8711778.1	MTRPNFTDAAGRATSEGYQLEIGEAVTISGLHMSDNLNNYPQRYSKEQTLNLYSAFRPWSDNPALAGLSPLKNESYSRQDLEDMQRACAARGVTIVPEIEAPGHALSIVKWKPQLGLEDMSMLNISHPETIPAVKMIWSAFLSWFHSKTVHIGADEYDKRHIRDYARFVMR
Bb_JEF-350|KAH8712296.1	MKAAVTIFLTAALGRAMPQAADEPKLPWVPQPAKKCVETWRFMLALDTLAEAEQKCGTADVCHTFDYYGSRDQLPQIVTKFGFKDEAECLAAHEGPPQSPCKQVLARFYDHSSTTPLSREEVDQVCGEGFFCESFDPEYIDAEDIEFLTRLYSYKSEKECLDAHDSNPATANNAFSLKTRYTTSCGGKVNNDVTISEGSNGQCIDTSCDVGSLEIAAAGNCPDGQVSISYWQNKGCSGDWYGYGYGSRGTCRGLWSEGWNFQSLNVSCAKQADDCVSKGQCTPAPSPQQGVCRANDDVAFHVKTRYKTDCTGTTHDDVAVVGGAGRCINTDCAVGSLDISDAGNCPDGEIRISYYEQANCGDDGGLWFGYGYASRNMCRTLWSGGWNFKSLYVSCAKES…
Bb_JEF-350|KAH8712297.1	MIITRVLLALLFGSSSLAADCKSYRVDRAKLAELGEAVENRVATEKAPGEVCHNGDSGACDALKKKFKTHEFHSQHPISVAWNQYTNDTCLPDPAAPCSNDGYPLHVVNASTAEHVQRVVEFARENAVALNIKNTGHDYHGRSNAPYTISLWTHSINSLVRNPTSFQPKGCDEAFTGSSITAGAGVQMGRIYEFLEPLGETVIGGTSTSVGLAGYVMGGGHSIISGKYGLAADNVLEFEVVLPNGELVHANECQNDDLFWALRGGGGSTYGIVTSITTKTVPTPKITASTFTFFINPDDPQALNVTSFFISKLPNIVEQDANGYLTSLHKSPHPLKPNPAGPFFTGILGSMVLVDSEDQEKLENMLRDVEEEAKEKFPAVELKIIQTTVYDSLLQYLTA…
Bb_JEF-350|KAH8712311.1	MTRSIPNFDSSPSHLIFPLARSVEKLRTGAAQHAISRIVIGENVTTGSAAPRSREALEKIVSARLEKESSNEFGEPVFVSHYTNNGVFRHWVLHAHGHKYELRRKAPSVARIEWQGSTSLFASAEYYEPAVGVSGFCTELYKSSVLAAYSPEVGSYFYSMVGWTTLAEEDVERECWEVFQRFGNYGLFYNNCQHFLRALADKIVTTRAPDWQWLMKKSPSGYTYGFKYPLPYEAICAATAITRLKRARPHLSPEEQKEADKFIESLEDRVETVEQEMGDMTEDMAEDMTEDMAEDMTEDMAEDMTEDMAEDTAEDIMIMEVAGGMAEVMAEAEEAVHANQGNCI
Bb_JEF-350|KAH8712333.1	MQTPFKNDGPSSKLPRASVTARRLGRPFLPHLLVFLGLVWTFVMTFQLSDRPAKPSRSQPALISVLHPHGDAGDARFDRQGSLPSIVTVLPSGSFFSDFAELYPLRIQVPAGLIPTTLITLADGVSELSLDDLEDIIRRFEGHDDVWDRHFLACVVVVYHGDNVASHSLAPELASRLKSLGTERVALAHESLLPADIIAEGPYFATPDGLLPVRKLFPDNYAAFVASLVQSPSQTIKYLAATTADGSPNRAVAVPSRLYHTPTPEKPLNGLRVAIKDNIDVAGVKTFASCLSYGHFYGAKAKSAPAVQRLLDLGAIVIGKTGLSQFADAEDPTGDFVDFHAPWNPRGDGNRSPGGSSFGSGAAAGAYDWIDFTIGTDTGGSVRQPAASQSVFGLRPSRG…
Bb_JEF-350|KAH8712343.1	MAATTFQRLPLPDPQDWVAGERLFPSNVIAGYNANYNEYNKETWAAYVLKHGEGFEACGSTIAYSAINSGTPKERVWFGYVFRGGSTTVKDYKRAENVEDTIVYTKK
Bb_JEF-350|KAH8712360.1	MTSTLQTTPLDLQVRLQLTQLLDHVKQNPDQWVSINGQMYEYHPPAINERLVPIIKPIFQLVCREYLYDDALSTEKK
Bb_JEF-350|KAH8712362.1	MQRFMSREELITDAVFCGLGSLFYIANTLQNWRRFKLRLGATQSWYHDKHYVSAVVLALLFLFGNIACSLWIGIAHKRGLPDAVPGIMWQATIAICFAGSEMTILYAVSDRIPGRQLAGLCITFLSALWIAFGIWKWRSGAVWAFPAMINGSFAAILLYHIVKRQSNPSLPPPLRSDFIRLLLRVLITTTRLCMGFYSFAKGPLRYHFGVQCAFSLFEIVQSAAHTEMRLIKSRSDKKRAEATSNRRRSVSWMDGQSQQSLCHRDQAGIIV
Bb_JEF-350|KAH8712363.1	MLPYDAGLDYVRRIGIFPPQHINLLPSSTEAMTRNPQMDKFLDLTASKIRHLGLLLSEIVFNDIQNAVLVVDDTRNLVRNVQGFEKLDRNVYIALLSLEAIIFQRTGSLSYGKALEELEHLICEESEGADSPFLRDDWGRIIVELQCLKIPDRTEAPWAYQSAKYLESFCELYTAQDPPSVKVSMLFLRPRPSGDYELLKDLFVKLSFSMVYFDKLSVDEKRKLLKRYDEYMRFCQDATPKSRLRGFRREWSVLNSFYWLHNQFETGASMKEWNTWRQSMQTFIEHHPQLGDISSWMAYTDKLMRTV
Bb_JEF-350|KAH8712364.1	MVRMADARRAAGHGTHLPHIDPRFVHDIRPGTDADARIHGSDRYGAFFHDHFAWLASAIVYIAIVLTAMQVGLAAESLGHNKAFQSASYGFTVFSILGPLIAASVIVLQFYSIFLWNWMKAFHQKEHVTPSCTSHNFK
Bb_JEF-350|KAH8712368.1	MAIQVNLDHQTFWAPRPLSKPQCVEGEPHSRPAVPQSKSSPLLSNDDRGILGVPKESLALSPRLASSRDDFIYISDDAASDMDDAASDMDDASHEPFDETLLSVQAIVQSLEDAGKIGSTAQGRARGSPTVGFFPVVRA
Bb_JEF-350|KAH8712385.1	MPNGAGVSPYATLRDPRNIKPKVIPSILPNQDYHSQQFHINSRPTISLQFVTTMANQKSTKFDIFSKLPSHLVHTSLEVTKYAGDYLKLETGKSWYDWTSFKQSLDQYKGDDITFDKYKEVTIDQHERTVKIMVDQIVKYLVDVLSVTPSAAELKALTVTIQATFTTLKEKSSHGWLNFNKSSNGTNSSWEYRIQFAFPNPDIPDYFYALITTIKLEADITDESEWWGLVSSSSKNFSAEIKAMELIVKEGFKDPNRK
Bb_JEF-350|KAH8712388.1	MSSNAEPVGETGQRDFTFPFLQYPPDLSPIFDSLRNFLVSNHIVLTGAHTIKLRAPDEEAILAGTFVVEIEVLPMRPLTLQSPNEMIDSTARQIESPAPMTGVIDNEVCMMDSSGKLPI
Bb_JEF-350|KAH8712404.1	MDRLNSRCLQYGISKSSSGDIDETCEREVAPEVEDEKQISKPPNPVAMESFRNIALDKFIKTGEIDDELPGLEWAYQSLRRTTLRGMLEKLKFPRTLRVTRDFAQAVDTDDPTDAYQHHVAYVLHIKPVLARHGGPPAIVIITQSDLETYWSAIEKSKMVDLHLYNAKVTPGAAHRVGYIYPLNIACSYTHPTTTRIALDLFAGQLYFGSYHEYIEVSSFLGLAYFDDAKDIEVDPDGFIPSHERHKIPAWHRHANQYWDTFDVSPVPFLKRFLGVVRSHGAGIEHTHMGRILDGERLGSKEFPDYKARGPEDVEPGVKTDRGARIETKAQRDRRMQMQGKRRREGGQESNAEPALKRPRLATSK
Bb_JEF-350|KAH8712419.1	MRFYIALGLAAMAMAAATGERVGSDMAPPRSLNTTTTVNSTTTVNGTTTVNGTTTVNGTTTVNGTTTDDGILFDDEAPFDDETPDEETPDDDTPDDDTPDDDTNNDEDYSAMLSCYWWSAELGAEGLAVAALEV
Bb_JEF-350|KAH8712449.1	MAKQGTETNPDTVVKPDTVVKPVIEAKPDPMAKPDTEAKPDTVVKPVIEAKPEAKPDTEARPETVVDPDIKAKPNTKIEPVVEAKRITWSKPDTKPDTKGKSKGKSNPKAKSNPKAKSKSKMRTLKSSSRRFVRKLGCVVHRVVAQVSLVTLVILHCHAYNDFF
Bb_JEF-350|KAH8712570.1	MQDYDLVFKFRMARKDSSNGGQPNNYTVAVLKGDSIANIASPIGEKLGCFLGSFGVISEE
Bb_JEF-350|KAH8712655.1	MRTLPRASGKDSLDTLATRQTTHARVRNQLGVETKVGAVRLNLLADERAELTRGKSLLHINIGNHLLVRGQKLVTGQPGVVSRHHGNPTLVLHANVLTKGERALILVRVLELSAAVDANDATLSALNSENLVHGLLIILGDDLVGTVHGLTILASLETPLDILGRSLVQVIINVGESVLLDVGNADVLVLVDLTLGGNKFTGKNIDQGRLASTVGTNDGNTALECDVGDLGLGGSGVLEGHLGGTENSLGLGLDTLKETGLGERELNLGGTELVVGLGRGNTLDKLHQVAPVALELVALVVDNVLADVVKEARVVGDNDGSARGVNQVLLEPLDILDIQMVGWLVKQENIGSFENGTTQGELHLPTTGKGRDLTLDHLLGEAKLVETGLDFSLAGLDTG…
Bb_JEF-350|KAH8712661.1	MVLDPFVALGLAGNIVQFVDSSWNVISGAQKTYESVTGSSEENYDLEVINNTLRQLSEKLRADCRDRGRVKARDQDELKRLAKVCTNVAGELLEVLNDLEVKSKFKR
Bb_JEF-350|KAH8712707.1	MPGILAGPFPSAALFVPEADIKNGSFATLRRRRRGACLSLHSLRAKRPAQLLVQRVGVVPAAPRQARQLVDAPRRLQQALAVANRFFEARKRAAAERLALRIRQNRDAALELLCRSRGVLARVAPRRARDDHVRRVLGIGTHLDGAAARGVAEAEAPDGRRVVAPRGPLLGVESHALPDERRLRARCAPRGVGHLEAHREGAVGAQLGGARAESVLAVQRVAARGALVLGRHVLAHVEALHDGGWAREVGAGPPEG
Bb_JEF-350|KAH8712735.1	MGAPKASWQYASSSTTRTGAEFETAHTTHKRRNAASHSQQTTLGYLRFKGIERHWMGAFQSRETTISKT
Bb_JEF-350|KAH8712753.1	MAEIGLQSSANWRASESPQVQRVMLGGPHVMAEWVQALRGYFWERAKEDWLHVLLSTWKGHETTPQPDFVMFNL
Bb_JEF-350|KAH8712760.1	MASSHLAEVLAEVFGNLEIDQERTRSRVVDEVLIPDLRERRLTLITSDNPCFRPARHLGKKYSIDKTSNRYTNFVRSLRGYKEYPFILLQNPSNFHDQPFEEMKRCSTIDFITTRLRENGLDIDEVPIIDICSLFSDDDLRSMSRQERANAMEDSYQMVEEVLSILRPRLIVVCQCVTEYGRMNSDIWTRANNSLARKLCSSVSEARAERAVRVRHGMLDTWAIKGMHPMRAIHQFNAGHEEEDEIMRALFRDIYSPCRRERAKMALRTLAFIRRQSRVQAEPRKAAIMQSQQIG
Bb_JEF-350|KAH8712799.1	MQIVNNVANMIFCRLIILDLEVSHGDFSLTPSSGPAICSRPQGKERMFYVDDPISRNLTAVQ
Bb_JEF-350|KAH8712800.1	MGIGTNLEAFPKDYFQLGKVLKEIFSPQTCHEFESKCLAYDKLVKRKPTRRLCFLSESRLDLSSAMIAEHTFKYWIEQICMALAGYSFRYAAEQYRAGINPRAMQNPAFESLVGEWPRAYSPRVGDRNGMAITQIYLRGPDLITAWEMCSMTEELEAMAPKQSTWNPEQPSGFPVYHATAVHLNEFAQYRRGLVVAPELKLPAQEHINGVTPRNACIRTARTAYTPLRTLLSAVFEAEVIGKMPSGSRDRPWRSGNREYEGIMLFRFGGPWSSSANYSSYVIPDGSQSEWKATASSTVVARGESPAECWSYFAPIHGTPPGIDWPVVIHQREAAKHRMALAPITDSQIWHSTWCNNGIVRLGENITRTFAIKYIIKPDEERQSLGGLGGLLKNLTGKRR…
Bb_JEF-350|KAH8712906.1	MQLQVANTLSKVRSEENGRIEARGLIMALGLEIGLDGTLGLGAQGATAAGNLKECEGQLHEEFWVLPDSGLDRHGFDSDGVFNVCKGLC
Bb_JEF-350|KAH8712986.1	MRSTSAVLGLNLGRANIQLCELNEIKLINLASTVVPNENLETILEWRQGECSHLENLCESTRLITLKLDRVQEQVSQVTNDNLQFDRARDALQELELNDVFESEDITRDVGLKNFYFTMAHGGLPLSMIEQFSPEMKKMIEECIASRKVEISESQYVPRGRHDDVQEKLNEVQLRAAHLEDILHIIQNDNKRLQEALAAEKELSKSCQNQNEALILARDSKDLQLSQLQTDYEAATAEAKELHNRQVERMVSLDTVIDTKRSKLRKLQSLLDLCCPGASSRQIHLWDTVLGEGPASTVEVTSQSGVVCNWLEPQGMEIPYRHFDGLNVHRLCCETIMCLTEQPALDMSLTMLLTKTASELYNASVLSEELCEKLAHTICAFDLDCAVPFDIALALCQIL…
Bb_JEF-350|KAH8712987.1	MNTFQKRLLEEFSGIRDLLETNTDVSYNAFAAVLQGLIDSAKRSFDAQAAKAAEVAAIPEAFKTLETENTKLKELLSGVQTRLQHITSTRAQQPKRPGSPKKGHGKRRRVDGSTSQTNSSPETEPGPQPGFDEQLLYSHLAIIETGHVRLEADQKSLEADQKSLEAAQIRLDAAQTRLDAAQARLDAAQTRLDAGEIRLEAGEIRLEAILNLLKADQKQLNSSIVSAKFSENAAKVSETLKTEVIAQINDLYTKQVKTLETVISPLRDLRALSKTVAGLAEGVSGQVLPRMESGLKRVESELDEKLTRIHDFNFKKSQELSGKLNALHDILREFAKNSEEKWLKLASRRDIRGILQSHLSELPNKIDVRSLLQEYRLATKGEVAALLQTEQSKLPNKED…
Bb_JEF-350|KAH8712991.1	MDHDFHLAWFVFHGMRLPDTSVTARCAILRIGALAMCKFGVVNRPFFGQNAASQAKYQRAVDALVLKLQGHANVPRHLYNHGLPWITLMIWHLAQKLNPGIRTGELQDMLAIWMDVPNCALDMAQCAHVSNIVSALESHYRIEPATQTLHLTDADCENIQRSMVAAWIHKAIMITHDGRGTQLVDVVVADTLERGFGPGIGEILQPLWVLNIPGTLRDLAIFAALHVQVEDTGRHLFDNSVVLPVKLLKAWRSPCGETFLDCARYLGPDAP
Bb_JEF-350|KAH8712992.1	MATHTEWLNGLEDVMFAWTELQTRVDRTGQLRLLLKESADELDSNNYSIFVVASELERRMLITRINKDEGDMLRSCTRVAVHSYQSLLESLRSTDCGHWQKPSVNIFCQHDIYYSAVFCLAIVQFMHAVNTKAFKAKCRCLIMITSPAFLGPLSNALGLICPELEFTQVTIPQVDMMADKLQLVSIASSDFVDYVFEKATEVIKRRKMVIIFCTRRTEYQILRRMARELSQENYLWNEVARADFIAKKCWPEPNTEEGVILFMTESCQVPLYFDHVCHIFIEGLKDTPTWNRSRIV
Bb_JEF-350|KAH8712995.1	MSQNNSIDGSNDDAVGGRLFSRQTQRGRRLDFATALGGPIAEGHVNRRPVAVSQNEDIASSRASGPNIGAAAEAARDALVQSREVPLNTNFYVNVSPAELSIFSSYPEDVFGILPLDRDLAPASNVQENRLSAPVQSAKQETQENRESASGQQDASSGAQSWPEQNPSQYQLKRRQSREQRGRREQQGQPRPRGAQQQGRGHFARRDYRRAMVKDAQAYARNVRNAYENCLEADRVFEQVVEAIGGEATRGEAIGGEEIGGWVHRSSAATDPPAARLDVVVNIWIIWASPGETNYPGKA
Bb_JEF-350|KAH8713022.1	MHLAAHTWMRPEPLEKTLDRLSRLGYSGVELAGEPDQYPVEETRALLKKYNINCWGMVTIQQGKRDLIAADPQQRRDSINYVKDVVSLSASLGGQIVTVVPGSVGKMVSTSAPEDEWKWAVEGLREIAALAKDKGIRLGIEPLNRFETYFINRSDQALALADEVGYGVGIAFDPFHLALEEADLLAAIRRCKGRIVDFHVADNNRLAPGDGSFVWEDMIPALAEAGYDGALAIEAMPPVDRTPIGKFGSLQREHGTIEVSADHLKFIQDHGSALLGEEYYTDVMRRSAAKLAPYVEKTEM
Bb_JEF-350|KAH8713024.1	MRTSAAHVLAMGPSPEPVCDRQGPRHRVARACDFCRRRKLGCNNAQPKCENCQARDIRCSYTERRRNARPSNARIHQLEEENNQLRASLQARVSATLTIQSPPATSPSDREPSRLESRGQSRGNPSTEKEYAVNEMQSLPCGQPNMSVDATMPTRSQDQQSRYFHGPSSVMFDSDNNRRTSLKHNGHQPLLDERLGAQLVANHTKQRHLEMINANSGKLDLDGVDVDLAMDLLSIFWNRQHYEGSAIYRPVFMRDMAANGPYFSKLLLYAILFAASKYAVDDRVRSDPHDPETTGIPFRRRFEEVLVEPGANRLFESELTTAQALLIVANVLLSWRDESSLAWHYTGVAINMIIDLGIHTERHPTQPTSIYKAEKVELHRRVFWAAFILDKIHAIYQGR…
Bb_JEF-350|KAH8713025.1	MQSLPCGQPNMSVDATMPTRSQDQQSRYFHGPSSVMFDSDNNRRTSLKHNGHQPLLDERLGAQLVANHTKQRHLEMINANSGKLDLDGVDVDLAMDLLSIFWNRQHYEGSAIYRPVFMRDMAANGPYFSKLLLYAILFAASKYAVDDRVRSDPHDPETTGIPFRRRFEEVLVEPGANRLFESELTTAQALLIVANVLLSWRDESSLAWHYTGVAINMIIDLGIHTERHPTQPTSIYKAEKVELHRRVFWAAFILDKIHAIYQGRPARLSGTNISVPILFHDDYDEYEPFQTITFTATPRQLRRPTHSLSTMVELCKLSQIMDKILRELYAEQSQSRTASDILNTSMILHHELKRWRGELPPHLNVRRRGLETAVILPHTLAMVSMYDSLVILLHRPFVS…
Bb_JEF-350|KAH8713026.1	MRTSAAHVLAMGPSPEPVCDRQGPRHRVARACDFCRRRKLGCNNAQPKCENCQARDIRCSYTERRRNARPSNARIHQLEEENNQLRASLQARVSATLTIQSPPATSPSDREPSRLESRGQSRGNPSTEKEYAVNEMQSLPCGQPNMSVDATMPTRSQDQQSRYFHGPSSVMFDSDNNRRTSLKHNGHQPLLDERLGAQLVANHTKQRHLEMINANSGKLDLDGVDVDLAMDLLSIFWNRQHYEGSAIYRPVFMRDMAANGPYFSKLLLYAILFAASKYAVDDRVRSDPHDPETTGIPFRRRFEEVLVEPGANRLFESELTTAQALLIVANVLLSWRDESSLAWHYTGVAINMIIDLGIHTERHPTQPTSIYKAEKVELHRRVFWAAFILDKIHAIYQGR…
Bb_JEF-350|KAH8713028.1	MPSRLQHSAHHAASPLFLPTATLFLLALPHLSIAATDQGRIIYPWDNGPLSANSYGAMRTTWGSQDCVNMSWVSSPSTPFQYIHLECNQGPNGTGPPWIRVWAFNSTSSSGNGSSLFCVANCNPSPPSSNTCRFVLDLASSAGKSPTDTAYSPNVSLNVMDQKMGEGATYPLPQWATTGATTTPTSTSVGSSSASTPASSSESASGLNTGAKAGIGVGVSAVCLIILACLGGCLFKRRQARMGGAGPGPAEVHRDQTHDVKIVEPLNVTPYELDGSSRPAELPTRQRF
Bb_JEF-350|KAH8713064.1	MAEELAGCTVLMVAHRGAGPIGSDLRVNMACGRICTATKDKKQGDDDDDDEGMAVGERRGNAM
Bb_JEF-350|KAH8713065.1	MYAKCIFEDPSLNSARGTILVVLGPMGAGKSQFSQAVLGESNISVGSPHADNGSIAYCGEDMWLEHGTLDDSIIDSVTRFYIERPLAHSVHRPSCILGVPSSGHERHSKPTRSQDCCRDPNGLLGYDGILRKRETTVLLATYLKTTTGTISRPRSFPRETPVEPTKSAISPKIRPRTSKIQI
Bb_JEF-350|KAH8713097.1	MGFVPITLSAGQNPLTQFDGKIETHFLEPPAGTAFQIMQIYKPLPKGDKSGAYRGPPPHFHLHQTERFKVIKGRVGIEVNDKVTVLRPKDGVAICPAGNIHRFIIDVDPEHDQDGEDDEEEDDGEIVFMVNATDSGKDFVLDRIFLENWYGVRVDSFKYGTKIDFIQQCATFDGGDHYLPFPATLPEWVPMSWSVAIRTFLGFWVTVIIGRYVGGLLGYQPFYREYTTDWELAVAKMQGTWFYRRNVQTAYRAATSWKELREMVPYSDEGAANMGLADAKVGNGAAVKKAINDRAANNGEDKKNL
Bb_JEF-350|KAH8713101.1	MFYTFNAVMTDVVSAGRPARGQSTTTRSRNTQQSAPTSQNFRACRRCRQHRIKCSEKPCEPCRANNSKCVWTEEKPTAAVLTPISPANLGANRPMMAPAAGSTITKPIASHYASPTYTDGEDGGGEPWPLQHPCSCAQHPNTPNSCPSQSGDIRQQQIPCSQHASPASNASKTFHQFLEGLGMAVTAEEGELHQFPPLPSAEEGKTSTAAAGLLPSAPTASETLNWDGQLYFVRLFWMSLAPLFPIMPESEFEALYAADGPYLLGQRTIEGALINGMTALGIQCAEATGSGARILSCSPTAASRSSIEYFRRCRDVLRDQDTSTTTCVHTIRCYILLTLYHLQANQLEKAYYLAGLGVRRAHMGRFHLTPAAHSSARVADDRIRVWWLLSWLDVYCSLQ…
Bb_JEF-350|KAH8713102.1	MDEKLAEGTSQPTAAPRRRLLDRILLIGTKEDAKLYKDGEKWLFTAIVSLAAAVAPLGSAMLMPALPGIAEYFQVSGTVANLSVALYALSMAIIPLWWSVLSEAYGRRPIYLVSFTLFLVWNSVAAVSTSIEMFIIMRFLAGGASASVAAVGAGTVADLWEVKRRGTAMGYFFLGPMLGPLVSPIIGGILTQRFGWRSTQWGAVVYGGLVWLSMIFLLPETSSKAVKGKEPAVAENSDGGNVQPVPESCVSRFFKALGRMLVEPFRLVGYLRSPPLFMTCYYASISFACYYILNLAIQRTFSRDPYSFRAIILGLLYIPSALGSIVASVVGGRWTDYVMRREAKAAGRFDESGNPKFRPSDRMCENAWIPAFVFPAALLVFGWTTHEGIFWFAPIVVTF…
Bb_JEF-350|KAH8713103.1	MPSFFPVFSGLGSGSVFSEENVGRAEENALSPECAVLLQSCHRTFREQVSDAMARNILPEDSIDLDDFAEPASLIRPLSKYSRNVVMQHAALYLHQILAYMTSQKELGNLIGSAGFCTGLLPAAVAAASQTSVITLISQSHHFFQVALWIGIRSEQYRVDHLTNDTQDADGESMLTCSYVLEGVSEAAAQDLLHKTNMVRTE
Bb_JEF-350|KAH8713104.1	MASAELKYSRLQASMKGSMDGLKHVGQLGAPAASCVQVFSKRAMYEKIFTRVVEYSDPYQKVETIRIREDTGEALATCVSPAPYLARDSSIPASHAIFMDVLLHVAGFVSNLNLPNDVMGICKEVGGATTLRAPVVRDGACAPFDVYCSTFDTQDSDGRSFTISNAYAVDSSGVMAVFKGMVFQHVKMPLIEQALKRATRSSPNAAVAASHPAQPKRRNDVTSFVNAQSVERMALPRAAAPMRAVPEVSVPELVAKVCGLDAGQLGVDSRLDAHGVDSLMSIEIAAALSSALGVDVLPDTLGSCDTVGDIERLCEALSPTPVGNDVDNDSPTPGSERGSDSAISTPASVSTVDASSIDMVQIVAELCGARAEAVSPDSELRALGVDSLMFLELADRLQD…
Bb_JEF-350|KAH8713144.1	MVRYVAALKLVVSPTRLSPGCGRVVVADVGVERCLVLVGGVVNSEGIVVGNGRGDRSLVLEARGKFERE
Bb_JEF-350|KAH8713167.1	MAPYSESDVKKALDLLKSGLSFGKASQLAGVPRSTLYDRKNGRNSARQAFEKQQKLSAEWERTLVSYVVEQSQLGRTPTHQQIKAVAKSYLASSGQATTIGKNWLNRFIKRHPEIATILVPPTEKDQAEGATRPTDIDGTTLNRDIEHAASSSDIEGATSSGDIEGGISSTDAQQACHACHMCKYGGTPIDFWQKIEKRISDQSAEIVQLREIIGHLVTEVRAQRQEACHNNPNQIS
Bb_JEF-350|KAH8713268.1	MPSSNSSPFSSFWPRDSSPRQSPGAYNRPYPEPPGGVITSPSFLPEVPRPVAAPSPGIRDPLVFNNCNKCADEHKKLEDERKKVRDLQCRNVRLFWERQILKGQCSKQEQELEELNGYFITLSEGEREFMQHARSVTEQACRRANIDRKKVVRFREYVDNQIGYYSKAFTVISMQQEQLKAWSAAKSEEQREVNWADALRFRAVEASKNEQICSLEAELAKAKQDCAFVTARHNYHHQCVMTLMVRLRELQPLTTNGPAHTTNSSKHDDVAEAEAKVRHLVGEHDGDAQQRAAAVTTLKHRITGLDAELQAAFAKLDELNKFELGPSSA
Bb_JEF-350|KAH8713286.1	MQIGKNMEKAKAKAKEKEKEKEKEKEKEKEKEEEKEKEKEKEEEKEKEKEKKKKTYPYFASRRLRIFHTRS
Bb_JEF-350|KAH8713307.1	MLPNFRVIATGIIASAACVWAVEADQGTHQQCGASQPPLHLDQGTQQQCGTSQPPLRLVDFVPEAMNQGPNITKRDGQRYVVPTYITVLARDKTVAGGYILESQIEQEIKWVNKHYEAANIFFDTSVRKVRYDTTPEIFSSGVFKGNKKETIINYFPERNGASLNIVFAFRWNDKDGVGIAGSFWWDTRSITYSDGHKEVTRTEGVFISSSNIPKGSGPANRHQSTLVHEIGHWLGLGHTDSDECSSENDGILDTPPHLTSGLHDQKFYCAKVGELSTCGYADPIQNVMVSFNIVGCEGYEFTPGQIQKMRDMYAARLATQPKINVPQKQQQETLGQPTTSNRGNRLYDCLARWQQLHREFGIQQFNSQWYRQYRKKCENRLGRAEQIVNN
Bb_JEF-350|KAH8713350.1	MTQIKPIAPVPQEDLQTVVQSRTREWHFHIYFLLQSPTEKAAALALRDAVLKLRRDGKSIAGVV
Bb_JEF-350|KAH8713368.1	MDLQSWELYSSDSKSLFISDSKACPDDNDSVTWQESPKFCSLFFAEDKDAEEEPDPEPFYRLSDEVPLGPAAAPPIRPYSYFDFDITDEDSDAESIDAIEEEHLAAAASAAVHEAESEGGPGAAQGDNVAPSAAWCQELKMMRKELEANTTIIMDRLDHLCTANAVAPKQVTAVATIPATGKDTGTQTYRQERLVASVWAEEVLVRGQQVVIEDGGAWKYAAVVLFLIATLWTAFQVTLDG
Bb_JEF-350|KAH8713377.1	MNSTTALLSTGCTQPNVYEKCQSISMSSSVCHFLNLPHEIVLSIIDYLQQDSKAVLYLTCSPLRNIIYHGYRLRTELRFWSNRKMAIRFLNCIGKERLDVWVCNYCLRFHQHSADSVPSAGAYPQPCCPTRGVRRYDMQTLITYQRDHILLALKYARLESSLHGPYEQHQRLLMQPHSGQVDSLDYARVTFRVVPRIVEGRFLVFREHICEYDRGPAPNLIYGLSRSCCHMRFVAADIGPWTFLNPRRFQELPHEFCLVHIVCTCRTETRIDLYGTTVRTRTWEDFGTEFSSLKSIVFYDYDACEGPERIRELYESTMDDLDSFYTPQSVLQPAHGAEPQYESQNASNQEKPRRDGKKKVREPSDKSSDKSDKTEKVMEEATRWARLKGRIKMLLGFLD…
Bb_JEF-350|KAH8713392.1	MSATPLSECHCSCYWAQLSGFARRSLHDQKRTRGPNGNKLTRLSKIASPRMLGSPYYLFECYYEARHIPSLTDIPLGSNMTPPLSTSFTHQYVGLPIQLSIALRLAG
Bb_JEF-350|KAH8713411.1	MQELHLVSWLFNASTLDSEFSVTTSVIVVSQMDVSSDEAIDAAYETVEARPGYLDVLVNNDSQPLEMRMFKSEYTMRKAWNQMYDVHVTGTQILTHTFVPLLLQFRIQDAWLLSLTSGLAQLETMRRSTSRAPRRQPGSPSKMS
Bb_JEF-350|KAH8713425.1	MARVETTLGADSSVVRTPKHAPSGRDPAASPQSPVDPSDETKDGPRTEILQTAAGGIETSGGSNVGRSSRAVDHDREHAGNRHNSVSSQQASPPLTTGIGFNIAELAAKALETAGVPESQDLPKPETAGHTAAHFAVVIPKPDDESQVQTGQGSVGTKPAEQSKRQTCGMNATTSESLNRRNWSATSRTVPPTIEDTAGETLSTGKSTGMENLLRVAVSNAPQSGSGVDGLPRSRSKPQTTSLDNTGETIETGKSSISSDALKGMLTKAPRRFN
Bb_JEF-350|KAH8713428.1	MDSGDGDGIFLLTRPSRRRPLAMDANTAVEGSSPTATSPTPSPDGVPVNVAENSTTVGGTVANQTKHGSQSTSRTSTATLFDTRPYKIRPMVTEGSI
Bb_JEF-350|KAH8713429.1	MVRNYRALPPRDGSLQRPAPLYRTATKRRKVSVACQECRLKRIKCEGRRPICSNCAKRGVSCAYCDELCVSKDARETVVTIIHMLGRLPSSEVIQIINSTKNEPSADKILALIRDGLARQSDAPGCSNPTPGAKDDHRPEDLMAGNFIASTHETVSSPRLSPGIMHQHPGTSLSQGFHESPLNELGAVPCLQNWSCITDDVVLTHHLLALYFSLEYPRFAPISKKHFLQDFSDRRHRYCSPMLVNALLSLGCHLSERPNLHGDAFFAESQRLFSSATSHHFLPTIQALVIMSTREARCGRGIQSQHYAKLGMRLAIEMGLHIIASERNEDDRAVLLKTFWGAFTLHQTWSLITGTVPQCTRHIKLPPKPANVTDVETTFWTPYVGGSAHLLPFDQLSNV…
Bb_JEF-350|KAH8713450.1	MEVKAQYVLFKFFAVQMNGQLIFVCSAEAALRFWGVSGDVSVSVKDSMEQVDKHAHVDITMFQEGNLGTFMIGADGTVSSDKSSLGSASGSFKQVKEWADQFMQQACNHNFAYRPVLEEYTTLPGFPATQTVHDYGVVRIMSNRILRELVKLSELVTTVTARLENQGGWEEHIDDMDFEFLDVVSASKQWVENAAADTSTALREAKKLMVRFRGFNRTYKKYLSTLLPLDPWQFDPETFDPKAGIYGDVSAQ
Bb_JEF-350|KAH8713451.1	MVQMGHALPQPQASQDGEAVGHIVVLKEGLNEDHLNEHLDAVKGIQKRSKRDDTGESGVKHVVDGASYDFQGYTGVFTPETLEFIKAHEHVDYVEEDMNLSEPPIETREVSDTELAVEDKSANTNATNDPLGSAGGPKRQKSTIGGTLSWGQGYSTLMGKGLRLDVVVPLSNNAKRNNPVVLNETDPAIAYKFTAPSADLTGVVDLEEYFAEPDPDTIFDNIPDVPEAPEEGAEENGKRAVVDVPGCTGKINTHFKLAENYE
Bb_JEF-350|KAH8713453.1	MDAGFWTAMRIRTKWARDIASIVFSIFYLFAAERADKKVRKVRGMITVEHMRVAWNKGTTPYLRVLQSLMRPRFTKWPPRQHTRLILDVPGGGFVAMDPRCNDDKLFAWATKSGSAILGLGYKKAPEFPYPYALNEVFDVYAIVIQTRGKCIGMSSETVPQINDRMLTPEMMRAMIILYIGEHNRPDFSQDYLLSPVLAPEYHLARFSKTWFMTGERDPLVDGTVIFAGRLRRAKEETATRSGLFPEDERDGHADAAPEVVLIPGASHGFMQFPGIYPPSWRHFERSVEWFDQLFADDDETRQRRARARRARHKDEEASCGKATATAVAAAVAESSGDEDRPLEISMTKLTRGRSGTASQEDKKKEVNGGGEVEGEDENEERPKRKIKQNKSLLKLKST…
Bb_JEF-350|KAH8713455.1	MDDESLVVQEAARCRYLVGSGDKYGIFHGPHVPVARLHTELAPEDIEALMLVVHARSLHLMVADSRVRAVSTEHNVKLDLYALGEPDSILHQGRAAMKVDMDELMIEEQLYVGSPSMQSVRLALRAAQSMAKLVCHNRSLAQNIWSLLRLAATYSPQGIEILRHLLEVPKHRFSVDHSAPRRHGGIKDTLEELWLPRVTQGVLVALRESEVDELSGAEAANVRITKMCGQHLSEMGEL
Bb_JEF-350|KAH8713460.1	MESGTIRIYTDGSGINGHVGAAAVAPELRLDGISARRTQYVGTWDVSTVFAAELHQLDLALQAVVDVNRAGASPGRCVIFADDQAATQAIQDSSFRPSVYLHMSECLETKLPT
Bb_JEF-350|KAH8713461.1	MRIRTTPLFNDMAMIERSQGSARHHQDAVSPFDRFSTMLEDKFGAQLNQLEKRQPHVVPPWWTPPIVRIAKTAAEAVKEHDAMETGTMCLYTDGSGINGHVGAAAVAPSLQFDGINTKRTQYMGTSDYMRPSFVDWFWLCS
Bb_JEF-350|KAH8713474.1	MSSPPAKSGSCSCCPYPGSLSQPRQEAGHAQDSGDMGDVGVGASPEENLLRIQDQLFDSESRQHTVANNWDPATTNAPLETAEAVPEEHYRIQALAQGALGFPLTDRPLKRNRAAFEGASPKPCPETGSQTTCSAAFRKALAQVIRRHVGSSRVNIECTVGGDWGDAGERYKIEMAFQC
Bb_JEF-350|KAH8713477.1	MQRATASMAGERAAIPSAHDRPPVRSVISSRAGRGPPCSKSRRKKFSPSVACWRTRSNSRFESFWLMNAPKTRPTEDSFHWLQGLPLLRFSTLPPVVFEMLAMPCGRVLLGCSVPVPHDTSIPGFGFSGNCSLAAAKANADGLFGAGGGTYKGAAVVARNLQTTGLACRQLKG
Bb_JEF-350|KAH8713507.1	MSPLSTMIAQFMTLKQRRKTLRTTAGSTETSSSITTGRSNRAADHEQAHAVDRHGSLPSRQISPLPLAGAGASAAELATEALDARATTLRNPQSSFLIQTIKFKTKSVRAAQIQNLPGKGNAEQGSMAYRRGGLRKYTVRSKSLTTRIQKHMPTLTLPDSTKSVFNRVPG
Bb_JEF-350|KAH8713513.1	MSQAVDAVQLTETERQQLESLLHHIEQHPTGWIPKADYEGMDEYFHKDVRHLIEPLIGKGMKHILIRITGDPRNYKYFFDVGDLIPIAGESYSISDGKESIRLALGDRGHLSRKITVQVADGSILYLLWLVKAK
Bb_JEF-350|KAH8713540.1	MAAVRPHSANTLKAAKNKQGDDGREPKDIARYADLLTLCLLGRQDLLGAILELAILKVAIVGGGPSDPVTLKYLCEAQQSLGCEPVEAVMFEYQNDVGGTFLARAYEDAEDFLSASEFVKYLHRYCSHFNLWPHIKLGTRVVSVSRGGGAATSSSTGQMKVR
Bb_JEF-350|KAH8713541.1	MAAVRPHSANTLKAAKNKQGDDGREPKDIARYADLLTLCLLGRQDLLGAILELAILKVAIVGGGPSDPVTLKYLCEAQQSLGCEPVEAVMFEYQNDVGGTFLARAYEDAEVGRTVAERSGH
Bb_JEF-350|KAH8713545.1	MSSPPAKSGSCSCCPYPGSLSQPRQEAGHAQDSGNMGDAGVGASPEENLLRIQDQLFDSESRQHTVANNWDSATTNAPLETAEAVPEEHYRIQALAQGALGFPLTDRPLKRNRAAFEARPSGRHSLRLSGGT
Bb_JEF-350|KAH8713560.1	MRIRTTPLFNDMAMIERSQGSARHHQDAVSPFDRFSTMLEDKFGAQLNQLEKRQPHVVPPWWTPPIVRIAKTAAEAVKEHDAMETGTMCLYTDGSGINGHVGAAAVAPSLQFDGINTKRTQYMGTSDYMRPSFVDWFWLCS
Bb_JEF-350|KAH8713561.1	MESGTIRIYTDGSGINGHVGAAAVAPELRLDGISARRTQYVGTWDVSTVFAAELHQLDLALQAVVDVNRAGASPGRCVIFADDQAATQAIQDSALDELRHQKYSKASIYIGYRKRRN
Bb_JEF-350|KAH8713567.1	MPWRLFFNHKLIHVDFHSCTALVDDRIWLSQSIEAKLDIMLRADGAHSAVRYHMMKTSRMDYQHECFDVLWCELRMKPGKQGSRRHSARMENLTEPPAHVARGRFHVYRHFQLGNDIWLPPAQLKTHRPSSLTGSGRFVYLHPLYASEPLCGIGSRRITNQTLPFFDANFPNVRNHISDTSLIRSFSECPHRSLVSIKCRLYHFGSSGVIVGDAAHAMAPFYGQDMNAGMEDHAHATGAALRGEQGEDDENNNSSSRAAKIRGRALAEYSASRWRDAHAINDLAMQNYREMRTSQSTLDKLRKALEGFMHATFPSLGWQSKYSRVVFSNEPYAECVRRNDRQDRLLSIFTALCAGPFVAAGSYCARARGCSATALWSAVTAPWQWPCFRRHVLSVALGV
Bb_JEF-350|KAH8713568.1	MPWRLFFNHKLIHVDFHSCTALVDDRIWLSQSIEAKLDIMLRADGAHSAVRYHMMKTSRMDYQHECFDVLWCELRMKPGKQGRFVYLHPLYASEPLCGIGSRRITNQTLPFFDANFPNVRNHISDTSLIRSFSECPHRSLVSIKCRLYHFGSSGVIVGDAAHAMAPFYGQDMNAGMEDHAHATGAALRGEQGEDDENNNSSSRAAKIRGRALAEYSASRWRDAHAINDLAMQNYREMRTSQSTLDKLRKALEGFMHATFPSLGWQSKYSRVVFSNEPYAECVRRNDRQDRLLSIFTALCAGPFVAAGSYCARARGCSATALWSAVTAPWQWPCFRRHVLSVALGV
Bb_JEF-350|KAH8713577.1	MEALQHEDSAHGRLCEQFAAYITQSSAQLQHERTQLQHERTQSDERLRQVSLYAEDQRGQLEQRRQELERLQAEAQQLRSDNQILTNVITYLQREMRTQRCWLEDLRQQLVAQNQAMCVLNQSSYQAPPTVPSLSLIHYDPPLQARPQSSEADA
Bb_JEF-350|KAH8713598.1	MEFFGNWGTVCHDTQFNDHLTRGGFPSVPDPLQTIVSQATQIGSDLDTEATHVKDQASSLVSSATEAAD
Bb_JEF-350|KAH8713609.1	MMSQQYRFPALAPMPKTSAPGFTISHPLPPKRISVRVACQRCREKRIRCDGIYPCSHCRRTGLDCIHRKSQTLLIRELLDENKHLKKVNAEKEKLLQAFGLSYDIEASKSLTENLKNTNKSRQNALQTIENLHHVLDDLTGVERNELSLPALANISVKLATGPSAAYCTPNSTLLRPPRSTIRQAEATMLLSSQGMPTPTSLPLAPTTTGVVESEAESCASLQSVGARQLFASLATWDCIPFCIICQAQFLEAFDTGSRQFCSPALSNAVLALAIRELIETENETQSTATNTLGSKYFFDKAVRILQHSPHASQLPNTQALGILSLYQLSCGHEIAALELALSLLSGITRLCDQQSLAERGDTQYALARITTYSGAMFLVRFLRLIQWVYGFLSKLAMI…
Bb_JEF-350|KAH8713610.1	MMSQQYRFPALAPMPKTSAPGFTISHPLPPKRISVRVACQRCREKRIRCDGIYPCSHCRRTGLDCIHRKSQTLLIRELLDENKHLKKVNAEKEKLLQAFGLSYDIEASKSLTENLKNTNKSRQNALQTIENLHHVLDDLTGVERNELSLPALANISVKLATGPSAAYCTPNSTLLRPPRSTIRQAEATMLLSSQGMPTPTSLPLAPTTTGVVESEAESCASLQSVGARQLFASLATWDCIPFCIICQAQFLEAFDTGSRQFCSPALSNAVLALAIRELIETENETQSTATNTLGSKYFFDKAVRILQHSPHASQLPNTQALGILSLYQLSCGHEIAALELALSLLSGITRLCDQQSLAERGDTQYALARITTYSGAMFLVRFLRLIRTRSVQHRDFLRM…
Bb_JEF-350|KAH8713677.1	MVQYAKNQPAGFVDHISKVAIIGVNRKHTVTALTRIGSKSVLPEGVIKAPVDYANEESLVGALKG
Bb_JEF-350|KAH8713698.1	MMKRVFVTLELRVEDKWQSYTRWSKTFEAAAGYDVPEFVLWDLAKSLCPSDKVQMAFTPGSAPGTAAEDGTTLVCNT
Bb_JEF-350|KAH8713710.1	MSFDYEFQASLRQVHVALATLSRNSDTAFPVESPGNLVRNVPENNVGLESRAFDFLRDAMDEDVEAD
Bb_JEF-350|KAH8713728.1	MAIIDHELSAKVAQMLEQFKVVARTRKCLSTSQKRLAVKNLLHEKFEDPLHGITTAAKSPRSPSIKSEDLRDVKEESIESDVEGIEAIQTTVLPAESSSAAAEVALCTRPNAMAGSATHAQEARQRDITLAAILQARCAWVRAHLALLDHLDMEKKEKQEEAARLASFLDKMPEFENNLRRPC
Bb_JEF-350|KAH8713790.1	MTCHSTYYPPLCQIPLRLHSRQIGVFIFATVSSITATTTIPIIATIFPVSAAASNTSSNLVHVPNVVITVIISARVMLPISTLFTTRRYIDDQENVKVRNGVIFGILKAIDSAIPNLIRVAPVCLRSKNGNQVLGIAVTTGLRVSESALHPHRKGSRLTVHL
Bb_JEF-350|KAH8713791.1	MRNSDTHRTCWADVRPSLLAEPHSKAGLSPLRDVDTRPSFHAIAAGYAAEADPRQLGAVGAFKQSGYRIDAFLASNHKAYLLEPDLIPSIGAGDYPPDDQGNFRLIGRQHSAAKGRALERSGGIFGIPSSQEFADFTTLLCISLGWACYHCGMPAVVRCKPIQQDAISKEETCYQVYRCAETVICPECWESGNLAPDASLSTFLLAGIEYRNALHYELRSLAELLSTYTTDPRVCEASATGLFAGIKKMHSIYLENGLPLATAAPVAPLPPFVLERDCHPDDCPYKMDTSSRVRTYSKEWQASAAALNCSASAAQWAVFAVLAFDGYDRQLCGLDAGVRPVSLLYSKYKKLNTHSLLREAGWDMEAEQDPTIHSNLNRTVLSRMASDMVHFGSKTYLRS…
Bb_JEF-350|KAH8713876.1	MLPDSLIVLKVGVQPQYSLQQRLSSLDSGQRPRESVWALLVTAAPADEVLRKGGATSECDIWQEPSEKTGLLASAVGNDDADRVGAPSHSDVADPSFDDETVHLQEAGLGYSLSATK
Bb_JEF-350|KAH8713913.1	MHPQLLAESHGTALDRLCRLAYTNLQATCSSIRLDEPNDSIAGVSGTLGRVQFHHRGLSIDPGHEFRTEKLFGVATVAQHGGFYEPIVTRNVFQEEGVPERGLLSRRNENSLVDV
Bb_JEF-350|KAH8713939.1	MTNSNLSSGDVYEKNSPSIDHAHIESIEAGNNQHLRQGTQRRLTARHAIFIAWGGTVGTGLFVTTGKGLSRGGPAFLVGSYIIISLLVYSILTAIVEMATFLPVRGGSMSHYGTQFVSRSCGFMMSTLYIYSFAILIPFELVACAIIIDFWRLPVPSAAWITIFGVSLVILNALPVRWYGDAESVFTGVKICTIFGLLILAIVLLLGGGPGHDRLGFRYWKHPGATKTMILDGHVGRLVAAVATFVGSVLPFTFTPEMIVATAGEIQSPRRNVPKAARHFTWRLIVAFVASVIGISVICPSDAEALTTGSDAGSSPWVVGIRMAGISGLDNVINAVILVAAWSTGNAFFYLASRALHTMALEGSAPAIFKRCTAKGVPIYAVGAISLVLPLGYLTISSS…
Bb_JEF-350|KAH8713946.1	MHYLPAVVSVALGRPFAIHDNDIDVEDFSAIDDDEDCADGTPQDVGQPSTLVAPLHILALRRIASKISREIYSVGKTGAYMTEEQREETLSRLHQELLEWRRNLPFPLPDFEDKVPHLTTTWYDFNYYTHLAMIYRPSPLCPVLNVKRIKILENAACMSIRQAYSMHQQGRLAYNWLNFLALFTSTISLVYAVTAQPKDLPTVLSETRVIEDLDLVLNLFGTLGIKFLAATKIRDMIQEISTRYKSILAEHSQYRGSSGLV
Bb_JEF-350|KAH8714003.1	MAQQQASYGNPVAIVKVENGGKLSHDQKQKIAREFNYSETVFLHSTDGKDHRVELFTPVNEMQFAGHPIIGTGHLLFRESTASLTERPTSLTIMTKAGPVPVTYDRESQIVHASVPHNIHIHQQEAALEQICAVQASMESASDLSEVKITHPAVSMVKGVTYALVDLTKRKDIFSNLVPGASPQLNLDEGWAPSFTGVMYYRLLHPCTQSGGDVVVWELRVRMIAINLEDPACGSGACSLSAYLALSHGQLSLNHRFNIQQGSEMGRSSRIIVEVGLDEDGRRVRDIKLAGQAAFVAEGKMYVD
Bb_JEF-350|KAH8714005.1	MVVMITPVAFANIGYKTYVIFAVINAFMVPSVYFFFPETKLRSLEEMDAIFKKSSSVFDAVSISLKEPYRYDKHGRLKPEYFEEAAHHEYQEKSPSSGDENNNVFVGKTSP
Bb_JEF-350|KAH8714894.1	MPRPAVELHFISLVDGRPHLGAHTKEELRDSAAIVFGIEDGNIARGGDVGDVFSRAKGEKKWEEREEFHHEYYMKDSLG
Bb_JEF-350|KAH8715044.1	MPAVIYPSQLWAQHRPEPQPVVSKRIEATTPFPHSSNGYKGSVTKSAPILRIEYMLPREIGALGVTSNTMAATKTETELTEKEKRDRAAVVSAERGEDMGKPVLNAPQGEHNFEISENRLGVLRNREEYATVMTKSRTSLIEFNMMLKGVVDDR
Bb_JEF-350|KAH8715080.1	MQAEFPSMRTRAALRNNNASHPFHVRQSRNSSCQTSGWFALLRISIKQTRDNIGLTQAMGSLMNKSDPACRHDFRTPAQCGSIYAVYQHRDRGGGADTASAAAAEPIRHVVQQIEKSCLKACRDEERFKIMFVHPRIQAARDDIYEYWPTDRVDEWIARYPGAEVVQRWKSRSWDVKQQSSQ
Bb_JEF-350|KAH8715093.1	MYGRTIACNQPFRATLQRASGVEFGVLMISGLIKILYLLLEDYYASATSAATAANRVGFGNTARAPLLPRAYEESGRSSEEDDVANQTTNRENTGIQERSPWGP
Bb_JEF-350|KAH8715132.1	MLMVAIPGNRKRNTVRSATNSRGQASRVAWLALTSKVHAATVLHGCSNTRAAFSSVVCQLCFMLSAATGDDWYQYDPSGSQLTMARQFRAKASQTLQELRKEENRD
Bb_JEF-350|KAH8715200.1	MCHSSKLRAADLQRDTTPSSIVSGQLYSCKAGWYGVDDDEKKKKRPTLIIGNGFDCRRARGLSYHYFVARDWN
Bb_JEF-350|KAH8715208.1	MKFAIIAALVGFALAAPAGDVASKRDSIGGDPIGGDPTGGDIVSGVLGGGGSVTPGAINSGGFPGGLGNAGDHVDTTGGNSGDSVKESGNVGSLLDNMSQDPGFLN
Bb_JEF-350|KAH8715210.1	MKELFSWLSILSVDANSINQLPMGAHLGHAALLEHDNQVRVENGAQPVGDKDARAGLFAQDAVDVDHEALLRVGVERAGGLVKEEQRRVLEQQAAHGQALLLAAGNHEPALADFGVVAVGEARNRVVDAGALRGGHHLRARRVDGAVANVVLDRVVEERRVLRDDANGAAQGVDLDVANVLVVNEDAAALGVVGAKQQPQQRRLAAAAGPDNGHLFAGGDGEAEVLQDGPVRVVAKGDILEANLAALGQGQLLGAGLVGDADIDLLQAEERLHVEQRLAQLAVHGAEKVERHGQLEDELVDHDQAAFGDAVGGKVHHCRQGGREDDVLATVEERQRSRDLDGALFVLFERLVVASHLKLFIVKVLDRLVVDERVDRDCRRLVIGCVGLTTKLCAPGRGP…
Bb_JEF-350|KAH8715234.1	MGSDAAKAADMAWKGDPKSTDDEAQPVQRGSVEGGKKFYRNEDGTLTISGHKTEFILPKGQAGTKRKSP
Bb_JEF-350|KAH8715261.1	MVDTATVAAICRHRKVALTQGLIKTTVSSLQVSFTRRMEATKAASFFDFERLLDDDRAEASIVWERKVLFYVETRAEVLAGEDITKALCRVLHSLIFRVFTAVITLDFVALRITLNKSA
Bb_JEF-350|KAH8715277.1	MGLLLKRTGSDLMITDQVVQAVAGNLRHGKEIMKLILWKLAGTVSTTNDVVSTIARCFDHDTMKLLLERRGKDIAITDEVVEAAARNWGYAKEMMALLLDMRGEEVKITEKVVKAAVGNEGAGNEVMLILLERRGTEITIMDEFLSIIAQELDHRVTGLFLKQRGGEIMIAEEVMKAAASNIRHGKEVTTLLLKQRGSHIKITKEVLKAAAENEGVGQAMMAVLLEQHGGEIAISAEVVEAAARRWTGAEEMIALLLEGRGDEGLDED
Bb_JEF-350|KAH8715278.1	MGEGKSSFIVPIVASVLADDDRLVHIIVVSPQDKQMLDMLVAKLGGLLDRPVFIMPFSRSVALSDADLQVIRPMYVECMARGGVMLLQPEHILSFKLMAIEWIISGRGDIMLPLQDFLNKSSRDIVDESDEIFSVKFELVYHIFNKLSALPKYTYWYLRNGAQYLPIFLCLWPAMRVRGLGLGLVVEPQPRVGMTGSQFHWIH
Bb_JEF-350|KAH8715283.1	MTDLDGNVKIGELACNVNDIKTRFLHITGGLFWCDKGETTPLQLLPLTNHLMYPWLYSEPVEADVTKWRKDSAAIEFWQTIAKPRTSMAQLSDSPLLKLPWTTNDVRELVMLAFDHKRTEAMMKHDPPLIRRLPYPMTIDNAD
Bb_JEF-350|KAH8715287.1	MWIDSGESYKDVIRVLGTIHHTPHLSNVLLVSRSFERRERHEIPLASNSQISSAPFEQFVGSPSQLLMDQGSTASEQEDVSLLRDSIPFDPPRSESADDERSDSAIEFLLSNPQTNTSLLSVPILENAHIDDTFSTVTHVTALRSPDPTSTLVTDIGWFRTYVTEDEQRCAEYNLSNPWLAPRAQTIMQKLAEYPDQHRAVFLKLWAGVCSTFSVISLQETMQTLRRGICAELLPPNLDLSVNDRLQLIESAEKCVTGLLLVRRLHVLQLLKDEPRTANGVTWINFDISSGSTKTRRPGNPLIMQESAVTKSLMERFYPDLGPSSTEYRKVYEKLKKLRKLGRRLEMLASNFGTGILGLLPCSDFDSQGFNIAVSDNALLKPTDDEFSCFMTLLDSTEG…
Bb_JEF-350|KAH8715288.1	MATEFDLDCVEQVFTLFGFSFTGTNRELLRQSLIAAGSQAEDYDGNRRLARVGEALIDLVVIQGGTGITACIKLCERSGPPSKNVKRYAINAIIGAMWIDSGESYKDVIRVLGTIHHTPHLSNVLLVSRSFERRERHEIPLASNSQISSAPFEQFVGSPSQLLMDQGSTASEQEDVSLLRDSIPFDPPRSESADDERSDSAIEFLLSNPQTNTSLLSVPILENAHIDDTFSTVTHVTALRSPDPTSTLVTDIGWFRTYVTEDEQRCAEYNLSNPWLAPRAQTIMQKLAEYPDQHRAVFLKLWAGVCSTFSVISLQETMQTLRRGICAELLPPNLDLSVNDRLQLIESAEKCVTGLLLVRRLHVLQLLKDEPRTANGVTWINFDISSGSTKTRRPGNPLI…
Bb_JEF-350|KAH8715299.1	MEALQHEDSAHDRLCEQFAAYITQSSAQLQHERTQLQHERTQSDERLRQVSLYAEDQRGQLEQRRQELERLQAEAQQLRSDNQILTNVITYLQREMRTQRCWLEDLRQQLVARNQAMCVLNQSSYQAPPTVPSLSLIHYDPPLQARPQSSEADA
Bb_JEF-350|KAH8715307.1	MDCFNDFSLNDFDLSTPRFLGSDSQRADREASPPSAEPGSEPESDPTEAAERLPLLRLRDIKTGREYDRETPTCIHHDLKLKVSLRSAGRKRSSQVDLLNKFDVILAPSDL
Bb_JEF-350|KAH8715311.1	MPWRLFFNHKLIHVDFHSCTALVDDRIWLSQSIEAKLDIMLRADGAHSAVRYHMMKTSRMDYQHECFDVLWCELRMKPGKQGRFVYLHPLYASEPLCGIGSRRITNQTLPFFDANFPNVRNHISDTSLIRSFSECPHRSLVSIKCRLYHFGSSGVIVGDAAHAMAPFYGQDMNAGMEDHAHATGAALRGEQGEDDENNNSSSRAAKIRGRALAEYSASRWRDAHAINDLAMQNYREMRTSQSTLDKLRKALEGFMHATFPSLGWQSKYSRVVFSNEPYAECVRRNDRQDRLLSIFTALCAGPFVAAGSYCARARGCSATALWSAVTAPWQWPGFRRHVLSVALGV
Bb_JEF-350|KAH8715312.1	MPWRLFFNHKLIHVDFHSCTALVDDRIWLSQSIEAKLDIMLRADGAHSAVRYHMMKTSRMDYQHECFDVLWCELRMKPGKQGSRRHSARMENLTEPPAHVARGRFHVYRHFQLGNDIWLPPAQLKTHRPSSLTGSGRFVYLHPLYASEPLCGIGSRRITNQTLPFFDANFPNVRNHISDTSLIRSFSECPHRSLVSIKCRLYHFGSSGVIVGDAAHAMAPFYGQDMNAGMEDHAHATGAALRGEQGEDDENNNSSSRAAKIRGRALAEYSASRWRDAHAINDLAMQNYREMRTSQSTLDKLRKALEGFMHATFPSLGWQSKYSRVVFSNEPYAECVRRNDRQDRLLSIFTALCAGPFVAAGSYCARARGCSATALWSAVTAPWQWPGFRRHVLSVALGV
Bb_JEF-350|KAH8715313.1	MVADSRVRAVSTEHNVKLGLYALGEPDSIIHQGRAAMKVDMDELMIEEQLYVGSPSMQHGGIKDTLEELWLPRVTQGVLVALRESEVDELSGAEAANARITKMCGLSALE
Bb_JEF-350|KAH8715320.1	MDTRLRWDYHREKLEAGATARLSALSALASSSWGTGLTNLRQVYRAVIVPQMLYGCSAWFIPGSGYTSRGSSMISASRNVQRRAAQIITGAFRTTAGSAVDVEAHLLPVLQQLEQTAVETTMRIRTTPLFNGMAMIERSQGSARQPPDAVSPFDRFSIMLEDKFGVQLNQLEKRQPHVVPPWWTPPFVHIAKTAAEAVKEHDAMESGAICIYTDGSGINGHVGAAAVAPGLQFDGYTRPSFVD
Bb_JEF-350|KAH8715337.1	MLCSIRVQADQTHPIRDGNSSLLIVWGIIEFHVETMVPPLLSLAPACLGSCNASGAKRGRDESGRRRGGKGHDGQNARNARNANDHGHFVSTESLGTAGERH
Bb_JEF-350|KAH8715339.1	MQRATASMAGDRAAIPSAHDCLPVRSVISSRAGRGPSCSKSRRKKFSPSVACWRTRSNSRFESFWLMNAPKTRPTEDSFHWLQGLPLLRFSTLPPVVLEMLAMPCERVLLGCSVPVPHDTSIPGFGFSGNCSLAAAKASADGLFGAGGDTYKGAAVVARNLQTTGLACRQLKS
Bb_JEF-350|KAH8715343.1	MVTKILDALPERKNIVKVHKNEELLLTFPKPDRRKTWREPPLPTAGFLQVLPLPATSSRAALCVWNGNRWILDRNMDVEEISLQVDGERTLMTELGNVDLRPGDWSKISVDVEAGQTTATAQRKANPFEGWTPSTGAIKLVTECLGARGCDLAVSLLDEAHLLTVGAESSNLLVVQPVCPIV
Bb_JEF-350|KAH8715346.1	MLWLQWTPVSEQGWVTLHKITGDSKLGELECTRDQPVMPLPFGFIYELTKNHRESEFARLCSQPEEAQRLCDEVVRDGQHHYGDRPGVSASSLARWQRAAGLVHTAEGIRARPARPYCAPGRCGKHRSCSECARNGAIFARCMQ
Bb_JEF-350|KAH8715351.1	MQLPLIILDQPAKPVRRNNAKRQASSVLDEYLYGGRRPVAALGVPIQIGTPPQTVILEPDTASASLWIAGLRNGQARDEPQSVYFDAKSSSSFQNFTKVAVERYGRLSNDYYVLTSIADDVSFAGKKLGQLKFGFADLNIQNPGREVGILPLGMRQNRNSTVEKQRWVDRFKKNPAQMQDAWAKMQTYYDSLGAHFDTIDDLLGMFDNYDDFWTSVLDKQVISERIFGMAVRENGRGGLTLGGLDTGKFSGSLHKLPITDLKAKQ
Bb_JEF-350|KAH8715359.1	MVTNFMDLSICRTEFTAGQITRMHNFAEIRKQVQLRTIEAWGGGNKQGVLVPSKRKFGPPSYSSDLKRASQKKMDAIIKFIDGESSHVGFTAQGQQRRFQLQSRSPSCGNGLIGQAKV
Bb_JEF-350|KAH8715370.1	MVQMGHALPQPQASQDGEAVGHIVVLKKGLNEDHLNEHLDAVKGIQKRSKRDDTGESGVKHVVDGASYGFQGYTGVFTPETLEFIKAHKHVDYVEEDVNLSDLPVETREVSDTELAVEDESANTDATSVPAVSSGGPNRQKSTIGGTLSWGQGYSTLLGKGLRLDVVVPLTENAKRDNPTMLNETNPATVLNETNPAIAYNFTAPSADLTGVANLLEYFAEPDPDTIFDNLPDVPEAPEDRVEENRKRAVVDIPGCTGKINTHFKLAEDYE
Bb_JEF-350|KAH8715371.1	MARLIFRAKDSSNTKEVKAHAEAALRFWGVSGDLSVSVKNSMEQVDKHAHVDITLFQEGNLGTFMTSTDGAVSSEKSSLGSASGSFKQVKEWADQFMQQACNHNFAYRPVLEEYTTLPGFPAAQKVHDYGVVRIMSNRILRELVKLSELVSTVTARLENLGGWEEHIDDMDFEFLDVVSASKQWVEKAAADTSTARWEAKQLMIKFRLFNRTYKKYLSSLLPFDPSEFDPHTSDLDEGILEPVSAQ
Bb_JEF-350|KAH8715372.1	MASDEFQRVALSVTTSLQLVELLNTLARPLYPVDSVVKFTYWAFRSPEPNIVLKFLLGLVVFFERIGVCSEQNRSSDEVDNMATAPQTSLLLIEA
Bb_JEF-350|KAH8715388.1	MNSLDMTSKMVHVVKLLLLAFRMATPDRLTTSLGCLPAAQMLVVKVVIQYRRTVILELPRLDRHLLVTNAVWALRCFHKQWEGIRPEI
Bb_JEF-350|KAH8715390.1	MKLSNTFITLSIGLVAAGPLAVRNPQNSGIPFGANGLLGRAGASGCPQAPQQPSTELQPPNCGGGKVLLDGECVNQDQSPESSIEGNKTSATSSEVVDPGFARPAPVPEGPLNSKGFSKAGCDNIRTFFSAAEFAKTKCDEFN
Bb_JEF-350|KAH8715394.1	MVARVTFTSKDDTKGVKGDLSIDVKKGMEEVNKYANVDVSLFYQGELGIFMGDKEGPPRDILFGSVEAVLSQVKSWADKFESYACKHDYAYGLLLDEYDVIPGFSDLEDSPEAPDCDIAQGS
Bb_JEF-350|KAH8715396.1	MSIVELSRVSFTLCLAANFTPAHLTHFTLNPYIALSFLVGADLAAPQKQHDARDNNPFKDPKTVVVPRILNKDDYDAGISALTEGNYQWNRYMPIERFNDIAYTDQRESKIHKLQETNPVRRIQALKSITTAKTKFATAFGPEFSGEINQTIDGARHGLRLVWAKAQDTNYRQLIELGDLLQEKTKQ
Bb_JEF-350|KAH8715397.1	MQPQFILTSVLVGFAAAMPQAIDNEDGPKLYCKDGEGSVIRSSRGPVCIGVKGEDFGPAKQCPMAICLRAGFCEPIEDENGCMVCPPGCGVGGGAVEEDIQAADESSDNCPPAVCSRISGCEHITAANGCQVCPPGCALGGKPIEEDAEADDEPKDRCPLAACNKFPGCEPIMGANGCKVCPTGC
Bb_JEF-350|KAH8715402.1	MAFDLTSTDKWESFCTRFLNRKSIHRARQTKRASENRATARDSAPERCRRTAASTRTIQPRSYEGTGTKCRKDAQQAVLPVVPTHALGIRLVAEHDPANTCFAIRETEKWRA
Bb_JEF-350|KAH8715409.1	MFNVALGKSLLGLYRRQQAARSTSKHIYCRCFNNSKRRQSRTMRIRKTPLFNDVAVTVGDQETGDRLRDAVSPLDRSSTILDDRFGVQLNQLENWKPHVVPPWDIRIYTDGSGINGHVGAAAVAPELRLDGISARRTQYVGTWDVSTVFAAELHQLDLALQAVVDVNRAGASPGRCVIFADDQAATQAIQDPVTDNTDVTFSTSESDPARQHSPHIRTHRAIGSVITQIRTGKVSLRAYLNGINKADSD
Bb_JEF-350|KAH8715420.1	MSSPPAKSGSCSCCPYPGSLSQPRQEAGHAQDSGNMGDAGVGASPEENLLRIQDQLFDSESRQHTVANNWDSATTNAPLETAEAVPEEHYRIQALAQGALGFPLTDRPLKRNRAAFEGASPKPCPETGSQTTTCSAAFRKALAQVIRRHVGSSRVNIECAVGGDWGDAGERYKIEMAFQC
Bb_JEF-350|KAH8715425.1	MQRATASMAGERAAIPSAHDCLPVRSVISSRAGRGPSCSKSSRKKFSPSVAFWRTRSNSRFESFWLMNAPKTRPTEDSFHWLQGLPLLRFSTLPPVVLEMLAMPCGRVLLGCSVPVPHDTSIPGFGFSGNCSLAAAKASADGLFGAGGDTYKGAAVVARNLQTTGLACRQLKG
Bb_JEF-350|KAH8715427.1	MKVAIIGGGPSGLVTLKYLCEAHQSLGCEPVEAVLFEYQNDVGGTFLARAYEDAELVSSRQLTCFSDFRHASSKDFLAASEYVEYLRNYCSHFNLWPHIKLSTRVVSVSRGSRRNHVIEYQADGRSLQWGCDAVAICSGLHVEPNVPEISGISHARRVMHSSQSNHASSSMAAGR
Bb_JEF-350|KAH8715429.1	MKVAIIGGGPSGLVTLKYLCEAHQSLGCEPVEAVLFEYQNDVGGTFLARAYEDAELVSSRQLTCFSDFRHASSKDFLAASDRRNHVIEYQADGRSLQWGCDAVAICSGLHVEPNVPEISGISHARRVMHSSQSNHASSSMAAGR
Bb_JEF-350|KAH8715447.1	MLRKNRLSVISSLVLWLQWVGEISAVPQPPNAQSTKELPTVLYRGDSRSPAEIKAQGGFRLRDPSMEVEAGYSVVLHVKGAPPSGRSPENTVYVSTTDDPLVAARFLRGEEGWIYKIHAAPRVFSVAETLGKWYDYPYPVSNQREYVAMGGIGNEQIIESAYLPATDDGLVKPDTVFDFKPNLDYDQSYDLLTAGHGRPELAGFKKIPNHPANEDPFFKEIQAEGSLLENGRKFLTGAVEDAVKWSGKGPLLPPPPPHSAKSDFRLWDDDIKEPKLDVPENDKGVMTTEEVAETSVSNSW
Bb_JEF-350|KAH8715455.1	MSFFSFVFALAVVNIGHAIPQDILPEDTSERYIVGLKDEMTKADLDAHLDFVRGLPDQPAAVIEDIFDDKNVGFFGYIGLFAGSAAGKIRKSRGVDTVVDVPTAEAGEDTGALSKRINCRDESTSTGGREGKKTTTGGVLSEGQGYNTFLGKGLLLDNVIFPSEAVAKRDALLAGEDDPETAFNFTAPSANLSGIVVDEYFARPKHRTRPHSLAELKKHSNSTLPAVHSNFTLPAVQRRTTDVRKCNAKIKTHYEFVEDYGYVTCR
Bb_JEF-350|KAH8715456.1	MSHDSITFVATIDIEKDQKFPNGRFNLANYKEEDFTKTHGDRWVRGYSRGGRLSARLIFTTSEEHDKEELKASAHAALRFWGISSDIDVEVKKAIEEVNKRTKVDVSLFQKGNLGKFRENKLIDKTALESVSASFAQLKEWADEFMEQACDHEFAFQCVSLPSSEIPKTQTLLGVEINTQNRPVLDEYTILPDFPQSQEIPDMDLLRLYANDLLHALVKASELSAALEREFETGGYPDFPEGRKGVRAMKKKFRGLVRESQKWTSQASIKVDSAEDDEEKVEDDIWAFIDHYKPLLQEAMAKTDMSHVVPLQ
Bb_JEF-350|KAH8715464.1	MSLRPADTHTGSAGNAPRAIQSTPARASCIRVEAIEKFEEADRADHSLFLRLVHDQLAIYREQRNDAAIDELHYPSKPLWVSLVLLVNFSYLAG
Bb_JEF-350|KAH8715471.1	MRTAQLPRHPHLQAFASQPDRRRHIHKGEERCICSRDGCLDTFCRTVATVEHQYLSPQSDLSANNMDKTPRDPTQAAMSGPVSAVAPGLSTPQSNGFFPDFDQHTYQ
Bb_JEF-350|KAH8715481.1	MSYSIQSLLCGDANIHDGTAPAPSFGSKHLSHNLHPHDVVSPTLKRKTDNYSDYPQTTDENQGVAALLLSWEGESSARGNVLEVQRVLENDYRFCTQTFEIPSVENPITKLAAPLAAFLERANQSRLLIIYYTGYGFLDPSMQLCWARYVLPDYGIRPYGSASDLL
Bb_JEF-350|KAH8715482.1	MNSSDQCGLGRERDLIVEYFFEMRVLCVLSMAYVLCRGQQQRALDVPRSHSKKTVEKLTAVQAEAETVGVEAGKHSAS
Bb_JEF-350|KAH8715483.1	MSRSTFFQCNSSSGTGTCDRVHSLPSKKDKTARPQCDACVKRSESCQYIETQQQSNQRRIHELEQEQSSKEQRIRELEKEQSSKEQQIRELEKEQSSKEQRIHELEKEQNSKEQRIRELEEKILYEIPLECIKIAEHQADLVQPILPSTTGLVFERSLPQLRGSVRRQRSR
Bb_JEF-350|KAH8715496.1	MAAVRPHSANTLKAAKNKQGDDGREPKDIARYADLLTLCLLGRQDLLGAILELAILKVAIVGGGPSDPVTLKYLCEAQQSLGCEPVEAVMFEYQNDVGGTFLARAYEDAELVSSKQLPVYSTSVIIA
Bb_JEF-350|KAH8715502.1	MSSPPAKSGSCSCCPYPGSLSQPRQEAGHAQDSGNMGDAGVGASPEENLLRIQDQLFDSESRQHTVANNWDSATTNAPLETAEAVPEEHYRIQALAQGALGFPLTDRPLKRNRAAFEARPSGRHSLRLSGGT
Bb_JEF-350|KAH8715511.1	MRIRTTPLFNDMAMIERSQGSARHHQDAVSPFDRFSTMLEDKFGAQLNQPEKRQSHVVPPWWTPPIVRIAKTAAEAVKEHDAMETGTMCLYTDGSGINGHVGAAAVAPSLQLTASTRSERSIWALPTYPQYMRPSFVDWFWLCS
Bb_JEF-350|KAH8715512.1	MVGHRTLRILQYNVRKSGDVVLASLFQNRRIAEYDIIAIQEPWRNHFINTSYHPLKTHFQLMYLDNPATRACLYINKRISPSTWQVSYISADIISLTIRSPDNDKPIHIWNVYNEVGTATLSTLANALDGLGQDHESIVLGDFNLHHPLWSARHQRGVARSRAEELLTIVETFQLQLLTVPGTVTHRWKYGDSTIDLTFATEDLASRTIHCKIAKHLDCDSDHLPVEVAIDWNFQQATPTKKRLWAKMNVPLLRGKVKESLPDEREVGLLNNHAEIDAYVGTIVKALRDGIDASTPWSNSSPHSIPGFDEECKAICKEVQRLRA
Bb_JEF-350|KAH8715515.1	MHPALFGYLTGTIAVSTVAASIITPQKAINPVKLDIPVTILADTNRDGHVDELDIYGKHAWTTHRGAIFLPNIGDELHRCHVYDAVGTPLSNQELAACNDAAGDMLINSQTSLRFKD
Bb_JEF-350|KAH8715521.1	MAATKQNVYLETTQGACQDIFKLPKRILPEETKERVDVALGLVCEEMGLLWIGGWEELDHFTENLGPCGENVHIRNVRLAIVVTVARHMQTARIGWRWRVCKVSSVAISYAEKTMYIDIER
Bb_JEF-350|KAH8715529.1	MTKTRAKLVNECKSTTQLVELFSIVEELGSDMIERLDALRDEMVDRFDDLKDKMVDQDQDDN
Bb_JEF-350|KAH8715542.1	MSGRSRFVAGTGCKMLRQIPMLKDQGLSAEFGLLPHEPPLVLLSDPCYNAWETAVVNLPAFGAARHNDPELITSCLCTCAERLTDLTYYIACMRVATGYILSLDPAMPCR
Bb_JEF-350|KAH8715543.1	MDACLRLGDRLISPKLAHCSHLQSFYGRQAVVLQLKQQEKGRQFLRLAIALIASIGVKGTAAVLAKLFERQDGPQASVAASSAIEELLPANEFRAKAQFGSEVSEWQAALERRSRHGPGCKSEPKRNTGTGRTSAILAETCPDEDSLVSLIDVLCKVIKKGGRVKIFATSCWPWVMALLEWLLGPPLGAVAGKHRFRCQVSVLTERTSSDEMKSLRIVYRKETAGVTARAAARSTRANQATSK
Bb_JEF-350|KAH8715571.1	MSIFLNQFHEQLVDDILTHDDWQVLKTTHKFLQPFYQATMEQQMEWASIDQMLKNMDILLKQFEDAKIRDVDNGYMVNPIHMGWWVLAKFHEESDANPNLRHVAAAPSGKEEIHRPALAGGVARRGNSWRTATVGKI
Bb_JEF-350|KAH8715573.1	MPCLPPASDAVRQFVDATGVEKERGGTSWWDAVLVKASESCGREGRPERRDFRGTMPLLQYRYSMVTGFLAFKGERHLETFLVWIRRTAGGRAHHGSETTSAVEEGKARRIRQDSTSF
Bb_JEF-350|KAH8715574.1	MPCLPPASDAVRQFVDATGVEKERGGTSWWDAVLVKASESCGREGRPERRDFRGTMPLLQYRYSMVTGFLAFKGERHLETFLVWIRRTAGGRAHHGSETTSAVEEGKARRIRQDSTSF
Bb_JEF-350|KAH8715576.1	MAAASMLISSSNYLAAYGSPVSAVVSSAEPYRAAYNNPKSLLRQTLPSISEVISGTRLGSKRPLLTGRPELSCCTSPVRVRKRILPSKFKEPAAYGPVSGGHRQPPAPTPQPDQASYMLAGHMPLPGHPTTSYHEQPNTFQSQTHSNFTLDNPRFRDVATSPRSYVSWTYQEFFSRIRYSPSTTVHFAKAYGRVDQQQHLPCESEVNEMLANLDLIKRDIEQVCIFIQSTKRPVDGNHDVNMHNNGWESAPRNVVKKRRVRVGPSRCHSCNITQAPEWRRGPEGAGTLCNACGLHYAKLERNRLRAENSN
Bb_JEF-350|KAH8715581.1	MARVETTFGADSSAVRTPNHATSGRDPAASPQWPVGPSDETKDGPRTEILQTAAGGTETSCGSNAGRSSRAVGHDREHARNRHNSVSSQQASPPPTTGIGFNIAELVAKTLETAGVPESQDLPEPETAGHTAARFAVVIPKPDDESQVQAGQGSVGTKPAEQSKRQTRGMNATTSESLNRRKRSATYRTMPPTIEDSAGETLSTGKSTGMASLPRVAVSNTPQSGSGVDGLPRSGSKPQTTSLDNTGETIETEDSNEAADAGFRLGVLQTEVQGARAAALQAATAPRTSTKGKRKATAGHTAIKRPRKAFGTETVLLTTKGTADETTSIGTPAEATSPFRTTENGILRAFTNKEWKTQDRLQRPVSHDGSATEENSACEDLEARYAARAERQLRRTRFN…
Bb_JEF-350|KAH8715582.1	MARVETTFGADSSAVRTPNHATSGRDPAASPQWPVGPSDETKDGPRTEILQTAAGGTETSCGSNAGRSSRAVGHDREHARNRHNSVSSQQASPPPTTGIGFNIAELVAKTLETAGVPESQDLPEPETAGHTAARFAVVIPKPDDESQVQAGQGSVGTKPAEQSKRQTRGMNATTSESLNRRKRSATYRTMPPTIEDSAGETLSTGKSTGMASLPRVAVSNTPQSGSGVDGLPRSGSKPQTTSLDNTGETIETEDSNEAADAGFRLGVLQTEVQGARAAALQAATAPRTSTKGKRKATAGHTAIKRPRKAFGTETVLLTTKGTADETTSIGTPAEATSPFRTTENGILRAFTNKEWKTQDRLQRPVSHDGSATEENSACEDLEARYAARAERQLRRTRFN…
Bb_JEF-350|KAH8715583.1	MARVETTFGADSSAVRTPNHATSGRDPAASPQWPVGPSDETKDGPRTEILQTAAGGTETSCGSNAGRSSRAVGHDREHARNRHNSVSSQQASPPPTTGIGFNIAELVAKTLETAGVPESQDLPEPETAGHTAARFAVVIPKPDDESQVQAGQGSVGTKPAEQSKRQTRGMNATTSESLNRRKRSATYRTMPPTIEDSAGETLSTGKSTGMASLPRVAVSNTPQSGSGVDGLPRSGSKPQTTSLDNTGETIETEDSNEAADAGFRLGVLQTEVQGARAAALQAATAPRTSTKGKRKATAGHTAIKRPRKAFGTETVLLTTKGTADETTSIGTPAEATSPFRTTENGILRAFTNKEWKTQDRLQRPVSHDGSATEENSACEDLEARYAARAERQLRRTRFN…
Bb_JEF-350|KAH8715602.1	MDEQVACAGPHPLYNAPIGAVCPSSQQVLSSAVYYTLEVEIIAPNKTSQIAEISNLIISGDDRTLITNL
Bb_JEF-350|KAH8715676.1	MKLSLILAVVCASLVSAKKKPKKPKTTTTRILFTPTFLREHFTKGWRDLDKPITCEQCKNICAVAPVPKWLDTYYACIKAKCHDPVKGRKHLCVATDWGVFPKTTANATSTSTSAASTKATSTTPSFITVTSTTAPGPTSSLATVSSTSTSSVTAEASTATSSSSHSLPPLRPSFITSMASMSMEIDDE
Bb_JEF-350|KAH8715725.1	MELDAEVNRIDLDILMAKNPTQFGYHHGPIFPGENLAISSINTQVCDVVVSALGTMCGRAFRENSNLYQHIRYNHPEIRFTVSARGRTTPDEKRVGRNTIQRWVLGGGWRQARYLNEPQGLHPESLIMQYADCFELLAVLWTSETCLGPDFIAQKWRGRVRVNHHCSPPSCDASEQESSSDAQV
Bb_JEF-350|KAH8715791.1	MTCVVAALRVAAKPPIIPSPRQVRISALAQLRERERVLDTAAALEHVRIVGRGVTLTDDVGRAELELSGQRGGAAPLDVLVAVRGALVGAAHHVNGVEAAEGARRDAPELRHGRDAAVRRLGAAAAERQRLHRGEEHGGVGWRGPLLPLRGHGGGGEPEGEDKRPGEMHDSCVVGCAWGKYLFYL
Bb_JEF-350|KAH8715813.1	MTGCDNIVVDLVLIVAVAVLARRRAALHLAAELHLALEQVELALECEQTTEALGALGEHLLQAVEVLQHLGLRRQRAAVGDERPLNPYHQVASPAWPTGAGEAAIDALYRVSDGDQVGRVQARFEQLRVVGLERLSEDGGEGLEGGRRNDGACGLHRSAGYGLLEQAGHVNGLVAAQKLAKRGGAPFSI
Bb_JEF-350|KAH8715851.1	MSPDKRCWISILRREWRVNMSSEVENQQQQQRHYASNSESAANYFVTSFASGVTKLVQVRATRAKNLPWQLLWPALSIVFRDN
Bb_JEF-350|KAH8715919.1	MEKYPSLTINLASCFSLLAGTRTATPMESSLESTSWFRAFCLVGPAVIPMPGTSVPRLVFVFEQAFCIVLLAIYKWAGSTGKHGFKVDGQGRTGGRGPAGFETRDFVTL
Bb_JEF-350|KAH8715921.1	MSGFGFNDPQGFAGNQQQPNQLIQQAVGYIPMSFNNMNSGPVCHGQTMSNWPMDQAQPSMHPTSLMPTAYDSPFASCGQQMQTAASRHTQSSTMYMGQANLMQSNDMFMRNTQSGMMNMEQMPTDNMQGVMNMRQAQSMQPNAMSMGHTQSGMMNMGQTQSTQSNDMFLGQTQPGMMNMGQTQSKQSNDMFLGQTQSGMMNMGQTQSKQSNDMFMGQTQYGMMNMEQMPTDHMQGAMDMGQAQNPDPLQGVDFTAQLTSTQNASQQFPSMQYPVMQQTPSMQTPHKRAIQKQSRSRKSTAQTMQGGRNSAGKRPPPRPVEVLDALLQEKQAEGKLLEGNKPELLKLSAETAELRKEREKSKMAEKMRICKERNEAALASRGQSQETVDHVESSATPKRQ…
Bb_JEF-350|KAH8715954.1	MKRDLAPPTKRQHGVLNLDYDSVYSLKPIAFLWMATFPLFAVVIIVSSLKTGSLLYLGLVVPCVNRTYYDADRELSLPCTANLDSSATFRVDMCSARSLDEKR
Bb_JEF-350|KAH8715974.1	MEERYEEQHGNLDGNSFWVLVHVRLAQRMPADRLFQFDSRGVYHRKAKDDIFRFLLSVLCLAMDGPDVIVRIWRSYSEWRRECSPTEQGTKRHTFFVNFEHDLEMTDPSKRYCASAYESP
Bb_JEF-350|KAH8716023.1	MNKLLKLNENQLRAGLITYSTGNHGVAIAKAAMDLMNERGYDIPVHVVVNQSSLESKRSKLQDNGAQTIRINGSSMIDCRTTAHARATEHGYTLIESFDRDVMIGQATASLEASHQIEGLEEGRLDGVIVPCGGGGLTTGTALLLNGSSTSVFAAEPLVGGARLAASLLQGQLCERDMVGYTCADGLRTSVWESNWQVLKSTDYLKACFPVTEGQISDALRELREILGRPIEPSAAVGLAAALYHPDLRAFEPQEEVKTWNIAVILTGGNS
Bb_JEF-350|KAH8716036.1	MLTFCTARDQPAATYKPSTSLSPRHLMLLAKSSVFFALQSAPSFPGTVSLPVNAMYMTSLASWPLSPERGSSGKHNLAMDREASPGGVLTTWSLQITAITERGSMPWSWGTKDGSASALPKTT
Bb_JEF-350|KAH8716070.1	MNAIMKPLPLALVHLFPPSNVSCLCPLVLHDDIRVNLRAQVPVLEKAPPEKLLWQIGLVDAAVAVVGRVLVLGAVAQIPHQPRGRVAQVQRHGQGGDAGLAEGRVGVVEGAVGARALGREAEGDGAVGERYAGLGHANLLRSGVSSSSERQQRAVGETNVLGGDDDHAAGDEQGVLARLQHARQVVEGGVGVAAADRLVKGRNGVVVLVAGAVVHERLGQRRLDAVLRGAGPGRQRQRQLQQVERRAGVAVGEARQVTQHGVVDEPRLRVRAGRHLGVARPFQYAGHVVGAERLQRKRAAARQQRVDDLEARVLGGGADEGHGAHLDGPQEDVLLRLVEAMMVRRPASARSLAASWNSFLHSPTLELVALISTKRRPVACAMHRAMVVLPVPAPPQRIM…
Bb_JEF-350|KAH8716090.1	MPRPLCLAAHVRRNPLAGGARRQLLGRRRVVLLASSRRRSIGARGAAAVHGSTAGRKVSGGRRASRGLTRGFLGRLSLAPAGLAAGEIETRRAAGRGRGAVLRVGALHGATPRGGGLRGFSLTPAAGANRGRSLAAAVAKRLSAAQRTFLLGLAASESLLFAALLKGCLLKHLLALLVALLLELGELGLAGLLALALLLFLASGILLGFAQFSLLLFAFTLLAQLAIAEFLLAKGDLLLKLLLGITATLLEFVTAALMQVLLEGFIGRDQSGQAVLELDVGLVQLLGILELLGGVLIIDGTIMLALLLVVLGHLLGFLLAVGTLQMIDTLASDSELFLDVMLFTLKLAQLNFTETVCVQVVNITQVNVETLAVHFEFLDLLLDLGPANLVALLFEASGL…
Bb_JEF-350|KAH8716121.1	MASSCGHGAEDDSGLIRAYMSTCTDSVEEASTRPTSTSELTQTSSPGEVASIGMVGLSAMGQGMAASLLPAGFAVDDFDMNAAAISKFASFGPKARVIVSAADFLKNSAVVILMAQNAAQADNILFGSGNGADALSDHTVVILSSTIPPSFVRILESKLQSLGRGTSLLDAPVSGGVARAANGTLAASFWCAPLCLSQQLTLMGFE
Bb_JEF-350|KAH8716122.1	MASANTIAVIASASASTDSDCLLPDQTTQSMSGHHYCRVQAYLSIACRIISARLPKLRLVHDHLLRVHVVAATEAMGLAAKAGLNTSQVYDMIVSAAGNFYRIRNEGQEDALRGPGACIYP
Bb_JEF-350|KAH8716185.1	MRRHVATVFALDAGAHRAAEHRREAARAEDGPGGPISTRNGGNDVSMFWSRVPRPRDGPNQLREHGEGAANRAGTEKALKESQGMAMSTARVSAYALSQDVSLPSIKVVCK
Bb_JEF-350|KAH8716204.1	MILSLPRQIGRRILALDATGVRAMINVRTLAAIETALGGNIPISAFFDLIGGTGMGGMIALALGVRRQTATSLIPLMEMHLRQIFSHEEQTSNQSMVSSIMVSVDWLLNRFKTSNIQASVNRLFNGVCRQSLMGSIERHQDEGVKFFVTATVGQDRKGTVISNYTRPPAQLPHEFNYRPYDREPMDVQTAARITSTMPSYFEEVHRGVSDKYTDGSLSNLSNPALAALHEFQRIWPQIESRTPDILVSIGAGLGETWGQWATHWSEDSKRLLKAMTTDERWATDMQTRQKMNDHIYWRLNSTARGGLPNSCDLNALNSGEIAAFIETHLASLDAMIKSVARKLFATTFYFHAAEAVAEKDDQLINGNIMCRFAHGSNNMRSFVARLQGMSNPRIEYSDR…
Bb_JEF-350|KAH8716205.1	MAVTRKRDKRANKVDDEAWERTSRILTPKPAEERANLHRENRESLWFAVRNERAKDRAAPQHQGGSDSNDKEKTDNTKVALPLVFDEYERFGQVVDEHCNLYKLTECYPRLVTFIGDTGVGKSGLIALLVEHASYARREAGGRESETETIWQSPVVGDPDKSTPTSGNVHLYYGGALDEATGQLPLLYADCEGFGGGGVGEFESMTVEEKQTLGKDHMPQDEGKTPASHQETSNTDEQATASQKTSSGIGGKIAAAFASTLEPLKRPFKSNELTERSHAVNEMFPRLLYNFSDVIVYVVHYEAKKTAGAVLSKLVHWADSSQEAAVNRLALPHIIVVFNRCKKESDWNEAATTREMLKEWDSMSMSNLANTSIVNRERFNQSYESVTFIDMPNMHDPTS…
Bb_JEF-350|KAH8716335.1	MTTWFNIGVIIGAPASTLALTRINPRWWLPSCTTIWSLLVLFMYKATHVRTIYILRFFCGMAESGVLPGAWYIIGSWYKKSEIGRRTSLFYFSATGGQMLSGIIQGGIYRSLKGHKGLASWRWLFIIDFVISMPIALMGLCVCPDEPKAKRIWWMSEKERQRCIQRIKEDDRDPGTVSWNLEAVKTVLKSWQLYAFCIAWGTLELTCGVSLQRWMVLWLSSVKVDGHKKYSVPEVNFMPVGIGGAQLVWMLIASWTSDYYRNPSIVIVALGTVQLFCYIVFAVWPNNNDFIMAAFYICSAYGAIGPLIGSWLNSSCGGDRTLRAFTSGLTSSVGFGLGTAAQQTMFPVSQAPKFRPTHGFIFGIVWIVFAAIVWCGIIMPIMERRFPPRPKETQTDLDD…
Bb_JEF-350|KAH8716370.1	MASPHKVVVVGGGPVGALSALYAARRGYAVELYELRDDPNYGSQSARPDIAVIPLALSERGIRAIAEAGVPGLLDRILDNSRPIDTRMIHTRDSHGNIKNIPMVYGPQGQCLHTLPRQRITKHVMLALMDEPNAKLFFNQRLTSCNFDAQVATFESVVWKNTAEDGEKREASKPMPVETSQTTSVEFDFLIGADGTYSSVRQFMMRKSCMDFSQEYLQALWCDFIFPAAPDGSYRMQSTCLHVWPADESIVMCQPDFDGSFRAGMVCDTAKVRYYEAHPDEFAAFFDNEFPGIIPRILSAEAVTEQFLAHQKIPLKSVKCGQLGYKDCVVLLGDSSHSMTPFHAMGMMTGLEDVRIFFREFRDRAGLGDPSKPFCTSGTVEAYSRHRLPDVHAMVDMAT…
Bb_JEF-350|KAH8716494.1	MRVIMKPLISIAAAISVANKAHVLAAETVAPCCQILGDASALDGKVYLPSSAPYDARLESYWSLSAALRPWCMVLPSSAEDVSVIMKLLVEHHCHFGIRAGGHGGFPLSNSVQDGVTIDLGHMNTTTWNPETGLASIQPGSQWQHVYESLAPHGVVVAGARIDSVGVGGFLTGGGLSFHKASHGQACDNVANFEVVLASGEIVNANASSHRDLWQALKGSSGNLGIVTRFDMYGIEYADPAKPVVWGGAVVYPESLGNGLIDAMVDFTDNIHKDENSSVILAWAYNPEEDDATLIQAMFANTEAKVKPAAFDGFYAAEGMLSDDTRVASMAHLVKELGITQVAGNHNAWYVSAFQNDARPMQYAVKRFYELQKELEEVAPSPTSGLNVALYFQSLSKSM…
Bb_JEF-350|KAH8716522.1	MAGLAMAVSHEPRMVSSLIDVPNDRCPKGRCMDDSMVATEILEEILYGSGRCTPVQVADVTTDA
Bb_JEF-350|KAH8716542.1	MAAATKQTLETLPPGVGEFASLATLLWKLVSSYWSVHQLMSRSAKDLPNDTSTPRQPVARQVTNLNYLSSIIRHTIAILCTRHFYVELVTAIHAAGLKWLFVALEFLDLALATVEGLSLPPGMVVVFDPPGLDSYTGAQLSLSGLVDGADEADVQNTNEGKDVEVRETVRICTRGSTGTVKVAVVPHKA
Bb_JEF-350|KAH8716558.1	MGSPNLPGSPAEDSKANKVSGKATKPGGAGLDGRPKRVRKACERCRAKKTKCDGDFPCKRCKIYGLICTAAIRKETEYKQLPRGYAEVLENTQLTLTATIHKLYSMVRSSQPWELGEPGIDDRGQPVLHNIAQILGCTRHNHDHNFSVDRNLLEDESSTAELARQLKKEQPHEHDAMGANSSTASTGNGESSAYNCADRASFSKPDQSHTEQNYCKMAFGNHDTSSLFPQYFASGSDFESGTTTMDFEADAMFSTLSSFIPAYSCW
Bb_JEF-350|KAH8716564.1	MRYSLIALLCLTGLASAIPVEVQQEVPETPCELEVPEPPCELDVPEPPCELEVPEPPCEPEVPEPPCELEPPAPPPAPSAELEPPNCDAGKVLLDDECVIQDCGAGKKFVDGECVDKFCPAGQVRVEGECVEECCPEGQVRLDGDCVAEDWEKLITPREEY
Bb_JEF-350|KAH8716607.1	MSRPNEPVCARDILSWDESRLNSFLKACRVTGSRDLELSDAVTDVDRLSTLEHYELKLKITTWVREQNALTESAGEEDARADTEHTRKDEEGDEAESGPTPGGKHKGRMKREKSEETSQPTSKKAKTGGQQARTPQRKGTSSPLTAPSPRRSRRLAALATISSDGQKSTSNQ
Bb_JEF-350|KAH8716613.1	MYLSIDAKGLRKHASPAETERRRNSSGSPGSLDWATIAMNVSRGFHEKFPRVNLDNEQFQIIAQLSMEAIYKNQNELVTEKGGHGGEPSASSQQTSLPIIDSETQNVEPPAAKVIENLISASHARFLEAISDVIPPIRDQPHDVSNHLLSQELKAGPRSSTDSCLKNYNQIGSLASEKTAMVLHKAIDHLPSFEDAKVLIDTFFTFVESNWYYLDEEWFRDLFTDVYQGNIAAPQPRQCTIVCLVFLVLALGSSFKHLSETDKLLAINGEIPGSLFFAQAMELIQKVIAANTIESTICCLLTSFYLLATEDISHHHVYLGLALNLAVGQSLHCEGTRNDETPREREMKVRLFWTIYSIERQTSRIMGLPMLLRLDDVAAALPQKRWDLDKDDLHRIDRF…
Bb_JEF-350|KAH8716637.1	MKAHSNCDACQGAKKKCDAVSPTCTRCARLNVPCTGRGQTRYRFKEHFASNATHWETHKKKPSSAVQRRQPAETSPHDLEIVAPAALSSPQSVNSLEIPDVDLQVLPGENKRELRKRFLAALEVDDPMLDISRLADWLTQIPERLGANELLENAASAFLDAFECLQSDAQSSAASPAYAVAMKCLESALKDQHQAKSPNPLAAIFMLSMAQASADYLQGETSR
Bb_JEF-350|KAH8716640.1	MTKGSSAAMLFRFLCFTLALLVSTAHAIPTPSDLQPRAAAAEKIPPRSFDLDTQGAEGYTKFLEDLRTELAACRRSEALRVLPPQTLNPTAETVDWVDVSVEWVEL
Bb_JEF-350|KAH8716656.1	MPPKIVPAAGDVPDISRDALRAFQSLKLGGAVIVPTDVGYALLASTQAGVQKIFAAKGREKSHNIGIIGTYQQHRQIHVLPDVKFQFTRALTEDMGMIVGIIAKFDTVNLHPRLAALDKTTLQQVTKGDTVSIAIPEGPFLRELGRLCDADPDGMLIFGTSANATGQGQRFRIEDIEPSVLGPVDLVVDYGLQKWHTYGCGGINFDVENMRVLRAGAGYEVFKDRAKRWFPQLLETTGAILD
Bb_JEF-350|KAH8716657.1	MESLNIILRDSVCGRLLNHLSNGRFFSYHVSQTLKIEDGPSQDPQQRIMVAFVGPDDSDIPHNWPTLARMVAGFNVMLLNFSFYAASAIFTPSILGIQEAFQATTAEGTLGLSLFVIAYGIGPLILSPLSSLPTLGRSPVYVLGSLAFCLLNIGTALAKNIQTVLVLRFLGGFVGSAPISVGGASLMEIFKPNEVPYAIALYAVSGVCGPILGPKALEILDSNTLALVWYHGFHHRINLLSSTRDLILEYSSTTSKAPSRTDGKHCLSE
Bb_JEF-350|KAH8716677.1	MSGSSLGRTDDFQWVKDPVDVRPTGSADAMTFANCLPRFFETLPNGEADGEHDDDEYLKENHQVDCGLHGGLLGAHVFVSVHTDLAFFARVDNEADCFGRVAQGRAAIDNIVEGQRQHLSVDHDSSIVAIKVNVGVLGHDGRLCLAQAVNRVAAVGKWRAGLLGLEIGLTIQSHGLDVGNTVGTRGVQQHHISGYILVTLQTDDIADANLLPVKLNPIRAWASLLEVAESRLLHSDVGFFVAILDARQCSLGMCCLPFSAVVTG
Bb_JEF-350|KAH8716678.1	MPRLTSVRVMTLCGKVVNMLEALFESRSVARSYALVNAAVDGVKGGDATEALAVGFEQLNRVTRRGRFLNVSPL
Bb_JEF-350|KAH8716686.1	MERRGLRRLNRQGVPIKKKRNALATHLDVHNNAPQSAAAAAATIVVLVSPLAGQHNEPVRCTISFRWWLTGCEHAEYSVPIVLYVLVCDYFTVLVTCPGPGLGT
Bb_JEF-350|KAH8716707.1	MGSKSNASNLGKSKAASTTVVKASNATREVAAAPDSQVSEREIRNVWHSVKTANENRGKNNAIIAVVPEIQVKNMQDKIKKREKQLSSKVLVASEKNLQQLIEQVANSIAEPSKGKAKSLRQGEVMDIIVSYAINMITYRIPATVKTVKVDACQGSPPAYKLNIGLKSTYCEVNTFNWFHQGNKMLDKRSLEHSPKCFFDCNEDMDQVRALVKPPTDPIPLPTAIELAGMKDMFVDLTKECMEQESKKKNDTHKVSPGVVGSSSPQTDGTETWFQKWKAVLATVIGIASGISGAGIFTTGWVTAAGVYIKGPCGLAISAGYFHGAVVSGAVLTGVGTGIVVPGMLYLIPWRRVFEMLGQMLASIWGHICEAISWVWDKIKELASTVIQEIQNVRDAFLG…
Bb_JEF-350|KAH8716708.1	MLGPDDLLLGRSYYFHIPNRVGNTMTDPYPGILATRDEVDYLSAGFVRCDAARNIAHEDAMTGLTRG
Bb_JEF-350|KAH8716711.1	MTVGIRAASEPAAAAVLAPLQLAELGAAAAAAAGAVGAARGVDARRVATQTTVHTAEEVAGGGQDAGNHVYGGLDEGVNHGPARGVPGRVGEEGRGEEDGEAEGAGDDAQGGGEKGEHEADFLGDGHLQTQEDGPGSDEHDEIGGEAGDAVELLLWCGNLVMGALTDARCRAAKAKDVAQSIAHEHGIAHGLWVVVAAGEEDGEEKGVDDDEGDADALVQARVVGHDEALW
Bb_JEF-350|KAH8716722.1	MNRALILFIAIAALLAIAHQYPNYERDDYRLDSIDERAEDDAKVLHKTTASAISTNLNNRNACLEAASSAYTTTHSTVTTTTTTTTENMLVCSTVIPPETPLEHWLYTSEIDERALNVLNRPDIAGAQVLYNWKSLESNKGEYDFREIRNDMQRVQAKGKKFWIQLQDRSFSPQLDPVPRYMKTNHYNNGSAPQCDGESCDKHFKIDGWVAQQWNPRVRERFQALLKAMAEELNGKIYGLNLAETSIEVDTQANNYTHEGYFLGELENAGYAASVFNKTFTVQYVNFWPDGWNNTNGRFTKSFEFFASHCVGAGGPDLAPYRPGQVANSYPFIAEYRNSLPITVMSVQEPTLNYTNPKTGYRYTKTEFVKYANEVLGVKIIFWAAKTPWLSSTGVAI
Bb_JEF-350|KAH8716723.1	MVLCTLLATLCGRAKDQIECMLRSVIFDKSLHLSPAARISHPPAKVINVNAVDVSFLTNYVLKIHDV
Bb_JEF-350|KAH8717176.1	MERRPRRNMSHIPFSCHHTLVFVAACSNEADHPALCDFGILGNGLDNVVLEDKDDGKEDDVGGNDKDNGDAAPLQGNNALDAAVGLARGHGADAICVGWQARALSRGGAVGQGRQVDLYAVAKGSKGGDDGDAGKDEQRNPEVGEAVVVVDVANGAEAKGDTTEDESEDDADERDAPAGGLGKVHEGAADADLPAYLQVQGEGAQKCPHDAAPAAEDEKATRGAADGAGLHAVRGDSVVALVRAGGERHDEAHVHEEDGAGEADAEVVAVRFVDGQQSPREEQVEAAEGADGGGPVGDGTDGAEAIGVDPFGERAGQAAGDAFGDFLAEAAVDDWKRVSGGVVEGDTEWESRATPKMVLHPLLSG
Bb_JEF-350|KAH8717178.1	MPAGPGVLFRTSPFVLFQGEKAGYGWWRWDKKKKKKKKKKKKKKKKKKKKKKKKKKKKKKKKKKKKKKKKKKKKKKKKKKKKKKKKKKKKKKKKKKKKKKKKKKKKKKKKKKKKKKKKKKKKNNKNKTREKNGLIIFIIRNSRIQHGHGPRTQKWSQQNPFSHWSIIQ
Bb_JEF-350|KAH8717179.1	MENISSVFDAFVRLVEYDSRDDASARTTLAASSYRPWVCNAAGSCELADEAHPMGLCLGRLYDSAVSDLTAFAFVDRVAKLLPADPTRAPKGLAQLIESAALRSCYSSDSAHAAERIDRTVMNARTPNFAAASTALMHDCGSQSSANGLCVKDTAPLRASLWLAGKHVPPQSTAAFDTSMWSASWYMMVSGGVLTWDQCFTGMVVVIPGWMTETMNSPDTDSTHTPSFVEALTTAYGAIGRQEATSAIAGIALMETPQAARVRFRPTNSKGIAGPSQCLPDDYARSRWVEGMMLSACKFVDVCKPASFAPNVCDDPILASAVELGYYYDDVCDSIHDLHHGETHNYVILARAAGSSYTFTQHAKACMDITDRACISGLSKPAACWALANCVYYATWTRY…
Bb_JEF-350|KAH8717353.1	MPRALLRPDNPYLGSVLYESAFTSASNQSSAMISRIERLQPQYVKPYTAALIADTRLGTVNVARWTNVCADNAILRHLLHIYLLSEYQLFPPFHKDYFINDMVLGSTRFCTSLLVNAVLALACSCDPELSDRAEYWNPRALSYKFFAEARGLWDLERLSPNSVTTVQAGIVINTIYNMYSMDRIGLTYGVQAAAIAQEMGMFDADRGTLDKSQRIVQGFTAWALYFFLGQVHDQPATTFPDPDDEPQWYGEFLFQYPSNQTLVRLNYPQWTWFKFRLLQIIRPVASELFEKEEKSSIAQQHVLFSETISRLKNLYAALPASLLPSQIVFPLHMGLHLWYHNIMINILQLLAPEVASEVASEVALEAAPEAGARLSSEMHGDVEAQLVYSRICFETIMRL…
Bb_JEF-350|KAH8717354.1	MAPQTSDSEDANNELPWTQCAARAALPQVEVYPRDETYTLDSEYLVAAHASAKQFDAETRRRGADWFHKQSTIYSKGHVASGLLEALQATGYTKLEAAIRALSIFSEMFVLAVSGRKSDTLACYKGAGAIATVLLTDYVGSVEAGEIQALVAYTAVVARSDYIPAPSSTFLSNVIAHNTQWISDGKALVAQGGCSSPPGQALSISEYMRPRWSDGACDAYVGITMYSKAIARGYDSVGRFVQSLGRACPWAQAMHDTVFYYNDITDVVSDIALGEPMNLFVQARNVSAENLVWLATALATLDYAGSMKCNGCHYHSDSEDWHYGSCVWYLAATRYCTAPQLWFTWAKEDTAPRWHELKWQTFTHGWGEGRWPFTDSWHNGTLGFAARG
Bb_JEF-350|KAH8717370.1	MKLSNTFITLSIGLVAAGPLAIRNPQNSGIPFGANGLLGRAGANGSPQALQKPSTELQPPNCGAGKVLLDGECVNQNQSPEPTIEGNKTPATSSEVVDSGFAHSAPVPEGPLNSEGFSKASCDDKGSASPLQTQSSVQAQDGQNACDCSKPFRSLGSGGSCGDGYENTSFFSGAIKDCTQLNCPEEEFNTQCDAKLQDAKPAAVAESPTPTAANEQKTCDCSKPFRSLGSGGSCGDGYENTSFFSGAIKDCTQLNCPEEEFNTQCNAKPQDAKPTAVAESPTPTAANEKKTCDCYKPFQVPAFDGDSCRAGYKNIAFIWVPECVQIGCSAQDYKAQCDAKPQVADESSDDCPPAVCSRIPGCEHIAAANGCQVCPPGCALGGKPIEEAAEADDEPKDGC…
Bb_JEF-350|KAH8717373.1	MSNTSGSQLGPAFRTHPEPISLPPSTSSAEFHEFLRRASAIVGDENLVVVAGQDQLQQQDYMDRSKVHDMFNILEKKTFLHSCTVAPKDVPGVQDIMRLANEMELPVWPFSMGRNLGYGGAAPRVSGSIGLDMGKHMNKVLKVDADSAYALVEPGVSFFDLHQYLVDHELRDKVWADCPDLGGGSVIGNTIERGIGYTPYGDHWMMHCGLEVVLPDGSLIRTGMGALPNPKADKNAPPHEQEPNECWQLFNYGFGPHLDGIFSQSNMGIVTKMGVWLMPNPGGSQTYMITFPRDDDLNRIIEIMRPLRVSMVLQNVPKLDNILVSAAMEGTRSSYTNSKELLTAAELDAIAEKLGLGRWNFYGCIYGPPEVREILWKVIKGAFSQIPGAQFYFPEDRPH…
Bb_JEF-350|KAH8717374.1	MTPVAIVTGACSGIGLAMSKELIHRGYKVFMGDINPRGGEVVDALTPSSEAAPPPTFVCGNVASFEDQYALFEAAYAFAQHIDVFLANAGVDDREDLLAEPTNSAAFTAKPAPYDATTTEINLGAVLQGFKLMVHYSRRAQYDAKAAGLASPPLSRMVVTSSTFGLYPFPTNPVYSATKHATRGLVQSLGRRAQQEANMTLNAILPAFVPTGLAPEGLVAKIRDRGYLTSMETVVKALGLFLSETAELPDYVQRIEAPAATAEDGPLTGECAEVSMTEIYLRGSVPFANDSQRWFSEDPDGIWQKSYQQKRAADKK
Bb_JEF-350|KAH8717375.1	MRELLNERIDLREVERLLNAAEAGNWTSLRREQLNGVYCTVAVLRHAYRWATIPIVKVAQAETVVDFPVQLDSPWAPLQRHFGCAAESGNNTANVLYNFNVDGNRIFKINIGQSDEIESSEEAFFRMFYDIEKLARTAYIDMVDAIVAFEQKRKADSLRHLQKLKPQLDEIYQIFYDGLVDAKVSRKVWLSYCQGFQGWGVGRFVDGRHVKYDGLSGNHVLIFQAIDAFFGMERYLIDENMVRYIPVRQREFTSVLRRHSIRAQIEKGQDEEIRAELSKLVHITRVFRAAHRMRVMPYLRQPAPERLIMTAGKSVLENQDTNGLEDALAPLNKMMTTRLQETV
Bb_JEF-350|KAH8717376.1	MSLIRSTCDRCYAAKTRCTKDASSKRCHKCIRSGVVCNYSPRGQAGRPLGCGIGRSSSSSQRPTPAMSADTRSVTLPNSFDCSPDLFSNIPTEENTAAYPWDHQPSLDDYGQLLLPLDEAMHGGTYTTSNESSNAAADFFSSLEPSSAQSSSSGPHQDTNSSSEAPSAAASPRSESLHGRLVATHSELIALSESLAVSFGMTDDMDVIYRLSADMTDILQRLRKSGLCYPPTPVAKCHGMTSLLILGCYSYLLEAYELAMEKLRHEVRDTGSLTARQQRAASPERAPRINIGGIRLQVSRKSAAEIHLQLVSQTAQNLRDSLRQFVKQTAAPRCSMDLDDDDESVASNHSGSRTREMDRGDTIAILTTLAEQELRRREGSIFQYIHESAAKETA
Bb_JEF-350|KAH8717377.1	MAATTTERGYHNTSSSYVLPNDAIEQDRLDAQADAIVAMMGGDPFLAYNRHFTSASKAVDIGCGTGVATIQLAALLPSAKVVGVDITPVPAPAISAASPRLQWETGNILDVDIEKQTDSLSRSALAPTSVGYFFGRMLFLGINDWRKYFQVASLALEDQGIIEHQDLDWKFYRVGTDECLSDDWKWHALLMTAVKKAGLSDASGSNAASFMEMAGLKGITAQKFEFSFVPSAKTPNSQAMGRYVQAKLMPNYPELMRKLLGLLNITNDEMEQLINDALRDLSSEEGIHQKYTVTIARKSIS
Bb_JEF-350|KAH8717384.1	MAQPAKQQNEPMVVEEEYSQKPVPQVEKVDYSGAHEKTDPKEIALVKKLDRWIMASPQH
Bb_JEF-350|KAH8717385.1	MATTICPGCVGTVFSGVVHMPGQTAARAIGAHGKVVQNNRDGSSSGLDNAERHCGGHDEDDDGKAGEVCGGGRDEIDGLTYEEVAGARRTIAFGNCCLNISGQLKDRKDGQARLNAGVFDTDSDSSSVFLRERRDPS
Bb_JEF-350|KAH8717389.1	MLNPATEESPAIFVSARTPSIELCSSCSRGGRGRGWSINAVVLADAGGSLIEDLLEIAGAVDDDAEALLHDVLGERPLQILGPLCRLVKREPGFEKGGPEHVVVDDHGGNGASEEPGYRALPGARRARHLNEELAW
Bb_JEF-350|KAH8717430.1	MCVFYYHTNLCGHGATPVGSEPICHPALMPYHEIQHIEVGTNEFCGSCKQLDDLAKVEASKE
Bb_JEF-350|KAH8717458.1	MRLLDLEQLDVKGQRAVGGNAGQSLAAVGEIGGDSQATLATNRHADDTDVPALDDLALTNLEGKGLALLVGIELLAVLELANVADTDAVAVLDNAAGANLAVVNGDALNDLDTNSSLGRAARTLLKVLGELNLLSVLLVVSSDSLALVVLELLLLLLGELGVVLGNQLVKVLSLLGILQKN
Bb_JEF-350|KAH8717472.1	MMQRFVADLWGIGTPSTSPVPSADWSASEVKRHVADVLVTKFCQTADDAREIAAHWGSGTGRELLTASAERLQSLFGVDVGDCLFKMLRSESCALQPCLKPAGAWAAVEGAA
Bb_JEF-350|KAH8717497.1	MLCANSIGEQQQQQQQHQQQHQQHQQHQQHQQHQQQQHVCRGRAASCMTVGAHPSARPSKK
Bb_JEF-350|KAH8717514.1	MYRYRYAGSKENVHGDFSHLAEPANDAAPAVPAQAACSFGGSLVHPAGPRPELEQQAGDDDGDGGASHGEAGHHGVHVEAYREEEAHGDGQADEVIEASPAEVHLDAAEDGAGKGEGGGDAQEIGGTHEDHVGSLHGDIGARGHGDADVGGGKRGGVVDAVADHGDDSAGGLHLPNDGLLLVGRDAGVDVVGVDAYGGGDGKRSGALVTGDNGRLDLHAVKHGNGGRRAVLDGVSEAEVASVLAVDGDKDVGGAGRGRGAARGGGRFSGGGGLGLGGGSVDVELLGGLDGVLGHGDAVVVEVLEVAGDDVVALDLCDDTLADADLEIADATVNGRIRSEAELVLGSTDDGFTNGMLAAHLREADCGPPGAFAGIAGAPRRCERHARDAHLAVGNGARLV…
Bb_JEF-350|KAH8717542.1	MAADEFLYSSSEVSANPFGEFDDSNDPIEGPGVMERSYIDPSFERPYRIETCEGGRRAVHRHGGTRDSLSRRDY
Bb_JEF-350|KAH8717551.1	MRSTALIGIVTTISSVFAVNPASPGCGEEFADDVGMGIDKRSDLINAVPNFFKQNGTFALRFHKSPFGHRFTVPVQIGDPPEFLELDVHIGMATTWVLGPDPVTRGGWPVADRKVWVPGNSSEHVKRKKGFKNFDLWYPEKHAVQGTVYRDRMSIGEGSQAFGYWHQDFGVAKEIHPRFVSENSFVGVLGLGYKSDRGAHLPESIVTNMQENLGHSWRFSIAFKESGGHMDWNMHDDSRHTGDLFRTVYYNNDKIPDGNQNSYHVLNMTGYAFGSGKIRKKIFQAGMDSTTSYILAPQPIAEDYYRTIGAPTREIKLPTGHRGWEVPCKKKLPDFAIEFTNTTTRIGNELLDGEKKYWGFRKYNISGESLVLQKTRTDPKRKKEWCLGAIVQNEDKFYP…
Bb_JEF-350|KAH8717619.1	MRAQTELATRALILTLKAPFCGKSTAEIASLTGVSTRTVDRIWARAIERGFDPAVLPVVLKDEYLEDAPRSGRPSKHTPTNQDLVVAKMREERYDREKTSAVIAAELTAEGIPISAKTVRSILRKANLPKNEANEEARPDTEYARRPATDTRSMDESVKSINLGRRVDDVDRTREMPRDVVGDMVCDLVGHPQMAESHYVYKFNLISKTGKAPSQAV
Bb_JEF-350|KAH8717913.1	MQVQGSAVVEGVGLDACVAQHRLLLLVGAGGGLRAGNVLDDAQKQRHGVARQARANVRGQTAKRLGRGRRVGGKVDGDAAGAAVVMGQLDAVDVGLADGRVGADGVGDLVCRDVFRLPAKGVADAVVEGVAALGVEAHDVAGAVPGVAAGKDVAQNLGLAGFCVVEVALEEALEVGRVDAVDELARRAGFHAAAEAGGRVAVGRVGFVVVGEKGHVVAEEEAAQPAHAADGAGEEVVAAEVPRRAGTLGRGIELGNGGNTEALFELVPNVRTQAVADGDGDLVLLVEVLTGDGVALRRRGEQVAQRLADVLDAGGVVLADVLPEGLCGEFAAEGLRAARDDGGAKGEQGGGAVVQRHRRVHDVAAAAAEQHGAHGAAGDALGPRDDGGLGQARGAGRVD…
Bb_JEF-350|KAH8718093.1	MAQSLTGGEGGGGGGGGGRGGPTHGADCVSFCRGRTSLAMLYAKKEENVNEEKRSVGILGVGEIKRVFDKLPEPHFLEQWKRRGIAELRQQEVKKQRNQEKRQTSDVEGCGETRRGETTTPFFGGRGPGSPAGSATLVKHAASRPRAAEG
Bb_JEF-350|KAH8718137.1	MGTFGTFTTLITVPCSGHKPQEPAGVGILQRALAANLHDNAQFALVLSGLKENRQSERTEVFEKLMDMFEYFSNALDIPCQYKSRIL
Bb_JEF-350|KAH8718280.1	MCMFSPALQMQTSLLPCPFSWMLSSTTSHKDVPEYLPITSEAFGSQLAEPSPVTVTLERTRLGPDDDGRGVESDIASSRRLSFCEVAAFDRHLV
Bb_JEF-350|KAH8718306.1	MDEPIRHYVNYVIISRAWTSILIFALYFRARPWVRWTDLAWSFIFCIWILGTSWSVYETKKHNHLQIGGVIYAAFAITFDVVFLVVRPCIEEPLKQNNDIEGGPFSSRSVV
Bb_JEF-350|KAH8718308.1	MTDWSRNSPGRYWLTVPDERHIPIGPQDARGVKLPRWEWTGRDSGSYDSAYKVDFPRSKAWDMDFPARNADGSIMSTVALIKTPYGANKKRANDATSTIEVLQKNINLNFADYS
Bb_JEF-350|KAH8718325.1	MVCAAFPASSVNMSAMNTGLGLLCSMSERGNTHIGARYEVLIRLLSTVMPSGYSVPLGSMPRSPALFLAPPADPSTLLAAAPLGESESTMSDMNTYPARFPVIDMQTLSEPFYDEGSTAGMDFGLWEEGFAYPTMDLDLDLAGQQLPVDLTGDGDYGQQTASTQRPQ
Bb_JEF-350|KAH8718347.1	MLSMLIVQLGTSVDDETCRTTLEVDRVLDILRSLHPPETKEFQELELSEAPDISSASSAGRGTFRSLFSSGIGEKRAANAMFGVTEYGRGGMSRGSSWSTSCDDRAQRLRRFEILR
Bb_JEF-350|KAH8718350.1	MPEALRTPGNAYLKSPLFESAFLAPDRNAAAAATSLIETQQPQYFRPYAVAQIADSRITGAEFSHWTSVCTDDKLMRALLHVYLLTEYQAFPFFHKDFFLDDLNAGRPRFCSSLLVHAILAHACLIHLPFPDRAEYWNPHFLGYKFFAEARRLWDMDRFEPDSVTTIQAGLIMNLVYNVYSMDKVGLSYGAQASAMAYKMGLFKLPDEVTDPSLQIVRDFTAWGLYYCISFQCYHVMTPSPLQYEPAAPLPDPDTNPEWYGEFLLQYPSNQKTIPMNYPHWTKFKFDIWCILRPVADELFNKEEKSDPATCRQMYTRAFEKMMSLYSALPPQLSPMQVVFPLHMGIHTWYHNIMSGICQLLISELGDSPVSSLRLAAEAQLVHSKICFETILRLYYLRN…
Bb_JEF-350|KAH8718471.1	MAMATDDDSFRTELRNTKVLEGPFPDLDFDQFPENPHDSFKLWFREAVAAGVREPHAMTVSTVDDQGHPDARILILKNVDARGWQFAVKSDSPKGKQLASTGHAALTFYWPQLARQVRLRGRAVELSKEESALDYEARPTESRISAVASNQSEVLSDRDALTRNLAETRLKMAKDAMSGVEKWRVFTVAADKVEFWQGEASRLHHRLEYVYNEDKDEWHKHLLWP
Bb_JEF-350|KAH8718500.1	MALDETQEPHSALLRGLKQLFDEGAYSDLTIVCGDDRYRVHKAIVCPRSEFFARACHGPFQEGESGVVHLREDDPLAIKMMIHYFYHLDYPTVIPSAVDANETATPSLSTFQSAYQPNESAQTGFTANSVSVLLSKKERIKLKKKTERERQDRDLAQPHAQSSDSVSATPNLYLHAKVYALGEKYGVHDLKGFALRKFHIEAKHHWQSDDFLHAIREVYTSTIDEDRALRDVVVEVVDAHLELLDQPRCQALIRDLELCFDLLMYSRR
Bb_JEF-350|KAH8718569.1	MSGKKAKEAKAELQEAGHAVARARDEAKDLRRRVGKVEELRDEQEAERLGEVAEDADDGKDHAGKVAVGVADEDARGVPVVAEEGGGDADPGQEEVEREEVRVGGGVRIGRREVEGVVEGEEEGDDEALGDLNAVDAGEHVDALRAKHGDAGHVDVVQRAEVEELAEVGLQLHGYDDARHVKVDKVDDEDGDGGQAGDPPLVPPANVEEVDGGADGAHALGQLGPAGLGEVAAAEAGADKRGPEPADHGVAERKGGKGEGERRDERLAVAGECVGQHGEGGARDGEQSQRLAAR
Bb_JEF-350|KAH8718587.1	MDCMPPQTMPEAAVPGLSDTALSDTSSLVAAIESEDNKLVSMHYERLKEDVYASIKAQTRQIEALLCNLFRVSECRIVPSELWGFGSFNVAVLVRLPRKNVYLRLPFLHRIGEQHFPGNAEEKLRTEVGTYLWLHEHCPDVPIPQLHAFGLPDGSIYTAPDLAPWWQRIPRQLKRMFAMLLGRPKPIQHVASSVRHGLSSGFLIIGEAKGKSLMWTWNKHSRDKSYKENLFRGLARIAVSMNSIPQKGIGSFSLGTDNSTILLQNRPLNLYMHMVENAGISSEIPRQRTYLKVKSYLSDLLSLQDSKLRHQLNSMENYKDGQRQIATLTSLRATIHLFLNPIYRQGPFYLTLSDLHPNNIFMDEKWSIKTIIDLE
Bb_JEF-350|KAH8718588.1	MVSQRFYHFFLLFTAVCGLSISSRTQTFTSGNIKNNTDSTVPLDLTIDHGMNYSHDRDKTVRSDSENWFTELEDMTYTVVKAIPLFGTIYSFERAGIAYRSHQSEQLWISVANCLGGFVRDVLLIAQVTEPLEIAILHTMEDSLTEKLIEIYHADPKAPYSIRYDGTLDQNREHLLVAESTPGSSASQLFAGKAKGVHYFYRSVFTGLIRHPEYAPSGERIQLYLPQGLFDGAKVVFSWKWTTDAWDTEDRAEVTVGYVRLEAGTPVKFSLSRRKGSGGWAGYDFKGHIVSANRIDVTTQIDYEDINIRLERPVENGS
Bb_JEF-350|KAH8718632.1	MAAPLPAFKFVAHKCDSVYHGDCPQLRVGLDIRHIHHAVLHLEGEGLIARQGDIFASPGPQFLYERGLCHDRDLLQTVCIAPGDMVPVLMAEDDHVNAQSCLLLQLLVAALSKNLCRRRVKHKDRVLGCFYVVDHDAQIEVWIEPLAVQVDGSGLNSLRYLVGIIRTTCVAAIYLSSDILNAAEEDVDLILLVLPPEHGT
Bb_JEF-350|KAH8718638.1	MNQTSGFYSLHGAAGWAEAPTASSGGFTDGNPRAVWNSHHDEVDAYDDIFASTTNLMEQMDLNSRGPEAPMTSQPLGSASMRSQPQQDWPATTQRGRPGWVTDRKGVRHQRRQQQRPAAAAQRHGVRKSPSQSQRTSYGHSQLGLYLGRIEEWLDPVRGLAGNIPASGGCGLQVATCWEAGSITNMKQGAVVAAGDDLMAWEEVQEEHMDDSADAAAAAAAMLCSDNTDPPFGSEPLVKKARTWTELAWAPLKDGTLAWQDPWAWFFDELDPSSRGNLTEPPLEWLPMHDGSHAWQDPLQWRRELFPESIPAQYDDDDDDFY
Bb_JEF-350|KAH8718708.1	MPQHTLSPEPPVSNMVAANDDGKAYHWALTDTERAHIVDLLNLDGNPISRSTLACNALPG
Bb_JEF-350|KAH8718709.1	MSGITDEAALEAHDLVDAEDRMQQERDKRESISSQQSTGSNESAPDPNKGKVGSMGSMGSMGSMGNKGNTGNQKPSLLDRGKEALGLNSQ
Bb_JEF-350|KAH8718714.1	MIAGLIPTVFLVYKLLPSFVIVVPRSTFELLRLSFSDVQLSQTQGEARDSTAAQVIRYVSWQSSIKQQICNSKSQVLCHLASNGHSLSAFSTVKPSLSDSSSLAVSIHWSYTARCASFAASH
Bb_JEF-350|KAH8718778.1	MPFLGQLPVGTGNAGENLGHVAAIVSVLEEGNVELGTDGEQEALEGGGPLGKGKHEELLVGHAGAAAAEVANVALGELVGGEVGGGHGAVLADAFEQTAQLVGALDGGGSGEGDADEDVGDVAALGVAVGELGDGAGHDGLDEAGKGAGPLGDAAGEQHLLALAEGGALGDKAQAVKVHVGARGDGDEGRDVDEPVGGGAAGALVLGGVKVGAVQDDVAAEAGDVGVLDARCALGHDDGGGNLELAGRVGDALRVVAGGAADDALPGPRGVEVGHFVVGAAQLEAKDGLLVLALEQHGALEPVAEVDGVGEGRGLAGFVDARCGGEDHA
Bb_JEF-350|KAH8718831.1	MYLGYAAAWMDVVIDSVLVLSKKYLDTTYNLAKLRKLVMVSFKTTGFVGVAALAAFVQADYYIDPTTVPYATRGK
Bb_JEF-350|KAH8718845.1	MNMTLAESAANSDQALFNATMMDELNFKPTDDGLLLILPKRACSDSREHTFRLPDQLAMNGSFTNTTLNLALSGRGNATSSSTRDNQITAEFEITFTGVFDAANSTHKISVQPQSQPLVTWVQKDVGIATMRETEKAEPQAELQPNLAMTMEAD
Bb_JEF-350|KAH8718862.1	MAEIVSESTPLTGVVLPRKPTIVRRVFWFLMPSFVAHYFHPAQDEEGVAAPPKPLFPTSYLNSLRGIASLIVVFQHNSSEYFQSNYRGWGDQADDHYIIQLPFIRVLVSGGFMVAIFFVISGFSLAYGPLERIYRGDTDAAIGSLPSSLFRRPFRLFLPAVPIVIICAVMRRFEVLYGHQQRKPIPFTDEPGILGLLMATWRGFMAVIRVEGDTLDKLQLWTLSIEFQGSLVVFLCCLAFARTSPNQLLSIAMMQVSFKKARDVATF
Bb_JEF-350|KAH8718865.1	MAANRGARHNDHIILQPTVVAHVGIGHDQAIVTDDGEAVSTILCTSVNGGTLSDDDSVPND
Bb_JEF-350|KAH8718867.1	MSTNATRNDREKLGELRAGVIGLGKFGMFHANKYAAMLDATLVAVVDTSGEVAKRAAAKFNCLALTDYRDLVGKVDIVSVTTPATAHVNAAIFCLGNGIDVYLEKPLSANLADARRIIDAAADNDRILQVGHQERFLTSHLWAGAIDVPTSIQCRRTSTEDGRCNDVHVALDLMVHDIDLVLQLIPGTIKLVFASGSRDTISAMVEFGGVPVKFYASRIAVKQERWTKVEYGQGNLFLDFLAGRFTDSRKLPFRNLHSGAGHVDGGGTLKNDPLKTALESFVTSVRTGMTPLVSARDGYRALSIALDIITASLSATTPDAQEQEAKRHVATDAIVAQPTDSISLFNIHLASPDHRADAERRIRMVLHHLQYIDGPEVKDLERELAAYAGVNYCLTASSG…
Bb_JEF-350|KAH8718878.1	MSLEAEMLRARDAVRDPDLANVVRFGSRRVRVDNVLNGNGKDLAARVASQRRRRLRRQHKHDGPGDVGRRVGRDPGVVVGGGLIIAFVVVVVVSLAQLLARRGACAGVVGVVNGALA
Bb_JEF-350|KAH8718916.1	MGEELLALLPLAFKATKRKCDQGAPDWGWNYEYVHRDEYARLENERDLLFRALQRQVATNPPAQPLPSIPGLITSEQRYALVAYILMCQEQDRIAAHNQLLREAEVARQAEARVRRERRECRERRERSGTSYYYYRYEYICQWIE
Bb_JEF-350|KAH8718955.1	MAASWEYIGICSKHIASAKDANLSPIDFLHRHVALQIQDLPQPQLGLAAHVLVPARPAIKVRIMVTRDHNFDRVRKTREPVELLLDVGRGARVGEVARVDQDVPVGHVDGQVVRVRDAHDAHGRLAARLAQGSPSQPDEDVVEVDREKGERREEQVVEHGEALPLRGAPQTEGLQQTHLLGRGLVPWPVETGRT
Bb_JEF-350|KAH8718968.1	MSDQIEAVATAFAAVTTDDAPAPAPAPAAEEDIFRRPQALPTNSPVDLSYRDGWEDDEEDPKGVIDRINRGWHVVEDYWKERGYPCLKIVEDEFGNHQFEPVLCLPPSAKNCPATAAEAETEFLVMEKVIGPAMKDTGGPADALVTHHLAGKDPAAIKRYTITVPRDKVEEHLEAGWKLKFGVPCVYAGNDKYVDDRARPEVKPNDIFTTDNPAADTERFLELGNKIASQEPWTRGKWKSGDLIGKNGADPDIKAQTASKIPSKQWKEWKDGMEKRTITSVGHVHHHKRPDDAGVGWGDYDQVSDWQSHGRRVTDDMLVDRNWCHEPGAALPFVNEDGTPALVVPEWTDEHDRVKLRANKALPLKDSVARETKLSNPVGSANCGEFGNSGSFIASLVGN…
Bb_JEF-350|KAH8718971.1	MEPLNFTTTGSENGAKPLPCSTTISSSISVNKDNADSSVPLTSTDPKKPSTRAHARILSIPAVIGSVTNTRSRHAEPGTSDIHPARASLPTTAHGSIQLTSTRALLAHSRRQSTTSATSTDDSPAPKFHHDSDAQRTRLATIDDPARSSATLVTPQRPPRSQSDSRRLSNNSIYSLASARGIINSCSQGIDKRATARSASASLMSSVKGSGSGQSESGVSNVTVTTSSNSQATGPAGPQLTPRDPHSQPLDMMRRPQRAETMRTQPDRSRSRVKRRFSGSTANSSHSPSSDRGNHHYREEAKPAQWGVIGICALDIKARSKPSRNILNRIIANREFDVVVFGDKVILDEGQFQAYRGAQ
Bb_JEF-350|KAH8719060.1	MALSSERQEEIYKSLIPEEKVTVDRAMEYAKTGDYGSATVSYVSDVSKSGASVSPLTASILKDYSKSPGSFEKGCLGFTTPNSGYETAR
Bb_JEF-350|KAH8719062.1	MIPGQSQRVAPLSDKTLSVQDYLRDTLTNMSEASIQLYTLHHTTQVAKLLLGELAEDQLSTKLPNSDAQGARDLQTFIAVKFGRVADASKVWLAKQQYLQGHWSLMLTPEDERNARIIVNPDVPPKIPNLAGPTSLFLATGLSQVIVTSLTDQEQALSAHGLPEGSQAIAEQAKKLGELVSNHKSLWSSLVEAQKRKDAADAKLLADPRPVNATSDKVTKRLLVPRSASACHAQVRRSHALKRGRGAGRGAAILGPRHSWNVVINNYGSKLDGYS
Bb_JEF-350|KAH8719087.1	MTGPATRKPCDELPLKTRGVRRRAGLLDGVGESGLRKANLLAKTGAGGGNGARRILLSTWHTHQLRPSSSPALRTVTLRAHLHLICVAMLGGNVPLTAGFGGQIGFGPTDFVFILDNAKHPSPGPLLLVSTSNDCNPGHGHGDLIAGRWRWHYH
Bb_JEF-350|KAH8719103.1	MAQSEGVASEGTCSRRCRSVARFVPYDRQPTSLDVPEAYSVPKREFLNQFKESLARSEDARDCETLLTESSWQSWREGHQEMIIPHGSFSSPTWPMSIVVDAPDCDLDFSNHMPRWRPVFSAIFRLHLYIPSFQLDETFGKDALPPPYLDFALACLASAASSKTPHEPDGIPILSTTYFDIGIRLYILTLEADNREARTMESVIAVCYL
Bb_JEF-350|KAH8719106.1	MNDACTYRAGISSTHSRNDVIQHDSNTTLSPTVPLQWLDNTWTDSAIQLPPSPPTTAVRGQCHLPQNYNQDGSDRTGSAAEMGDSNEQLEAVNRVFLSSDFPASTANFLDDAWILPDFSEPPTWLDCPDNMDQSWDISQYTTTPADSTSSKLSPDFLTASPITSMVRTYFLRKAQVSSLALDRPDCMWYSKLPTSTVPDAYVVNVFLNIFRRHIPPTFSLFRDMNLSNSPTSSYYMAMAAVGGLFCSVRGSYDVARALYNDSRRMLLTKVNCTKEEQNPDLMADHAETLQEAKTFILLEIYGLCSGDRRSYELLECLYVLNLYRVILMRRPATLTKHDMAMLCSSKRGEGNETTEMSSFLNIVESLATPGLLVDRTALQLHSIPSLGGLSTYLWPATRS…
Bb_JEF-350|KAH8719107.1	MLPASYSNHRKDKQCHICHRLFVRSEHLSRHLRTHTDEKPFPCSSCNQSFRRLDVRNLHIRRCHENQSNVLESSVTQRGRKRTRVACTACRRRKTRCSGGQPCSQCAEMNDACTYRAGISSTHSRNDVIQHDSNTTLSPTVPLQWLDNTWTDSAIQLPPSPPTTAVRGQCHLPQNYNQDGSDRTGSAAEMGDSNEQLEAVNRVFLSSDFPASTANFLDDAWILPDFSEPPTWLDCPDNMDQSWDISQYTTTPADSTSSKLSPDFLTASPITSMVRTYFLRKAQVSSLALDRPDCMWYSKLPTSTVPDAYVVNVFLNIFRRHIPPTFSLFRDMNLSNSPTSSYYMAMAAVGGLFCSVRGSYDVARALYNDSRRMLLTKVNCTKEEQNPDLMADHAETLQE…
Bb_JEF-350|KAH8719108.1	MLPASYSNHRKDKQCHICHRLFVRSEHLSRHLRTHTDEKPFPCSSCNQSFRRLDVRNLHIRRCHENQSNVLESSVTQRGRKRTRVACTACRRRKTRCSGGQPCSQCAEMNDACTYRAGISSTHSRNDVIQHDSNTTLSPTVPLQWLDNTWTDSAIQLPPSPPTTAVRGQCHLPQNYNQDGSDRTGSAAEMGDSNEQLEAVNRVFLSSDFPASTANFLDDAWILPDFSEPPTWLDCPDNMDQSWDISQYTTTPADSTSSKLSPDFLTASPITSMVRTYFLRKAQVSSLALDRPDCMWYSKLPTSTVPDAYVVNVFLNIFRRHIPPTFSLFRDMNLSNSPTSSYYMAMAAVGGLFCSVRGSYDVARALYNDSRRMLLTKVNCTKEEQNPDLMADHAETLQE…
Bb_JEF-350|KAH8719113.1	MPISEGTSAELATIIAQINVVVDELAEKERQLEAIQNLDPQVAKMLSSQGDSSRKIRNVADHPAVPGQDPLDMEEVRLRSQIDALLFKQMELGARQRELERKQQ
Bb_JEF-350|KAH8719125.1	MPDASSNSLKSLDDFRMNNMQMQGVPPSVYMQQQTSSISSHRSLLSKAPPKATGKCTTSTTFLNRPRVARPASPIDRHHMLCRV
Bb_JEF-350|KAH8719565.1	MERVRLDLATFVRSTTTKPLDKIFKAVGVLCWALTYACVVYVNFTQKTSLIRRDVVAYNFTWEIFRTFLWNDNDERLLTMIIGIGWTVLDALIVAAIFLYGDGTDNVGIPEQRAQFAAWSAFYITLSMVMRNAGPEYARVWRHASYWWAILVNMSITRHSFAYSTENPFIGVMAWCNFVGNATYLYSCWGLYQSWYYPMKHPVRFFMVATCFIPALLNNLVFIVDARLYMTTTTSKA
Bb_JEF-350|KAH8719568.1	MLPLSFTQCVTAGIALVAKQYPKAELLEALCTSPKVGYVNSPSEFTNLDLVFRANDGTWGSVRMNTTNCADFALEYVSEPVMDDVAIPWPVEKDAVQADQYLKESSYPSAYDSMLLRWPFYPGDDEPYYIFHLEKYGDLFAFVPTRSIKICLSK
Bb_JEF-350|KAH8719570.1	MGGLPETYSSWMAESHRSNGILARSQAAPLSARLRKDHYLKTEDDKSRGMMHLLAAAGDCVLLEFLLHQKFYDPKEKYEHGMTPLSFAAKHGHKKVVQALLDRPESDTQSRDDYGRTPLSHAACNGHKDVVRLLLARSSTKADWRDQAGRTPLSYAAQNGHNEVVQLLLSLPHVKASSRDENGLTPIWHAAWGGYKDVVQSLLSRPDVNVNERDNDGSTALWRAAWRGHAEVVKLLLAQPNIEADAKAANGLTPLWYAAWNGNTDVVRMLLARPDVEADLRDKNGSTTLSHAASTGNKAVAQLLLARPDVNADSRNRDDRSPLSYAAEHGHADIVKLLLLARPHVKADSMDGNGSTPLWHAASRGHKEVVELLLARSDVKADSRGNCGSTPLSQAAWGG…
Bb_JEF-350|KAH8719578.1	MRRCQWNLKPVNAITILHFPRHNFVLGRPDPSLMLPRVQHNALSIIHLDLKDKFAEYLGPSRIRKYSELLAVRTLGDASHHVQSSQARLLLELPGAAIQNRRVLVIDGTARELPLARHAVRRGALHEKNSPRGGME
Bb_JEF-350|KAH8719596.1	MTVYDTIVIGAGMAGLTAARDLSTRGHSVLLLEARDRIGGRTYTTDAFGGQFDLGGGYVHWTQAAVWSELERHGLAHIEPPLESQVYYQLADGKVHTTEIEKTYGLVGKLFKDARKRFPLPWNVMAADNSDINMETMEERINGMGLSKHDADLIKGALSGLSHDYKKQGSTQLLFATASNFGNYAAELETAGSWCIPGGMTKLSEAIQSTSKAELRLNTPVGKIADSGHGVTVTTSAGETIQSRTVVVAVPLNTMRLLDISPALPEPVLAMLETGNPVRGSKLWVRVRGHVTPFSALAPPGEHPLNTMRVEKRWGDDTMILCMISQSDSIKHDDIHAVQTALRKFVPDLEVIDTAWHDWNADEFSRGGWMMHAPRHFLDGAVEIRKDHGRMSFAGADIA…
Bb_JEF-350|KAH8719597.1	MLRTAATNLLGIKHPVILAGMDAVASPKLAAAVTNAGGLGVFGGVNYTPEAMREALAELKSNLHDKSAPFGVDLLIPQIGGSARKTNHDYSHGNLDELITIIIESGAKLFVSAVGLPPKRIVDRLHDAGILYMNMIGHPRHAQKAIDNGADLLCAQGGEGGGHTGDIATVILVPAVAKLIKGQKSAFTGREVVLVAAGGLFNGQSLAAVLMLGASAAWVGTRFILAEESGASKHHQETLKKSTFGDVIRTTAYTGRPCNVHASSYIRRWEEERRQEMLDLQAKGIIAVQHDLDTKPDDDEVLDNAHFMAMGRVAGLVDEVQPARRIVEDMVAEACTVLSKGQRMMEKL
Bb_JEF-350|KAH8719602.1	MSHQYVRLEGSDAPVDDEPTEPDQSWTRDSTYTLSLMLLVSTLYVFSDISRYLACLKLLSQIICQEHYLKHDDPSVASASSSLSEDMCAVPAVQQRLAHISGNMLSLGAALNFIFTIPYGLMLDRLSERLVIALNVTGFVCSSAWLVVVFWFSSLFPVEAAVVAPIFSAIGGGYSVFDSVTMVIVVRHVPKKHRSLCFGFFLAAALLTQAVSLSLTGSLLEGGYLFTPILLNFPLGILAVLLVVMMPSGAQSIRSMTAGRALLTWPLLRQEIKSTVTATGGLVSDPRGLGLLLVVPLAKMADPLTEVILLYVQKRFGNSFAYASRVLTFQTMEGLVLLAGVIPLLNMLLQKRFHMPSTKVDQLITRSSFALLGVGALVMGISQTWFLYMIGIMVFTLGW…
Bb_JEF-350|KAH8719616.1	MRCRRTFTLGSKTRGIAPKRRFVTTRMSSGSNLFYSHRPTNNLLEQPQLGFIVGFRSAKSRTGAQLQNTETMHSTACHPEPRQAGPANSYSAAFSHDPRLRLEALTESRDTSRYNRTFIAYANQPKLAPHIINVNIPSPAHSPLFLPPSLLPVTHHFPVSPTPDAVSPFQESAAAPARQMTPSPQAGTAPYSPRHHTASSARAFPLALRLDTACGPAAAAPFPQQECSYDSAESGDEIGPPLPRASNSFLRERNFPSEEEGGEGERPRRPSEHGLRRGLIPGEPSAKPDTSLSEPSEGVVRSVPTANC
Bb_JEF-350|KAH8719618.1	MPQEGMELGERARLRFEVHVDPLAEALNVAAQRGQHSRSGPHQTHGTDYARAVYKFSVLPSGTGNHHERLARFLGKLLEITGDRFSAPRLQENFVTLYRFVQFSSCRTTQSMAPSRDQHTKSTEQEQAGGVKWRLQDGITFETCYGFHQYADPSQAESPGQMLFLT
Bb_JEF-350|KAH8719620.1	MPQEGMELGERARLRFEVHVDPLAEALNVAAQRGQHSRSGPHQTHGTDYARAVYKFSVLPSGTGNHHERLARFLGKLLEITGDRFSAPRLQENFVTLYRFVQFSSCRTTQSMAPSRDQHTKSTEQEQAGGVKWRLQDGITFETCYGFHQYADPSQAESPGQMLFLT
Bb_JEF-350|KAH8719648.1	MTRVVSNSSKYWLEFWLWSRIVGETRPLACGEEPTRPEDGVFSAWTAPPVVAAVMDLSKLERRDATSEIVVLRTRPTAVLEGGYVHKERFRVQVEQGDCRSHRTFLLWHTMQDRSYRWDKENDAGAECEIFDSAVRRFNRSGGETMPKTFVNGFYQIKPAITGV
Bb_JEF-350|KAH8719659.1	MSDTKLKVWLDSKDNTVEGHIFTCTLLFKGKKVWGPVSAHDNTIELQKALHKADSRFEVELKKKDRTLEGHTRYISVKAGGKVYLDKLSTHENMQGLADVVDAIIALDD
Bb_JEF-350|KAH8719726.1	MSQHSRHSGPMQNPVLEYTGPDFGFDANQFCRQDAWQEFLAQGLNPGLSGLLFENAGWDSYVKTFGDCLS
Bb_JEF-350|KAH8719775.1	MLRITRLVRVRQLSSLRLHDSAWSHSQIFIRSKTMAHSLNPSVALSGQEDLNSSAAARPVYAALPTSSIPIGIAKADINVINNGVPTVEKSEMQLPLAAEQDEHDIREKYRPFLRHFPRPDGPDWIQDLELDIVTEMARANLAHTGSRLKVLVLYGSLRERSYSKLTAFEAARILHRLGCDVRIFNPEQLPIRDSVPQEHPAVQELRALSLWSDGHVWCAPEQHGNLTAVFKNQIDWIPLSTGSVRPTQGRSLSVIQVNGGSQSFNTVNSLRVLGRWMRMFTIPNQSSIPMAYTQFEDEGGDGSGAARLLPSGNRDRLVDCMEEFVKYTIIMREHFALFGDRYSERKESAARATQAFAASALQ
Bb_JEF-350|KAH8719817.1	MTHRKRSFLGEESSHEDEPCTKSRKSRLHLQNQERAYIAASRRTDRSVEARYQSALLASEIHKKRTGKSLRITHGVVENEDMYEEEDQGVPESWGLPPHRTVRRAMSQTDAYIAALIARKSGMGNFLQTNNGFFSTRFSNYMNDGGNTSRSQSNYTPLAVDDYRRQPVPDAKAEVSFNTLDYSPLSERRHTLYSPAELESSVDCSSLASPTFPAASSQTQAPSPTSSSSDMLTYDSNHAIDFNSESGKQSLGMLSLNLEEFLVDMESDSSLNLTQDGMLVRYS
Bb_JEF-350|KAH8719818.1	MPRELQDKNSKPIEVSDHVFTPIRGGRREGDVSQLIHTKEEAKAAGAKNPPKVEAVVGPALDEKSEKAQELQSLGVLIVQHKHGRVRGMVKALQSTGCDTICLVPPAHQDKYDICVELVEAAKKAQIPNVCLISSAGCDYATAEKQPRLREFIDLETLVLQSKGDTSVWSVRLRNSKEGTRVHAAK
Bb_JEF-350|KAH8719819.1	MHLHTKSLARDLVREGAESFFSTRRHEVYQFWASLLASTTLRKGAPSKRVLTALLLLERRLKRSRSRRELSRLINIRVAQLIPQLKDAIKEETRSKKLRTAKGRGVTTIAIDLHQASLSTTRKNVQSLWRISNRWNILSNGSPILSILFANKAKKLIQDFSVTLGTLKTLAEDVNAMVLDSLARESPHSERAVKLSTAKTPTAENVTELLRELDITRDS
Bb_JEF-350|KAH8719820.1	MHLHTKSLARDLVREGAESFFSTRRHEVYQFWASLLASTTLRKGAPSKRVLTALLLLERRLKRSRSRRELSRLINIRVAQLIPQLKDAIKEETRSKKLRTAKGRGVTTIAIDLHQASLSTTRKNVQSLWRISNRWNILSNGSPILSILFANKAKKLIQDFSVTLGTLKTLAEDVNAMVLDSLARESPHSERAVKLSTAKTPTAENVTELLRELDITRDS
Bb_JEF-350|KAH8719822.1	MADNNPGNFANRPKEEVQNIAAKGGKASGGQTSSGGSDTGSNSNTGNQGFASMDPDKQREIASKGGKSS
Bb_JEF-350|KAH8719825.1	MVPTADQSPDSTSSGKRKDESAKPDDPVFTPEVSLDSTSQTANSPTTVTESSFAKQTEPALSGDRSASHTLLKLGSGQYEHTAITKFRNIVCADEDHTDPDYTSISGAWPTSLSIGIRVTVEPTSTIALSPTPDQS
Bb_JEF-350|KAH8719831.1	MSRPDITVPLMLTWRTYDVEIDIWSAGCIFAEMLEGKPLFPGKNHVDQFYIITKILGPLPIDVINAITSENARKYVKSMPTHKRQPLKKRIKTADNAAIDLLERILVFDHKKRITASQALMHENLTPYHDPADEPVAKERFDWSFSDADLPVDIWKMMVYSDILKYHQAKSVVAGMGREKISQKQKDR
Bb_JEF-350|KAH8719832.1	MSRPDITVPLMLTWRTYDVEIDIWSAGCIFAEMLEGKPLFPGKNHVDQFYIITKILGPLPIDVINAITSENARKYVKSMPTHKRQPLKKRIKTADNAAIDLLERILVFDHKKRITASQALMHENLTPYHDPADEPVAKERFDWSFSDADLPVDIWKMMVYSDILKYHQAKSVVAGMGREKISQKQKDR
Bb_JEF-350|KAH8719834.1	MSLDLGPILGAGMLAEDEVILDALRASGFYGIRHDDFLTIIKHAIIGEQIRGKPLPPQIVLGVGTGGLMLQNQPAEPYWSRTAMYSFLKIVDMPEPDLSAPTMPVSLSIKARMMGCTDVETATNIVCSGLAGMLAKSMNMATEEIDPSRPPSAYGVDSLVAVGVRNWVFGNCGVDISVFKILSELTVFELSKLIVQKPGFVQQVLARE
Bb_JEF-350|KAH8719838.1	MTELVMDTQLGPMFENGAVASFHLSPQDYPLPQPRGRSRQAVPQRAGRLPGRPGRAAKRRQILTRNRRSYVVIETAEFGDVLFIGLGATDVGSVRIHEKWQKKGTDELGLFQFGGSSIIVAFQKGRMQIDEDLLKLSQARIQDSVEMGMSLGYALSTYTGQHWWPMLFQVLICFLYHIVGPVDNGVMHYDLRPTRRSPEESMIFVQME
Bb_JEF-350|KAH8719839.1	MPSQNGSRRLMPCAYTFTAKQNEASYGITMADFESSNMNDYTNFEDFFARRLKPGSRPLFKHSDASAAVVVADSRVVAFRIVAATKVL
Bb_JEF-350|KAH8719841.1	MQELGDRPGKRLLVVANRLPVSVAVRDDGQIDMTMAGGGLVAGLQTLSKSIEFQWFGWPGTDIHKIDQGDVARELDKQYNSVPIFLSKEAVENYYNGFSNSVLWPLLHSLHFRVQFSHTWARAYREVNKYFADTIIPYVQDGDRIWVHDYHLMLLPRLLRDRLQDRKNVRIGFFLHTPFPESDAFDIMPMREEICDGLLSCDLAGFHIREYVDNFLDCASGVLSGVKRSPSDLHYLDRKLIAHEFPLGIDPAEYKKSIACDATQTELGRLQDVFRGKKVILGVDRLDYTKGIPQKLHAYDRMLSENPEWIGKVQMVQLCVPTRSTVEEYKILRHEVESLVGRINGTHGTLTWTPVQYLHRTLDPDVLHALYAIADICIVSAIRDGLNLVCFEYVASQLS…
Bb_JEF-350|KAH8719850.1	MVVLCPELGSSLELFANKKRSKRASISMSEKSDVDAVSQDAIPSLSDSRRSSRSEHAQDPENSSRLNKAISHACEKCRQRRSKCDGQKPCERCKMRGTHCIYKARLRQTKAQLKAEIAALRQRQRVLDQLFSDLIRPERREELIAYIRDSKFLEDGFELDNLGRRLSRSGTDMAESASTFSRKSVPSTCGTHPQTRARVGSPERIADEHRLNQCNIGKDETQLWILKPSCKLLQSTLRSDFDTESTPQPKARTRPENPNFRQILEWQQGIYETGQLLTELDLDSAMTWTDITSDTEFIRHLLALYFCWEYPNFTPISKEHFLRDFQDTRQQYCSPMLVNALLALGCHLSDRPLAAADNNSIGNTFLNESRRILFSTPDHHQVTTIQSLVIMSLREARCG…
Bb_JEF-350|KAH8719851.1	MPEIGNQIGTAFWQTILGEHGIDNDGIYHGDNEERIARANVYFHELAIEMGLHNVREEDCALEPDVRTKTFWGTFTLNHAWAMVKGELPHCLPALHRPPMPVISTDFETSSWAPYADGDVYFEPHKQLSNVRSLYQYFCKLNETVHESLHLLYSPAQSLTAANLLQNYHLYLDWYDQMPEVMRLGHNSTPAAIFIHLYYHLSVLLLFRPFLRVRLLGSGILPLEICFQAADAMQRLVGSYSKLYTLRRTPAFMPFFSFASATICLATSTMVMELDHGKVSVSPTPDVNESLRLSIAHLEEMAPYHSFAEQAPHILRYLSRRWSLEVDVKARKGPLLNARLNIMLEHTLGGTGLEDAIGTEGTGTKVHSFGGIGNFSALLGLQQESVLRDGFDLAGAGFS…
Bb_JEF-350|KAH8719852.1	MAENQSHNPQIARESRLHALYGDKLPRSRLLKGQPKERFYFDSGDHAVSQAHRSTNIGEVDTGVEHPLREHISHPVSAVPASSNVSAGGVDTNTYDGQRSTEVNNESSLHEQVSRTQVQDENTANISK
Bb_JEF-350|KAH8719876.1	MARAKNTLGADMPGVESPNDVPSEHHDRPVHDPEATPKSTAFPSDKMKDAIGTETLRTTAGSTETSSSINTGRSNRAADHEQEHAVNCHGSLPSRQTSPLPTAGAGASVAEMAAEALDAVGVPDAQDLSQSSIAGHNAAQFTVVISDSDDKIQDQVGQGSADTEPARQRQRGTRQHGPQKGQPQKIHSSKQESNNEDPNAHADADVARFDQFSIHQSARVAVPQAATAPRTSAEGKRKSMGGNTATKKRKKVSDPSTQDVRYGKRAFETATGSRSTGAVQSKGIHMRRVDVAFRESSIEAERRDQSGDDLHIASPDSLRHHPTHRDCDNGTAQKRAIPCTTIGANGSYNVYRNDADEISGETQKVEVPTPKNRRSTTATETSRFVLSNANLQITTPDGD…
Bb_JEF-350|KAH8719890.1	MHGYGVFRLSSSCFHLKARLLNHIPGLSWHMHLPVHAGNLLHLHLQARLHTGRMATPEPSKKSRASIILQGAGAPPMRIMFCRRLAKVAANDRAFKARLHCELANSHLTAIPRPASKLKYKLCATRCDDTRPHNLISTMDV
Bb_JEF-350|KAH8719898.1	METQLEIFGGREMLGLACFRVQITRSVPPGFGRTVDLDGHGMAQVIADAIDEAMAVKPASDKV
Bb_JEF-350|KAH8719909.1	MLTKWRIGDFKKKKKKKKKKKKKKKKKKKKKKKKKKKKKKKKKKKKKKKKKKKKKKKKKKKKKRHAWWQKDLDGMTVNDGCRLPVASV
Bb_JEF-350|KAH8719928.1	MSDYSDYSDYSNGSGSSSKDSASCDIWVPETIKLVIMAAKRLSEDYKNDKTEFNKMIAFKCAHNAIILARKDSVLKDEAPSIMKEIADYFDDAEDKAILDGFLNKAEIRLVPVKSELTIHDYLLISKGEPWGSEDPVKANESSDSKAVIDEANPKKRVVVIHQDKSKRLEVVIHQAKSRRLEVVIHQVDPTKDLRPIIHQDKPENRAQ
Bb_JEF-350|KAH8719938.1	MQPPKDICSSRNTTALTVFWVSQGKGKTSRLERVVCLCEHVVEAITHATVEDRELLSQVVCVATARERKSGGENLNSKCIFRCQNLGTDTDATIEPLQSLGKKRKRWGGKSAPKKRAKTLWK
Bb_JEF-350|KAH8719942.1	MGKSKSLLRLARNLCLINIIHQSLQMSERIRELERQLQQAKAREEEAKAREENERRKTEKEKLKNQKTTLTEYLHNCHFDIYQKLRLAGASESSTGLATSVDGKY
Bb_JEF-350|KAH8719943.1	MENTDADTPLWSIIFNNKGGAISDKGAPNAHTTYAGYINANLDRKTTQKFYRGHKLPQLQQLKKKFDPTSLFRNPQSVDPAE
Bb_JEF-350|KAH8719944.1	MWGTALDHVLEVEVVTADGKIQRASKTENADLFWSLQGAGASFGVITEFVVRTEEEPGSVVEYTYSFSFNKQSEIAPPLGVLITGTLYGTLNEYKASGIPDKLPAASANFTMMDWLGSLAHIAEKTALYLANVPAKFISRSLALREEDLLSE
Bb_JEF-350|KAH8719946.1	MRTFRLVNTATWAVESFEIGQAPPYLAISHAWSDCIFPKHGNFGQSFGSGAIRQTIQQRGLHQVGYCWIDLFCIIQDSEDDMCEQMPLMSHIYGDAKVVFIILTNKLNLTQEQVDHGSAELDEALAIWDAESWTDEGAREYWVLGPGRAKLVQAMEVLSRFTSAA
Bb_JEF-350|KAH8719947.1	MSCLIGPKNTITIEETMSTLKGDYDRHMADWSRPNSDKGRMLRGAENAADCALNIIPLRQRDWPREAQFRRLRAHVYTLQNKMRKAEADTARAEEVEKRIKEREEAVPEISHPYTKMAPSAPLNSPESLAETLRLMKNEARTLKDRARSYPNGQEHKILLLLKAAAILQDCLKFIVEHRRHLGREEALCRDQRDSLLEYVRKEVEQSNTNYDQYKAEPVKPTKLQKKCKTGEQGEKLVPSPH
Bb_JEF-350|KAH8719975.1	MPDPSPAQSAVSESSDAGLTDRTREQKSASSRRSHAKSRTGCKTCKARKIKASFCTRVGQQLTCVPLPPVAGVHPVFFFFFASFINQLTEIFRHQCDEQRPSCRNCLRRGVDCQFLAESGVCPNFLNQNESALALNMLDLKLMHHFSTSTYATLFSSRTVRHFWRGEAVQSALKYDYVMRAMLAVSALHLAHHSPEKREQYISTALTYHRLASREAMSLMSDVDEEHAGSLFLFSVLTIFFALGGPSQPSDGLLLFGESSFPEWLFLLQGTKSLIEMLGPPGSRGPAEPFLAHARQSPLWKDPRPETGDASDMMDAMAELEMLVCSTVDDSETLRIYKYAIKELRMVAMVFLKESQADITDAFTWIYLVLDDFLPLLKVPTQEAIAIFSYFCVLLKKLD…
Bb_JEF-350|KAH8719976.1	MDSLVAAVRRAEDGHIDFKLYRYVPSLPAAVVSLAVFGLLTILHTWRLVRARAYYFTAFAIGGAFQTIGYAGRLWSHFDSSSVSAYSIQAILILVAPALFAASIYMILGRLIRTLGASHLSLIPVAWLTTLFVMGDVLSFTLQAGGGGVQASGTIEMYNLGEKLIVVGLFVQIAVFGFFVATSILFHYRIATAPTHAATHGVVPWKRHLFVLYTTSTIILVRSVFRVVEYLQGNGGYLISHEVFLYIFDMLLMVAVMAIFLVYYIDDLESKRARKGKDNTTLQCEADSSDGMLHEFPRK
Bb_JEF-350|KAH8719977.1	MDVQLREATADEASSESPFKLYHYDPTTAGAMIFVLLFSATTILHFWQLLRSRCWFAIPLAIGGIFEAIGYASRFASGKESPDWTLTPYIIQAILLLVAPALFAASIYMELARIIVLVDGESRAWLSKKWMTKIFVIGDVLSFIMQGGGGGYQASGTLAALKTGANIIIAGLFVQLIFFSIFIVTAVAFNMAINRSPTGSSRNDATWRKHLRVLYISSVIIMLRSIFRAVEYLQGFNGYLLRHEVYLYIFDALLMFIVMGLFNYIHPGEITALLRNKERNGGWKTDIGGHQLQRIGSEDELNGGRFA
Bb_JEF-350|KAH8719978.1	MHGILSLAALHIAHIDSASRKRRTIDASRHHNTSLQGFQQAIGEMSDENSDALFACSILNIIYILAMLRPVNGESSGGIGSRSRNIRALGTEWIPIIRGVEAVIHPVFDRVRKGPLSPMTNLGNWAELDLASETAPEDEAFCRIRGAWHGMPDSQVYDEALLVLRKCHLYITQFEAMPEESLHAWGYNRGWSGPLMFLHFASENYFTRLHQRQPPALIIFSYFGALLHGLNDYWFMEGWGKDVVRVTDEVLGEYWESWLEWPKRKVGLGHGT
Bb_JEF-350|KAH8719983.1	MACLDIPIPKNLARLVKNPPFCRPRVEDIQVLDLIRKFGQDLNRPNDEIEQALNLASGPSDVMVILERPREKHPYSASFDAFVQDCPALRAVNEMIQFASNGTRSIHTVTVVDAYTFKPHLKNNMPTKPTNEQCYELLEQIVKLKAPESLLCCWTDSKSGENGCNNAFVRGLMSVGVGTWPIMDRVELVAASRSSTLVRSFHPSYAVYHNEKRVYARMLLVCHFVLAFAALSGLSAVPGWMRAICNGSSAERGALTSEAQGSGLPHMPIKGHIRFALQGMLGSRESRVVLHTEQTSPRLYNADITDLVIELLSLPYAGGSLELARLCLRWRDYKQPQKKEIQKMLIDLGSEQEWFQSPQTEEYQAPRVMLGFGDEPDDEELANGLRPLEIDDTRLGHFD…
Bb_JEF-350|KAH8719984.1	MPTEIGKLGSVVADLDNAVWISGEAVQSAISTTTNVESGEAFAIFNTFLEIPEVSGLTVEEIGEIVKGSCFNAYQTIRRQQVIKGRKYTEASKLGKTM
Bb_JEF-350|KAH8719990.1	MLNESNKPFTFSKGPQPDPPSRPPYLSNYVAAGPGIKLNNHGSADTPRNRFDYSVELRQYQQKQEWLASQIEQSMFGDTESQTKVARKWVVDQWQRWGIWNREWPEDGPRPEEPWGNGHPACLLAMELTWEIEHIVTIRQPVDVSKICNTKAPHGSDTPPLNWSWEVVAALAAERLFSRHSQNGFPSTKIEMPSVAFRRDLKDLSGNLSEPVQKLVATVKDWDGLSLSVGTQIERRVRFGDPIGTTHTKPSTLEAGEARKSDNPFGRGLFGMLPRETSTVNDSRARSSESKTVRGGYNAETYRRLFGTAAWQPSTLEAGGLRNSENEQGRGLFGSTYREASPLKASIFVTESGQAFWGVATDQHADDDDRPSLAGDTVWEKNGTTIVGLDSSDNEEAVP…
Bb_JEF-350|KAH8720075.1	MVRFATVLVATLAGAVSAVGIGRDRGTLMAIRAEAAKPMEGLDPKCNKWHRVVSGDTCEGVVKPMGVNMEDFLKWNTKITKDCKELMLGYDVCIGVSGTPAASGTNSPTSKPPASSSAPVSSSPPVSSSAPASSSRPVSSSAPVSSSVPVSSSAPASSSAPASSSAPASSSPPVSSSPPVSSSPPAPSSNAGSSAPAAKPSTASSNGAQTSCKGQSYVPQPGDTCSKIQAQYTNINLAQFYKDYTAVGTNCAGLQASQTYCFPTATSAAT
Bb_JEF-350|KAH8720123.1	MPGLNGYWPRLSELIAIMGDVASSAVHLIADGILRGHPGHGLAQVRRDLVGVLGANVRSQAGNVRRRHGGTRHVGHAATRLCGDDGHSRGVDVDDGAVVGHVVAEVALAHAANGANIGGRGGREVSRVPVVVAGSDGHEDAVVGHVAGRLVQGGRERAAEGAADDDAFRTVAPGRVLQDKVIGSNQVRGTEAVVSIDDLDAIHGGFLGDAKAEGANGAGAVRAVAVVIVVDAGDKALDLVGAALELL
Bb_JEF-350|KAH8720124.1	MPGLNGYWPRLSELIAIMGDVASSAVHLIADGILRGHPGHGLAQVRRDLVGVLGANVRSQAGNVRRRHGGTRHVGHAATRLCGDDGHSRGVDVDDGAVVGHVVAEVALAHAANGANIGGRGGREVSRVPVVVAGSDGHEDAVVGHVAGRLVQGGRERAAEGAADDDAFRTVAPGRVLQDKVIGSNQVRGTEAVVSIDDLDAIHGGFLGDAKAEGANGAGAVRAVAVVIVVDAGDKALDLVGAALELL
Bb_JEF-350|KAH8720125.1	MPCSTIGVSLDSVTDTDELPYAAIENFQIGRMRRIRKSLRATKIPTMNKDALDSLSICLGPRARCWPRRRNALTHL
Bb_JEF-350|KAH8720127.1	MGYIWDPPRTAKVTKQLGNMTLRIPDRRLRPSPPQYRTPRAVNLESGLPAGNPDSVDEMYSNVALLLFLLAATLEAITYLGAVNWLPTRLIFMKISLAMSWIRLVSASLYRHYLIKAITWSDDYS
Bb_JEF-350|KAH8720156.1	MGTATALIQAVECAAPDLVKTLLANGADVHQIDRLGRTALMVAAQQLLQYAGPRPETKESHDVEMICAELLLHGADPCGSDEAGHNAFFYAGDERSRFAELVEKETLRRRKDAEDRRKAAEDRRKAVRDDSTATADDSIAIEDDNIAAEDIAAEDDSTAVDGESNAQATAVVEDDTQAGVERAPTC
Bb_JEF-350|KAH8720173.1	MMATSMGPNFQGHPAGMGHPGVSGHPMAPGMSANGGQPGTPGGGMPHQFAGNPMAAGNPAGMNPAMMAAMQHGGNHNLQAAFQHMSPAQQQALQQQQLQNQFANPGAVAQMRQQQVYVQQQRQALMAQQAMAQNGGMAPNNMGGNGMAANGMPMNIQLTQQQMQQLRQGGRINPPSTPLLWHNK
Bb_JEF-350|KAH8720198.1	MASSTVVAPQTLELELGSPFCNNLLLVGHNLLLGALLDSLLGSRGLLARSDGEHGSLYPALDAAVAPVGDDGHGGGVEVGDAAATEAAALAGDLDEEVGGEVAVEAAGQEGGDVVDVGELLQEIRGGGEAAEEETDGRDRIVNLLGGYGVEQDKVRVGVGGVFQVDEARGLHRRRRREDDAGRVEQRQLAVNLDGANARGDARLGARGARTRRARRLAAQPAQQRVDDGALADVGVANDPDGHGTLEVAAGREALERPKQRRRRVLHRQLAVVKRVRVSGGARGAQRQRGKVPPQVHEPVAQHLGRHQVNLVEEEDQALPAGGGAGHDAALDLARAGALGVAGVEHVQHHVGFVNDLFEDLVVRLARRGLAGRDLVGVQFLVVFFVVVLAHVVVGELLV…
Bb_JEF-350|KAH8720205.1	MATANTSFGSSCTAKARPKKTLKSTEPRAGQGFDALRYPAGSLRPLLSPTLHIYLQASVITDAEPRG
Bb_JEF-350|KAH8720216.1	MFIKTALYQALGFALLSHALPTTSCRAPGLSLTPVHTVPGTQGLENLAVRSNGHVLVTSIQSPTLYQVSPSASENPLTVAEFCGVTSLTGIVELQADVFYVIGLNLTGLAAVPGSTGLWKVDLRNSSISDDGTTLRPAEVSLVTNFPDAGLFNGMDRLAQNDTSHVLISDSGAGTVTKVNVDTGAFETVIEDPRMSITTEELLPIGINGLHVHEDNLFFVNFNQAVFAKVPISLSTGRATGPVEDLATINSGDDFILSRDGTKAWIAEHGPNVLVEVNIPRKTSRIVANSTLLLTASAVALGRTTSDHNSLYIAAATNVNGTDVGQLVRADFPYAL
Bb_JEF-350|KAH8720229.1	MARALWLTLQPLCALLSKYFAKEVPTYRGILTRAALKSPLQTSIPATEARYQNALRPVSGLLITMKCKKDEQ
Bb_JEF-350|KAH8720252.1	MSTITNKPGVFKDTDKSDMLKGKHPARGKHTASQSDDSGNVEQATTKTTPVYFWYLNNAKDNVPRYTQSLSRSRDPVGTESVVNTFDGRAKVPEEHFNNRSGKYRAIVKLFILYDQQQQLLKDNEAAWPIATGWLVAKDLVVTAGHCAFDHSHGLGRAVKVRAYIGYQGYQNLTNAEGRWGKAIATNPEWCDKLGAEPRDISFIKLESPFLDVDNCFNWTQTPFAQNSADLGVVGYPGDIMDDGERDEHMLQYKIDTYGGNSGSPVFNNRRSLVSIGVHVLGGQSYNSASVFDGRWGNRFSALQLVANDLSTKDDVPQTASQPDKEHKDWLYLINKETTEAKADLADQMLSNSKRQAAKVVAPVSTHMMNATLSELSFGAEVGPEISILAAAAIATAGR…
Bb_JEF-350|KAH8720253.1	MEGAGIEKVAFWGLEPYNAEQASDLPDQVEPCILGSGVTDIGIFPENDDVRIPVNEEDVNPGGKYHSIVKLFIQNQPSCTWTTATGWLCRDDLVVTAAHCVLKGDQHAACISVCIGYSASSGGAGASSDNQRSVTRVALPSAWSDSSASPSNMAFLQLDEPFQDVTPIKYSTPGTKLQEPLIVVGYASDIGARAGSPGGDMYQMQICREIDLDTTRWNMLVYQGDSMGGEPNVLLRTHKQTLTVASTALGFGGAPIIRDSDFVAIGVHARGGSFNFGTVIGGPFGVNVPVYEEALRILGEGNEPSDVKVDTDTDREWLKYTYVACE
Bb_JEF-350|KAH8720254.1	MPSLYTYAAAPNEARYNSPSSVNSSMSLDTSNEHDTYEESYSQATGLVALSKDPQRLFVNGNIDSKRTADNSPKIETAAPSVYPDRDEITVPDDGRSTKS
Bb_JEF-350|KAH8720264.1	MTSGRESTQASEEHIISLGIYCPESAPCHVYPNTTPNTLNTLNTPNTPNTPNTPNTPNTPNTPNTLNICHKGHSLKFT
Bb_JEF-350|KAH8720270.1	MPGKRCPGRRVLHTRQGKGLHSSTSDREGLAALAAHKKRNAKNVAFFYYELLGDVHKYQAILAKTEWPSLAAGAVVA
Bb_JEF-350|KAH8720273.1	MSMISANRYTACYRCHSQKLRCTRAVGQDACLRCARAGAYCVMRPSKRQQQKRPSLDPEQSCIAGHDLQAPISNSGNFAQPLKQGSEASGVHTSARVDAGDGTSPLPAQDIISAWGDPVVLSADDLVMLDCNFYQHPDAADASAASADAADAADGDYGSVSVSSTAPSSKTQPCQQLALAAIESPTSWVSRCFVLRNKLDGSYKDHAIFAMQQQMQGNDQDTLAISEITSDGETANVAQGERMRCLSHHAISPWSLDQSVELAQDLLCLIEQLEKAHASQRRPLLGSASFSKASNNLLLLSCHSQLAGTLHASLDWIADIIANKKRTAKIEDVLARLEPVLPCIRIGSVRLKTTLQAQLIAVMGTLKSQAVEIRRRMASVLGPSPRLSSMEGQMLTRPD…
Bb_JEF-350|KAH8720275.1	MPDSPPGLFITGIGSQYPAFLLGPEKLDTFAARFYDVDKAGLKKLLQINRCTGIETRAAIKTYETGFAAQTEAPTISDLDALFRQAGVDLTVQACRKALRESRVPLRDITHTIGVTCTNQGTPGYDLLVHRKLGLAPTVDRMLLHGVGCAGGLSIMRAAAQIANGSSMVGKPARILAFACELCTSNVRHDLAEAQNCPDPDNMSIAGALFSDAAAAFVLCNEFALRQSETSPIFELLTWGNALVPDTMQHMAFYAAQDGFRTILTRDVPVYTKQAIEPMFDSLLPHLAMTEALAASDFDWALHPGGEAILDGAAEAMHLTPDQLRASREIYRTRGNSSSPTVLAVLDKLRSYGKNRDHVVATSFGPGLAIEMAILKWCKN
Bb_JEF-350|KAH8720290.1	MSTPPDANLINAHIHFGGGADAAGSGWCGGNVLVPETLSVRHRLMPKRSARHAVLAPSCTPLYGGEALVEKQPGTLQ
Bb_JEF-350|KAH8720300.1	MFGFCGHHVAFSFRESGRRRRYWDDYALYAVKDLIYNLILSQPDLCDHLKKLCTIRYAGHKDNGRIDFDAPGDFTAMSMLLCRMVQSEQFQPTYFVLDGIDEGIEPEKQGAYSQDEESDFVRLLGLVATTVELSSKVKWILSADHARWDACKREMLEMYDSKLQYQLLDLDTELDAKKAPNIVNIVRDYAADRLVNISSSCELGGYYNNSFVRKSLMDMLEQAALNNFLWTKLALLSIVQASTLPWNAATMLGQLAMRNKTVAGFYDAELLLSLNGVLSLRGSSPITQNDVTYCKTVLETATAAYQPLTVRELVALSGLPPAVELPVLVKTLLPSFLEISDDGIVHFTHLSARDYVRQNLHSLSRVGEPSIHTKIARWCLTILLRKLRRSPDVLGNRNQ…
Bb_JEF-350|KAH8720307.1	MKFSLVAVALVSTVSAFCWDSVTCHNGGNALCSTVCVRQGNPRGGRCLPRDGCPGKSICACYPNKRSNDEGAVTVKAAAAADDDDDDAEARLWEEEVRSGIAPYVAERDLDRREVREAAIEAALRDVSGTDDEHAGEAAPPALLATRSACCSLLPPAKGLCCEAHCSYIEKPGGQCQDRGKGEVCYCN
Bb_JEF-350|KAH8720363.1	MKFSLVGIALVVATATADPHTINAIKDMMKETVAYRKSINEWNGSYMGGLLLLKQTRDLVNKMRAVEAATPKKRDIEQQRSPEMTAMLVKEGFGNAHELVGEIGASVDDAIAKKQQFHAIPVVGKRMALSNMESLRSAASDLSKVFAAAGDDEGRAEETANLLSVMDKHFERGIAAMKDEL
Bb_JEF-350|KAH8720364.1	MESATPPTAAAGREDGHGSVVAAPWCWKTTRMESMKSTWRTQNRSGWTLYHWFYELLNIHSTELGRPVPVHSKQAAVPYLSNWTFLGFIMIHGMAPMIVQHLYTAWNGNSLGFWKAMVLYNLCMALTAIRGQHILRNLGHQLGFFDGEDFRRQSVPDTGIQRAFVGINAMLTGRSSLLVLLAYSNSHAPADVAWHWLPFKMVTYTMVLDTWFYWSHRAMHQIPCLRRHHKRHHQAHHPESLLSGFADYEQMMMEFVLFPAMCYYTINNIGLSLSFYEWWVCNLQVFLAETGGHSGVRMHASIPSIFDPIFRLLGCDHCIEDHDIHHRAGWKDSGNFGSQTGIWDALCGTRKERIEGKSGNIDWNNPVKWPLV
Bb_JEF-350|KAH8720368.1	MTCELIQQADMANAPSLDGAQHKSAMADGEFKVQNICCVGAGYVGLEYKDSRKAHGQLIVLSDIGGPTAAVIAFQNPRIKVTVADRDSDRILRWQSRHLPIYEPGLRDIVRIARDGSSCDMSSRQRTTAHAESFASNQETPLAKRSANLFFTTDLARSISEADVVLIAVNTPTKAHGIGAGCATDMTAFEAVTSVVAQHAREGAIIVEKSTVPCRTAQFIAETLSIHRPGAHFEILSNPEFLAAGTAIQDLLYPDRVIIGSAPTLSGKKAAAALAKVYAAWVPRKRILTTDVWSSELSKLVANSMLAQRISSINSIAAICEQVGADVDEVARAVGIDPRIGNKFLVAGIGFGGSCFKKDILNLVYLAESLGLPEVGSYWSQVVEMNNFARERFTSRIIK…
Bb_JEF-350|KAH8720383.1	MANSYFNDQAKLADARALARSFSQTKPPKSKGNSRPRAHSQDRDAQLRGAARAQLTQSIVRPGGFSSTSTTSHRQPPRQFHARQESTISMATWQARKDAPSITGGRGLDFLSRKDALVSIPEAGCGSQS
Bb_JEF-350|KAH8720386.1	MPVIRVMISDINTTSCLGPGATGNGGIRGTRNDGTGGTGGTGGTTTGSAPANSGPATGGLDLRKLLDLEGLFSADGMSRPESTMFWDLDLPDLIASLPKANNY
Bb_JEF-350|KAH8720406.1	MDQAVPMLGRPKQIRGLREVLKKLRKCIQRIRTWKRSIRSRGATYTPEVTTGGPHKRKEALKSRLIIGKTSFTPTRMKQTSQGGQAGSLAGNANLEIAMVDESPLAVAGVGGGRRPVDPRHVETDK
Bb_JEF-350|KAH8720413.1	MGSLTVPFPYQQRLVARAFTTAPIGLWVASTVMAEYHRPAQPPASSSHPTYKKPHAFYGRIIGKNPSIQEKRFLSTGRPGKRHCSHVSLCNGSGPVDLRLMILGSTCTLSSGSVSAWHDTPAASMLFVKRQISWKLEVGHWHKSDRQLGN
Bb_JEF-350|KAH8720420.1	MQAASPHTAARTRQSRCRCPRGSSRRGAAEAADEQQDDGDEHERLDGAVRERRDNVVAIAAHRRKGSREQTEQREDERPEPETAEDEPANVETLVGGGGEAGEAEGAADEPDEGEDGEVAPAGRLGETVAEAEHDGAAEKGCVEEDLGDG
Bb_JEF-350|KAH8720483.1	MPPKVLLIECGPEDNRGKYLLDNDWQPLVKVLTEHAELKTIKSADGIESTMKAFKPSAIVVMEGGLDILCPNLIAATSKFRAFAEEGGIVFYGGVFSSVVTRFDMETIFGEMGFNVGWKYNRYIGYYADSWDGKDKGSYDRLVKASLNREAEVFLNNSLNLQSAQLPDEIDPFRPLVVEVTNPAHVLYKVVDPLVKKDAEKHGVGVMAPFGAGFVGFWSDRDNRVAQAEKVIPAMLGLTGKQQ
Bb_JEF-350|KAH8720514.1	MLKTLPRLVRLSHRLLLFGPHLAPLLVAVQLLALVAAVLFRLRERLNLALARPQLAPPPHRLANLEQQSRVLGRAKLLLQRVHHDLRARLDAVEPRAELVVGAKRHRDRRVRQVVQRLQYLAQRRPQALYRDAPPNGLERLHGVDLGDDGVGAGAYLLAQNVGQTPEEVANVAGTLGRLLLVLVRCLLLLFFFFLLLAGDFAVSRLLLRYVGKARSEEDDDLCDFLGQRLVDLGAAQDVQTQAHVVLQFLHRQRETVRSLERLSGGRAAALLRKVAQIHSNQADCHETHIDILMLQAKGNIGPQLLVVGYLLDQLPGRQLTLFAVVVGEDKEEREEACRRYLLHKLVRRLHEKQVQHLQDGQTATLAIILEVGDDEIELLGPARLFLGVLADELEECAP…
Bb_JEF-350|KAH8720560.1	MMRSLLLFDPLQKAVREMDADSRLAKDPSKARQAVAVQIVTSAPKERRRHQDDDFHRDLG
Bb_JEF-350|KAH8720571.1	MNAANFCPVFDFPGGDFRRAIYTPFLLGAMTACAFGNRGPGGAITMSSTTWYEFGWFKAAKQQLGKKIKAVKLPVEDSQGLARHTKGF
Bb_JEF-350|KAH8720583.1	MPNEAPQQELVQPWREWYADLMTSKKELEQITISDGDAGMVPAKHGMSQHGTIALDPRDDVDLFKPKSKPVRNSSAQFRHHHLLTPLWTDIRDQVPIISSQATLACEDVIETKKQWESDVGGLVLPQRPAVHGSVASEIFVANHRMILRTPPRRISSPLTDQQTLNRRVESANPVDDEYRLRHAYKDEDWPAMLRQDALPAARQCSCRRLITDRRKP
Bb_JEF-350|KAH8720589.1	MAWNFISAPVFLVIFRETLETAIIVSVLLAFLKQTLGRPDQDAKIYKSLCRQVWLGTAVGFLICLFIAGTIISIFYLYGRDAWAAHEYYYEGAFSLFASIVISVMGVALLRVGQMQDKWRNKLAKALQAPVKADTRQGWLKRLAEKYALFFLPFITILREGIEAIVFVAGVSFSAPPAAIPFSALAGLAFGVAVGYAIFTCGVFMQMRLFLVISTCFLYLVAAGLFSRAVWYFETQDWNMIVGGDAAELGDGPGSYDIDRSVWHVNCCSPEVDGGGIWAVLNAVVGWTNSATYGSVIAYNVYWVFVMAGLATVRYHERNGRFPFMRAKKAAPRSQGHAQSEASPLLEGGAH
Bb_JEF-350|KAH8720627.1	MARRPLDGSGLSEKPGIKAPGSEFGTKLFQIRDFENGVKTSREDGIQPAEDISVKESAGSFSSSRVSQLAIHQKMPFWNLLQNRN
Bb_JEF-350|KAH8720662.1	MPSIKQRTIILNSREADASTLRSATTSADFSLAEAKDDTKIDAQRPSSLGISIAANARLGMWPRATKMAMQLTELAEQLVTIRHNLDPKHGDIPDADELEATRLALSQLSDHANALMNTQTSRLIRGILPLLTEKNELLRELIEYWQRILADPGRPGGHAIKLGALKDALPKLEEKVDEFKSRLTEYNTLCDEYDRFGTELRGALEQLEHQAHQLQNAL
Bb_JEF-350|KAH8720686.1	MLDDQYKLPSIADDENAYMLGSIGKHKVVMTCLAGQNGTNRAAVVVTNLRRSFKGIHTIFVVGIGGGAPSMDDDIRLGDVVVGTSVIQYDKGKVITYERFESTAAGKHLIGRLAFAVSFFQSKQDANRCGEEMTNLLKSRLGNLPGRFARPNRPDYLFCASYDHSSQDTPPKPCNECDLDRLLSRAPRSLNLPSIFYGCIASGNGVIKNARKRDELSAKHKALCFEMEAAGVMDFPQCLVVRGISDYADSHKNDDWHGYAAAVAAAYTRLFLEDMHPEPGRQTTFELRLDFKSWIQYALQMWSRSPIIRWSIISCSLLLVFAVVTVPIVSKLLAESTAALNAHLDGQTYLVARRNDGQLWFTTKEGGLWTHRWTSTQQHAKSQPTCLTWGDPKRLGVFY…
Bb_JEF-350|KAH8720723.1	MTHFPNAAPFTGKLLDDIAESSSHDDDHLLAECQYHDLVDHSPPPYIRSTSSLGLGSSWSVSSSGPTTRTLTHDEMTEWQRLRRDTGHLGRLALLRAGAVVEPFRPTPLVRHSSPLRDGRRVLAAEAEEEEEEEEEEKKLGEQQRLPAGEETRGWMGCLWDWAARVGNRMMRAVRFVFARRKRVARRGAVWDVQYEPKYDVF
Bb_JEF-350|KAH8720726.1	MVNTTIKALPPEVRRFIHKELAFTDLANVAAVWPRAKIEVQEWTTNASLNLDNLRHLSGMAPVTLHVA
Bb_JEF-350|KAH8720730.1	MPYQDGLTIRQEYSDWCHFETERTNCSRDEASLGQGVHHDAVTMSGKDEVKPSEEHDHPNTQPDWANESPKVEIKVFNNLESFTDPETKVVTTYDCSQWYEYNGYQGWTRSRFRFCFPTDTNRFTVTVFRDTAQYYWGTAWYNEDDAYPASVNFEPRLKDAHLDPPQWTEYGTYGNTDKEFSFGPVGGKLKPGKYEAEVLFSQTGPYWNGDQTDDPHWEVDETGPSYWVGETVPQVVKFNITVSIVG
Bb_JEF-350|KAH8720731.1	MTNSFVYLQPTYIYIYLDRYDGVQAQLGNFHPFFLNFHSKICPNDNTDTNNPIMDIAKLLIPKQEVTLVRSKQQQQQAAPPSPTQRHSMLGRIAKPSSRPPKRRVILMRTQQQQHRGSVSEPPPCSPPKRPRVIIVRGQGTATAAAAAVVASARNHAETEVPAKFTAVAAEWRKVSVGKTACTEAAVVVSAGRVNPGNPREDASQPSVMTRSGRISRPPARFVP
Bb_JEF-350|KAH8720752.1	MQPGVKRAPRSPTIFVFDANVAFLFDDLAVSVTLVVGFVVAEIVDFLGLIQRREICKVETMLRRYVFLYGARTKTDQYPDV
Bb_JEF-350|KAH8720761.1	MAVLAEPHYVADVPAQLLPLVSEAAAVNGTDGQGCHLAVCFDPNQKPNWESQNSALTGIIFSPSANRSLRPPAWTSSCTTTTAPPSLPASRPASTPCSSASSSPLCVAEPLTAEGVAISVRAVTRHSCRFAVKSGGHSNALGTNARQSGVVIDLGRLDRIEVSGSGNGNGSSTVFIGPGNHGGRVYEELEPRGLAVAGGRVDWVGVGGFTLGGGISFLSPRHGWAVDNFWGGTDVHLVSPPHNKARPRAGAVGPHARGDAHEPLRINGSTGGRATFRADAALLVRFWELFMQESGCAPKGGNAFGLRAEDGPLFLFVTTTAYAHAQDDEAVSAAAERIHARLGLLGRARGLDHPFIYPNYAAAGQDVFAGYAPEPSGEAAGKFSRGTIRRESLRICSQST
Bb_JEF-350|KAH8720763.1	MEHNYRALQPRDGAPQRPAPLYPVVTKRHAASVACQECRLKRIKVCEGRRPICSNCAKRGVDCAYRDELCVSKDARETVVKVVHMLGRMPSSDAIRIIDSTRNEPSAEKILALIRDGLARQNKQRTPVPPGCSNPTTPGVQDEHHGRPEALETRHSVATTTHSSTSDPPLPSPRTAHQPPGGTLLSPNLHVSSSSSSPPPPPPNQLESSSSTWSCVTDNVVLTHHLLALYFCWEYPSFAPLSKEHFLHDFSHRRHRYCSPMLVNALLALGCHLSERPNLHGDAFFAESQRLFLASAPPGRGHQFLPTIQALVIMSIREARCGRAVQSQHYAKLAIRLAIEMGLHIVAVERDDEERVVLLKTFWGAFTLHQ
Bb_JEF-350|KAH8720790.1	MQKTTDVELDVLDNAPASSALTLPPPGRTPSTSTYTTGRLKFEEEKQEGVVLRPGNGGSGSGSGDGDEARAIASGSRVCSAGSTTTEDFVNNHGFNLWQVGLSFLGLGLGMIGPIFMNPLWNKVRNRLIQNSEQERVW
Bb_JEF-350|KAH8720825.1	MLAKTSYKMNALRKKKKKKKKKKKKKKKKKKKKKKKKKKGEDGDMSSHTEIITVDKTEQAASPKWRTLPAEIQSMIWRWAVRPTHLTIFSTFDQGMLENDDITWEELEGWLVGWDFEFLGEKIARRFGCVKRDGRPFAYFVANPPPVYRVCRESCALLRKHYDLNPATPPGTTTTTTTTTTIPSPDDLDEMEPPSLLEAALPPWFDLRNDVVQLLYHDIEGILTPSAPLGGLLLPVRRLRIAMHLSLWQRTAAANFNDIIVAPERLLRVMYEIKYGMPDLREITFVVAGRGPEPWWANRTAVTVLHWYDVFEQWCLGGSVRSGPLAPPASSIRVVHRHSDGTEEEWLNRDNFLSVMQKQLKQEMPAVPEPDGPGLQELMEQQAMLESYYPKYRDILRAT…
Bb_JEF-350|KAH8720842.1	MKQMMKRLNRNQNAPSGGAGLSSAGGQSQRTGGFASASTGISTDDRSETRRFTFVPDRDLFVFCPRNLLCFSLLLRLRLEDIDCVRPGERSSMDCINKFAFEIGTHWRTKHDKARITHICQRMAWGREKTPIFYFIDYRLRRRKGSIADRQTTTAFQAVAGRFFEVKNDGSWGYSAEDSSDENHESTLDFVTRLRRTAEAVYGDEWSEDVSQKSFRVLSYEPDRKDEPCATEKPSLPAADLAHVNE
Bb_JEF-350|KAH8720903.1	MHLSHHPRDKPLQPYQACKYFFLTPPPASDDFRFPSETSINLNPCSLGQRNARSESRSQISNIPYYQNRPSHKAENINPTVVELLSSGPSKLLHKTQDSMCFSGLRVLGMPRQISSVCAPEDQLMAAMLRE
Bb_JEF-350|KAH8720987.1	MSGHLLMNRLVVYLLSSRHVRRKLHSRSVEILGAVVRVRGCRERLFLIFTDSWTPQRADKVKSKDLASLGQRKVNKLAALCRHIQDIYAARMQLPPRMPTAEQIYNKMIPEQMPDIQSNFLLESNGGDGTKVLKVLEVIPLILISTTERVRRGSGLGSNEASRLKLCRCAALMGYRDQPTLSGERETKGPKLL
Bb_JEF-350|KAH8721005.1	MSPAVEISKLDAREEEYLRNLLNYTEQHPEGWTLKPNSTHEYSHEDIRPIIQPIIQKDKKKILIRITGDSRNLRYYFDVGDLIPIAGERYTISDGQGKVKLELGEKGHIVQRVGVQVQENCTLYLLWVVNMK
Bb_JEF-350|KAH8721010.1	MPEVIAKFLKEELHRTTDVSKVVENFVDCIWEVLSGDSRCRRELIRKIESTPNVAIPLSPVATPASIAEDDPDIRDVTVDPVTPAPNTDQPIARSWSSARGYNEAASDTEAENIVQRKRCRSKDDITDSRTVKKRSPPLPPTATASKPRQISTQASTVVTSRRFRGPGRKQKPSAPDFDDERFNNILEQLRREIAEYTLANGLQDAWRVVDALRWPNPEAVKLDESISRIRHLQCQIQRCDIPDAKDNSLPTLLTIQQRFYMVQLMAEYQKAVEEKHKGDKFGAIKWFQREIYPDQNSKQRQKSWDYFRRTAEPLFEAVRRYGYGVLIFPLRNVTMKSLHCLRRESISDVLDYIQVCHPKVETVLNNVSGLLAGLLTWGLPPMRLPISVVAYEDIMNSH…
Bb_JEF-350|KAH8721023.1	MFTRDKPVYLQELQGLPELFGRECNTHGITVRGYGEQGTATTPFDIMCSSTNWSRFDIAMWALERAPESGGHVSLPKPELGS
Bb_JEF-350|KAH8721029.1	MGGDLSAFDWLELIQNNSTRWNSWFHSITRALNVRERLELFSARHVPVKGSQGLANFKLDGQHWFELEKVELALKDFYAATLLSEGRKTSLADWFSTLDCLLREISETKDHYYNIHTEDDNNFTWTYLQSCADAAWSKCAEYYNNQQLNWQNRFPEDADLPPAYYAAQILDHTESGHGLDRSEKEKHRWFENAQLAVKELWEREYKGRYPVEMPSPPPQKERDPDLAFDRQREHKRIRIDTPVSAADLYEQYISTDRHHDDEAGCEEAIAYWLSRYDSQRDLARFALDMFAISPMSDECELLFSSAKLTVVIAVAGRRQIL
Bb_JEF-350|KAH8721036.1	MMLVNRLGRFDIAKWALERAAESRAMYGAQNQIQELIKQVVLQKEAVKSYIIDNRTDPDDTYQREKFPETSFDTVSTTSTTANDTRMMNIMTTAIAIYTTANNGRTPSTESISSMIDLMEPPTDDNMITIGRMIKEFFIDPEGLTSFLDNDL
Bb_JEF-350|KAH8721044.1	MPSGTEDSSESLSQQYLDGLIESVVGLRRFRPLPLLISQHVLDGEITSTTSVAVGRQFTFQCQVEISRDLAVLFCYADIKKPEEEEGEEEEAREAQNIHSTKRPASADIIPTQKKVRDLITASFSNEASSTISPMTTDEYIAKVYTKSLSRRGPKERKSKNIIPRVCELDILQKFARATRRAKRGEVDVASIVNQVFEDHGLPVTSDESNKMRAARVEYMIGRIFEKESLLMTYVSGMTRRLKFTDYQILKAYRDYDPNEFVDLMKWHTPNITQFANKISPSRIAREFARVLERESGLSDAVVTIDARSMKMNLQRSDLVALEKQYHAVKLLWKPLSCVPGSPVISV
Bb_JEF-350|KAH8721045.1	MPSGTEDSSESLSQQYLDGLIESVVGLRRFRPLPLLISQHVLDGEITSTTSVAVGRQFTFQCQVEISRDLAVLFCYADIKKPEEEEGEEEEAREAQNIHSTKRPASADIIPTQKKVRDLITASFSNEASSTISPMTTDEYIAKVYTKSLSRRGPKERKSKNIIPRKLSALRDGHGTNFEIGVCELDILQKFARATRRAKRGEVDVASIVNQVFEDHGLPVTSDESNKMRAARVEYMIGRIFEKESLLMTYVSGMTRRLKFTDYQILKAYRDYDPNEFVDLMKWHTPNITQFANKISPSRIAREFARVLERESGLSDAVVTIDARSMKMNLQRSDLVALEKQYHAVKLLWKPLSCVPGSPVISV
Bb_JEF-350|KAH8721049.1	MVKFSLMLAITSAMLPVSVMADGECTKNSLYCGFLLIDGKGYTERQVAVAAQRYICRPEDSHTVRKGAKTQGTGKTIIVSKKVWVNHRGVVPFTYNALGVTLKREDV
Bb_JEF-350|KAH8721089.1	MRYTAVLLTFASVAFAAPMESGATIATRQQAGGILSGLTNLLGNPGSAGGQGAPRNGTAGGGILSGILGNPGSQPPSTGNQNAPNNGGAGGGILSGFTSLLGNLGSHLPGNGDQYPPNTGGTGGLMADLQVLPDHMKYVTNPISAEQPIPKEQNSQMREGHRIAHVAINKSVGISGAKKSTESEA
Bb_JEF-350|KAH8721097.1	MTFLSEPPSGLPFDVNHEWRQRAPKGCRNPKKLRVEYWKKYNHVEIPLRSRQDWYKVALKVAEEASTPEELERGFEAEYYNDLRKQLELARKICKKGRDGDSYNLQRATAEILNEKALASLLQLCTCLLYGWAEPDRSKKDMAEEEEAYIDRALKDPSLIFPSQTQHISLTKDGEDEDTSDNAIDSEPDSDWDEFGPYEAPLMRNYCFDFIGQLEGPQPAYSTDAAAEKNPHAEPALNAGTVGAHEHAKRDTARSVAESAQPLARPASPSKQEPSSICNQSMTNRAAPPSPPSTASPRSDSTAGAGCCSGDDESQSRQQPTSPASVPEAAATKKPKCGEPVANANGKRSDYTKSDSSPTHAVKSTGRKRSRSESPFDADIEEEERFSKRRSKFRK
Bb_JEF-350|KAH8721104.1	MTADHHLPRRVGPLGSVTAKSVPSISEKQQHHAGHDSVDAHDATIFWRDQFRRLAASQPVLHGFPLEHSWPRSETAIVVPDGLLEQAVQLCSRFKLRLDDLLYATWAIVAAQHTISPAGETAVVFTIPGRRTTLDAQGADADEDAHDLPLVVSVSQDASILSHIRHVADVADQSAANRVLGHDEILRLADASRPQVKLRVDCKDPALAHNSVMSTDDKFPLVINICTSPLFKLSMRHDAGLAKLDARLLLEHFVAALEHVARNVKSKLSAVRMISPVEEFLLHEYAKAAVPAQTGLLHQLIETQALRTPNADAVQFENDEPVSYLTLNQHANQLARHLLQYRPRFVAVHMRTSINLIISLFAILKAGAAYVILDVDAAHSRKAMMVEDVAADFVLVDEE…
Bb_JEF-350|KAH8721106.1	MHQQGHSITDGKPLVPPIDIWNADAEHDANAELLRNFEIKRNVFATLARSPGLFVPVMELLKALLSGDTRKIQILDYQLIVLRMASTVGAEYVFGINEPVSRFNGMGDDRIEALRKGLPAAELFAMGIWSERQQCLITLLDESLATWTNTPETIAWARRLMSDDEIVEVFIVLGFFSMVARMTIGLRVQEDPPIPDLEKHIAMRITKNKNAE
Bb_JEF-350|KAH8721107.1	MVVGMQQAGKPAARSLHGCWTCRVRRKKCDERRSVCTPCASLDLECHGYGHKPAWMDNGARQREKALFFKQIVCEKKAKKGRQRAQTVFIAQSPHDAFGAMQADVAANMMDLHSACAMPPTELSFEQMHAQNLAMAAVADPAEWSTAPSSDITTESASPFFGGSNDYSPNSTGLYHSMDAGSGPMSSAFFADTSGPESSNLLGFSDAEVSWGDILTGFDEFLDTAFHKNDVSAGYALPSEATGPQNSVTQQAPVAAAALSAWQPAKDTSEEEVPEEEAEDVIFMHFLDQVFYLQYPYYLSRDGRERGWLFSILRRVKPAYYATLAQSERHFLATVPHINGIANSLARRRAGTTYYELAIHGMRYIMAGINGRTSLVQSIEALTSLLQLLFLEVSGPFQE…
Bb_JEF-350|KAH8721177.1	MRYRAVMQMVDEELAGVEVKVAHKVQDEAKDDDLNKQERKVGEDAGKVDGRRAVKGVLFVALNDVAAGNGADELRQLKPAEEEDGEEGGAAAQKESRGVVGDVVKERADNEAHADDDGKLCVERLLVAPEQPELAAGAGEHLAPVADGVVGALQDGARLGLVDRLLKGLGVGVARGGEVALVVGNVGEDALVGVAREERGLELGGRLGAAGLEAVAEAARVDVADGREKVGRGLARGRKEAEIDKILAGVGRGALVQHAARVNDEHLVHELVDALAGLVQRRERGAVRDVGHDAQRPRIVERRRGVEPARRVVPAGDGRLCRERLGNGHALALAARHAAGVLVADVCVLRVGNGKHFEKGVDDEADAAAVGLFRLGAQRKAERLPDGERGQVAVVFRVV…
Bb_JEF-350|KAH8721178.1	MICTIQHWHVTNGNVSKPFEQVVESKRPATNADRVNEEVNQSPVANTKGQEDAKVTPFLTGLNVKRSQVLGTVGIGTVAAHVGSIRVDQVAPAGLGDEVVGKLGAGLARGRPKVGGLAVGAADLLVGEGAREHAADIVRGRVDIVHPVAPKDGELLVGHKDAVEDGEHDEEEGQDVADDGKGRRKGADPLRPAGLEQEEEERHEEDEARGAAFGGQAGGKVPEHPVQHGRDDGAGNLGEDGRGAKGDPAVDAGRVLAGLPEGAVHEELGQDGVHGGGQEEEDEKGREHAALHVLDRVAELPKREAVEDANENGDKELAVDVRGLAPLLDKHALGEEHRLLVCRGGKLILPGRATILVPQLSRRRAAVALDALNLPGQRLILVRLEPLLVPELAVGGLGA…
Bb_JEF-350|KAH8721220.1	MVASQDSRPDLAFTGVAAVSTRGSSVEAAWSKYRLLDGPSVTVQIGATSSDPGGSVRNLLPHKARHVEVEVNQAGSALTMPARIRIAD
Bb_JEF-350|KAH8721231.1	MQNLNKEKTKRAAEIGVRRTLLLVLLGGLAVHHVVESGRALHEVVETTHDGKDTERENPDTDNGNNGGLAVLEPSKDTEESGNDIDNQNGARQLPRGNGRPERSVGTGDEDEPVLSEGDFEEENLINVTEVLDDTTVAVVGKHSGEGNPGTDSQDNTKENGHAPELGQVPLDGGLGEGGVVVGNGKSGNIGENSNEDDKLNVQGLVENGDPETEEDFHMQRQGDTVDNVGVHAVENLAGSLEGINDGTETGGKEDNIGGGSSSIRGTLDGDTSIGLLQRGGIVDTVTSHGNEVTTLLENLDDRVLVLGEDLGETISSLDEIVDLRARHITTTTETKTLGVVDVGTETELAGSFTGDTDGVTSKHLDGETETLGLIDSAGGIVTRGVRAGHDSEDFPSTL…
Bb_JEF-350|KAH8721235.1	MWLIKASIISALDAFSMRGTRRHSEQVQNSGTRRGSHSVPWRWRRRSFQSLPLQRDAEYASPQRSSRALGVLSSMMMKWRLVKN
Bb_JEF-350|KAH8721236.1	MGVTLDYSFAHLQGRLRRWELDLKVGGQHGSSGLDSQLESAPEDLGLSIEFQLRALKLHLSRVESLMSSCHQLLLTSEMISSTSEDELLDKNVLSLLDKLNFKLDQISFTLDRLHKFAANLLYHSETGLGLKIIDYRRRHDDSAFNQSVRDYVNTRYPSIRPSQYRSSELKPCSEPTETSCEPDQKTAKDQLAHLHETLVNMILFRHYRKLYERENMEEPLMPLPEKKHSRGSQAMVTVARRASALVDTARQKGSQIAAFATSLNENASDGRQIAVRNWDLRESILNRNLQQKQANVNRPCTSEENLTCPVCDQVYYSDTLRGENWKRHFIIIEDSTPNARDDRCGEAYSASLCNGSDWKERLRQRHGTEWLPLRVPLFWTCSLCRRVPRMEKASRALM…
Bb_JEF-350|KAH8721261.1	MKFTIFSTLFLGFSSAALAAPQSIEDTHQLVEREPEPKARLEARLSYPGTCNRDNHECYFKWTDGALTGKGKCNCTWTACKTNSGYCSYNYNTAACICT
Bb_JEF-350|KAH8721282.1	MSSGNWEYTCQGSYSKLDNQLPPLESQYHVLSNPLPPEMWIGAIIDQPQNPQVLNTRHETPQFEPARIREATKRNEFFTLRCARGKEGGPLTCSMQMLAPTMRTVELASPTAKDYTRTRVSSAAVQDWLARHRHKKPLYMVTGVKTVTDARFVHRYPRAVKKWYTWQGLRERRLRPQQPPELVATTMTGEHPFGVRITKMEYKKTGKDHWADYEWVYEPFTEGALAH
Bb_JEF-350|KAH8721320.1	MSSNMTPTTIGDHVRGRARNDERTEPGHSGGDGNTEHANVERENLRGIRPGDTLPGGADDKGVEVDAYHGKVSRSVTLRHAVGSGASRIGLEDVSPKTSKDCAPDETVATTDTLNYDKGKGNHAQRLEASVKTGGKQLGAGTSDAKCLENTRRVVCDDVDAGEALEEHESHADTHAVADTLLEELLKLLTARETKSAALLNLHANLVNFPANVRVLGRKPPQLRQSHLCLFEPVLAGQPARRLWVEQHADKQQHAGRQLQRERDDPLRLVVV
Bb_JEF-350|KAH8721322.1	MESDFPWLDALSTAAEQGNETIVRSQLLKSVDPNSTDHEYGRTALSRAAEKGHGDVVNTLIEFHADVNAVDAGSGRTALSMAAEAGHDTIAELLVDRGAQIDQIDFSFQTPLLYAARGGHSPIVRRLLQRQAKVDHRDARGGRTALSWAAGNGHQDSAKILLQFGASLNSQDDMGCTPLAWAAREGHDGVLCFLLDFGADVYAQDSEGHTALFRAAANGHGAAVKLLVEKYALDGKRLAVNESRSIMMAAAKNAHDEVFGILVAEDIAPVNCHDATGRTMLSHVSGSGNPRIVKLLLGKGAEVNSPDDLGRTPLSYAVNFGCTESVKLLLEHDADPNYSDKDGRSPLSLASQNGYLKIVRHLLGHNATAESSDKYGVSPLSYASSAGYDQVVRLLLESG…
Bb_JEF-350|KAH8721326.1	MSNDALTFVATIEIEKQQDYENGRFHALSYTPAQFHQTHGDRWVKGYKRGGKLMARLIFRAKDSSNTREVKAHAEAALRFWGVSGDVSVSVKNSMEQVDKHAHVDITLFQEGNLGTFMTSTDGAVSSDKSSLGSASGSFKQVKEWADQFMQQACNHNFAYRPVLEEYTTLPGFPAGQKVHDYGVVRIMSNRILRELVKLSELVSTVTARLENQGGWEEHIDDMDFEFLDVVSASKQWVEKAAADTSTARWEAKQLMVKFRLFNRTYKKYLSSLLPLDPWQFNPHTSDPDAGIYEPVPAQ
Bb_JEF-350|KAH8721327.1	MVHMGHALPQQQANQDGEAVGHIVVLKEGLDENHLNEHLDAVKGIQKRSKRDGTGDESGVKHVVDGASYGFQGYTGVFTPETLEFIKAHEHVDYVEEDVNLSEPTVETREVSDTELVVEDEVADTEATDVPATDVPAVSTGGPNRQKSTIGGTLSWGQGTLLGKGLRLDVVVPLTENAKRDSPAMLNETINPAALLNETNPAIAYNFTAPSADLTGVVNLLEYFAEPDPDAIFDNLPDVPEAPEEGAEENGKRAVVDIPGCTGKINTHFKLAEDYE
Bb_JEF-350|KAH8721351.1	MQDRGPSIQMFKSLKMNSLLPCIRQRKREYYPHLENETNGTERLIDVEGAFNVRDFGGISLSPTTATRHGVIFRSGHLEFLTDTGETKLSKLGTTAIIDLRTSSEAKLIQKWAYANGLSTANKHQLPPALPFPLSEAFHLDGRFLKYKSEDAMRSQSVARRYFDTVCSENGRAKMRELLVFMHEHSSEAFILHCSLGKDRTGVVVALLLALLGASDDQIADDFALSGPGLEPMFAQTMKFIGEYYPNYTESELREAVVQMLTPNRQAMLILLQMMREEFGGPMEFFRDGCNVDSSVLLSLKELLTEPRDWDSGRGLCYASARIKRILMSLSPRG
Bb_JEF-350|KAH8721352.1	MSQTAQKTSTLSPEVTQLDPSSTSEHGRTYHSFKHGKYVLPNDSKEQYRLNSQHQLLKLLLDGSLGSAPVGRAPSVLDIGTGTGIWAMDFASAFPDSQVVGMDLSLIQPSNTPPNCRFVRGDAEDDDWPVAGTFDYIHLRMMVSCFDQPRRTIKSIFDKLAPGGWVEFQDVEMGACSEDGSTRGTSMERLGGYLESGLAAINRDPKIARQYESILRETGFVDVVARQIQIPCGIWSEDPKQQALGKLFLSTYTEESLTGLSTKLLLAAGLTIEQGTQLIAGTVRDYLDPEIHGYIVFHVVHGRKPE
Bb_JEF-350|KAH8721378.1	MTLLDSKIEQFILLNAPEVSKKILLQPAGLDLVQGTGEWIFGDQKFKKWLQSRDGCLWIKGTAGCGKTGLVFGIFERLKSETDPLTSQVAHVFCSHQINVIRDLQDPMDIVMSFWKHLIDQIREYNRHFDPRLTRLKMPGLEKETFNEKPRLSDKELRKQQKQQLFLHAVTTSDITLILDGLDEIPRTQQSQVISSLETIQKIDQSCNRKCRLLVLSRPYEQIRTYLEDYPEIWMAAPKEDLKLYILERFRLAHQTPDDKIHALLPDLLERCQNFFILARLFMDEIVESEDSDHQVEIIHALPSTVEEAYERALDRLQKNSAKRKRTDGRLSKAIHVIFLVAYAKNTLSRKQLKQALAWIDREPKESSDWTTTVIDDLTSGLVVTRNDDSVALVHKTLS…
Bb_JEF-350|KAH8721388.1	MESSTSNSNTGGVDANIASSKQHPDYELYAKDGGYAVNDIAILKLSTAIEKSENIDYATLPANGSDPEANSIAVAAGWGAQTSIDAFAHDKLSKVDILVHTRQDCVNLMQAAVARDTIVCAGGGGKNICDRDSGGPLIDQKTGQLIGVTSFVAGTAEEGECTLPAVYTRVGSYIDFIGENLEGLNSSRPKEQTVVKGSYSRDKALTKTIALSSNTKGDKAETPNPEKEPESTALAVSNTTIPPATQNPEHCDECREGDPDNFDGCVEEGQEAFEACRSDPNFTSQTMTKANEYSTQSSKSEV
Bb_JEF-350|KAH8721397.1	MMQMAPGAENTEAEAEGGLNVVVSAVILMPIKDSGDVSGVFGMHEWSPRSRDFIRTYEATDPRAVGLEYWRI
Bb_JEF-350|KAH8721418.1	MWAVLFCLSRWRAHSLHKNGQVLKKYKFISTEIINDESEIWYKPYKYDRNELDLADAVHRSCFNKATPDTPNLHGLIRNPVTTYSCEPPTEEERRRAYWYRAWFATTLSALFRCCPISSAPELLYMIAAHYVQNLAARSTVLLALKSMTSNSGKRTGTVDASKDI
Bb_JEF-350|KAH8721422.1	MLRVKKGASPADWANNKDLITKIWLERAKNAEDLADILREEHNFITTKRPTKSQKWNLNKILRGNVRDLKFPLGTTTSTNPAHQHKAFPRELSHGPYDEASNLSR
Bb_JEF-350|KAH8721423.1	MPSTSSSSVSSSTVAATFDDKAVVKWVETVAKKEAKCSSIIMMVARDDDTRQSTKDYLKTALDKKSYSGLLVTTPVELQTTINKIKRKGKLGALILLFGAGILGAKFDVPGIFPELQVHRGASTSAEQRLVIEGSSKYHEVRLDKWEAHRHKNHVLKLGFQKGVVIGLEGLTALSNPDWCKARNNLDEAERADLDKNFEQVRRHKNDWETVKPYVAAIYGLLVATTKFVAGISATAGGFYAKYAFGHHAAEIGMAGAKVTVIATAAGPAVRPRSILYPAPMYCPG
Bb_JEF-350|KAH8721425.1	MNKTSRACLANDYEQKNRRNGVGDDENRQDPNSSNTNDEDSQSDDDESLMDDAGSYGSSVDAFAKFTWLEQIDATTTKGGKLQHVTQN
Bb_JEF-350|KAH8721457.1	MPQVLGMKRLIRQPADIVPEIAATSAELLGATKLSSESVKALIDLQLRWLAIMDRASPPRTRISVTATWAMTSLDKMTTSSVHRVTNEVT
Bb_JEF-350|KAH8721481.1	MQHLGILNWQRCMLHCRGQGVSVLRTNGFRVGLSRVSIPLQVPAAHLSRTLISTNSEPRASPRITRVPTGHQDAALRNQRLKRPIAPHLEIYKLDQTYLGTSAWMRITGCTLSGVAYLYFLGYLVAPVFGGNWDSAALVSGFHALPTWTQTGFKMLMVFPFAFHSINGVKQLAYDAGFLYSRATIIRADRFLWISSFLTSLAMVNWL
Bb_JEF-350|KAH8721482.1	MKSAAARIIFTMTLGTVLPHVYASTPTDDSSNINTTIESKLPWVDDNNGDFGECTDTLRRMSPPSAETVNKVCGTQSFCEEFDPADLSEDDSKNLAAVYGFASAQACFDAYEQNPAASSQDTKPKSKLPWVSSTTSDYGKCVAILRRMHEESPPSGETVNEVCGTEEFCDEFDLAIISEDDLKKLVEVYGFESPQECFDAHEQKPTSSQ
Bb_JEF-350|KAH8721487.1	MLQPDPGSPLQTDPSSTTKEPLSESSLLKDGTENSSCKNGNVGTAVTKESDSREFTSPSSPKPPYCALSAGRKRFAITIITLVGAVGPLSGTMYLPVLPLLAREFGVSNTSINASVSLFMITFAFAPLIWSSFADYRGRRPIYIASLAVFVISNLLLAVLPRNFAVFMILRFFHAFGAGAVVSMGAGSVADIQKITEPAKRGRKMSIFLLGPQCGPVFGPVIGSALGGAASWRWIPGFLALVSFVLCLVIIFCLPETLRYRAGNGRIAQEKSWFLWPPRLVSAVVAEHERGPKPPKPTLKGYWKLFSYPPIGIVSVNTAILYSTYFAISVALPYALEDRYGWTTTTVGLGYLAVGIALICGNLLGGHFNDWRRVRRVAASPGAEVEPERRLEDQIWGVL…
Bb_JEF-350|KAH8721488.1	MSYQGHGNRKPLLGDDDHEPTKPSANEHLINTIVYSDVQEPDHVAAERPLSSRRALWGWLVLCFSTGPTASMINSYATASIQSAANRVGHIPGTNKPCAHRGAIKCVVKLGAGEVDYLSYLMYLQAISRATEGVLCILVSGLADYSNNRKTIMMASIYLFGALALPFAALTDNSYAHLNTLASLYVISITISSIYKVLEASYIPIFMRSVGWSKHPETLQDQAQSDDDSSRKKWRKGSRVSVLGLMAGNLGGILALLIGVIITYTRGSYVTEGYFNFLLAITIGGCLTIICAVAGHMMLPSIPGAQRPKDKIAFLLPIRTWLKIVGSIRQYPNAFKLCIGWVLWNTAYSNFIGLLGALFLETSGIKRGSNIYTVYTFMMILFACIGSLSWLLGFHKSKL…

## Sheet: C__cateniannulata
Cluster ID	Number of Proteins in cluster	Swiss-Prot Hit	GO Annotation	Members of Cluster
cluster11754	2	A8I066	GO:0000166; F:nucleotide binding; IEA:UniProtKB-KW	Cc_FRD24|FRD24_002580-T1;Cc_MBC234|CcateniannulataMCB234_006628-T1
cluster11796	2	Q9Y7U9	GO:0001680; P:tRNA 3'-terminal CCA addition; ISO:PomBase	Cc_FRD24|FRD24_003887-T1;Cc_MBC234|CcateniannulataMCB234_003053-T1
cluster11820	2	A8WFU8	GO:0001966; P:thigmotaxis; IMP:ZFIN	Cc_FRD24|FRD24_004809-T1;Cc_MBC234|CcateniannulataMCB234_001601-T1
cluster11819	2	Q05AK9	GO:0002181; P:cytoplasmic translation; IBA:GO_Central	Cc_FRD24|FRD24_004788-T1;Cc_MBC234|CcateniannulataMCB234_008499-T1
cluster10066	4	Q9TW88	GO:0003723; F:RNA binding; IEA:UniProtKB-KW	Cc_FRD24|FRD24_007665-T1;Cc_FRD24|FRD24_009888-T1;Cc_MBC234|CcateniannulataMCB234_005366-T1;Cc_MBC234|CcateniannulataMCB234_007787-T1
cluster11904	2	P24665	GO:0004190; F:aspartic-type endopeptidase activity; IEA:UniProtKB-KW	Cc_FRD24|FRD24_007679-T1;Cc_MBC234|CcateniannulataMCB234_005381-T1
cluster11838	2	O34973	GO:0004252; F:serine-type endopeptidase activity; IEA:InterPro	Cc_FRD24|FRD24_005435-T1;Cc_MBC234|CcateniannulataMCB234_000419-T1
cluster11837	2	P46430	GO:0004364; F:glutathione transferase activity; IEA:UniProtKB-EC	Cc_FRD24|FRD24_005387-T1;Cc_MBC234|CcateniannulataMCB234_000368-T1
cluster11946	2	P31225	GO:0005496; F:steroid binding; IDA:CGD	Cc_FRD24|FRD24_008882-T1;Cc_MBC234|CcateniannulataMCB234_003755-T1
cluster11694	2	O74915	GO:0006351; P:transcription, DNA-templated; IEA:InterPro	Cc_FRD24|FRD24_000245-T1;Cc_MBC234|CcateniannulataMCB234_006730-T1
cluster11791	2	Q9Z2F6	GO:0006351; P:transcription, DNA-templated; ISO:MGI	Cc_FRD24|FRD24_003486-T1;Cc_MBC234|CcateniannulataMCB234_003589-T1
cluster11699	2	Q9UT46	GO:0006357; P:regulation of transcription by RNA polymerase II; NAS:PomBase	Cc_FRD24|FRD24_000457-T1;Cc_MBC234|CcateniannulataMCB234_002980-T1
cluster11884	2	Q5AQL1	GO:0006400; P:tRNA modification; IBA:GO_Central	Cc_FRD24|FRD24_006919-T1;Cc_MBC234|CcateniannulataMCB234_002866-T1
cluster10761	3	A2AS55	GO:0006400; P:tRNA modification; IDA:UniProtKB	Cc_FRD24|FRD24_000075-T1;Cc_FRD24|FRD24_002939-T1;Cc_MBC234|CcateniannulataMCB234_007726-T1
cluster11744	2	Q5X4H5	GO:0006412; P:translation; IEA:UniProtKB-UniRule	Cc_FRD24|FRD24_002169-T1;Cc_MBC234|CcateniannulataMCB234_008078-T1
cluster8138	10	A5VMP9	GO:0006421; P:asparaginyl-tRNA aminoacylation; IEA:UniProtKB-UniRule	Cc_FRD24|FRD24_010554-T1;Cc_FRD24|FRD24_010583-T1;Cc_FRD24|FRD24_010729-T1;Cc_FRD24|FRD24_010776-T1;Cc_FRD24|FRD24_010818-T1;Cc_FRD24|FRD24_010819-T1;Cc_FRD24|FRD24_010844-T1;Cc_MBC234|CcateniannulataMCB234_011312-T1;Cc_MBC234|CcateniannulataMCB234_011417-T1;Cc_MBC234|CcateniannulataMCB234_011421-T1
cluster11708	2	P53852	GO:0006423; P:cysteinyl-tRNA aminoacylation; IDA:SGD	Cc_FRD24|FRD24_000687-T1;Cc_MBC234|CcateniannulataMCB234_010978-T1
cluster11709	2	P53852	GO:0006423; P:cysteinyl-tRNA aminoacylation; IDA:SGD	Cc_FRD24|FRD24_000689-T1;Cc_MBC234|CcateniannulataMCB234_010976-T1
cluster11808	2	P52888	GO:0006508; P:proteolysis; IBA:GO_Central	Cc_FRD24|FRD24_004628-T1;Cc_MBC234|CcateniannulataMCB234_004761-T1
cluster11943	2	Q69IF8	GO:0006508; P:proteolysis; IBA:GO_Central	Cc_FRD24|FRD24_008850-T1;Cc_MBC234|CcateniannulataMCB234_006250-T1
cluster11779	2	Q54BH5	GO:0006629; P:lipid metabolic process; IEA:InterPro	Cc_FRD24|FRD24_003369-T1;Cc_MBC234|CcateniannulataMCB234_007925-T1
cluster11858	2	Q8VY13	GO:0006811; P:ion transport; IEA:UniProtKB-KW	Cc_FRD24|FRD24_006380-T1;Cc_MBC234|CcateniannulataMCB234_011080-T1
cluster11951	2	I1S160	GO:0008270; F:zinc ion binding; IEA:InterPro	Cc_FRD24|FRD24_009039-T1;Cc_MBC234|CcateniannulataMCB234_006907-T1
cluster11825	2	Q5YQ00	GO:0008270; F:zinc ion binding; IEA:UniProtKB-UniRule	Cc_FRD24|FRD24_004906-T1;Cc_MBC234|CcateniannulataMCB234_005425-T1
cluster11982	2	A9UZ24	GO:0009099; P:valine biosynthetic process; IBA:GO_Central	Cc_FRD24|FRD24_010428-T1;Cc_MBC234|CcateniannulataMCB234_007431-T1
cluster10828	3	B1GVX7	GO:0009405; P:pathogenesis; IEA:UniProtKB-KW	Cc_FRD24|FRD24_009204-T1;Cc_MBC234|CcateniannulataMCB234_005637-T1;Cc_MBC234|CcateniannulataMCB234_005638-T1
cluster11787	2	D4ALG0	GO:0009405; P:pathogenesis; IEA:UniProtKB-KW	Cc_FRD24|FRD24_003435-T1;Cc_MBC234|CcateniannulataMCB234_002724-T1
cluster11917	2	Q6Q877	GO:0009405; P:pathogenesis; IEA:UniProtKB-KW	Cc_FRD24|FRD24_008004-T1;Cc_MBC234|CcateniannulataMCB234_000197-T1
cluster11918	2	Q6Q878	GO:0009405; P:pathogenesis; IEA:UniProtKB-KW	Cc_FRD24|FRD24_008005-T1;Cc_MBC234|CcateniannulataMCB234_000196-T1
cluster11920	2	Q6Q879	GO:0009405; P:pathogenesis; IEA:UniProtKB-KW	Cc_FRD24|FRD24_008011-T1;Cc_MBC234|CcateniannulataMCB234_000190-T1
cluster11921	2	Q6Q885	GO:0009405; P:pathogenesis; IEA:UniProtKB-KW	Cc_FRD24|FRD24_008017-T1;Cc_MBC234|CcateniannulataMCB234_000185-T1
cluster11957	2	B1GVX2	GO:0009405; P:pathogenesis; IEA:UniProtKB-KW	Cc_FRD24|FRD24_009203-T1;Cc_MBC234|CcateniannulataMCB234_005642-T1
cluster11944	2	Q4WF54	GO:0009405; P:pathogenesis; IMP:AspGD	Cc_FRD24|FRD24_008868-T1;Cc_MBC234|CcateniannulataMCB234_003738-T1
cluster11839	2	Q12640	GO:0009423; P:chorismate biosynthetic process; IBA:GO_Central	Cc_FRD24|FRD24_005462-T1;Cc_MBC234|CcateniannulataMCB234_007836-T1
cluster11934	2	K3VH30	GO:0009691; P:cytokinin biosynthetic process; IEA:UniProtKB-KW	Cc_FRD24|FRD24_008671-T1;Cc_MBC234|CcateniannulataMCB234_001982-T1
cluster11789	2	Q291H8	GO:0015771; P:trehalose transport; ISS:UniProtKB	Cc_FRD24|FRD24_003480-T1;Cc_MBC234|CcateniannulataMCB234_003583-T1
cluster11974	2	Q0C8A5	GO:0016114; P:terpenoid biosynthetic process; IEA:UniProtKB-UniPathway	Cc_FRD24|FRD24_010108-T1;Cc_MBC234|CcateniannulataMCB234_000603-T1
cluster11975	2	C8VE79	GO:0016114; P:terpenoid biosynthetic process; IEA:UniProtKB-UniPathway	Cc_FRD24|FRD24_010109-T1;Cc_MBC234|CcateniannulataMCB234_000604-T1
cluster11889	2	Q59QC7	GO:0016125; P:sterol metabolic process; IMP:CGD	Cc_FRD24|FRD24_007039-T1;Cc_MBC234|CcateniannulataMCB234_002073-T1
cluster11835	2	P52019	GO:0016126; P:sterol biosynthetic process; IBA:GO_Central	Cc_FRD24|FRD24_005235-T1;Cc_MBC234|CcateniannulataMCB234_001743-T1
cluster11748	2	B6HLP6	GO:0016491; F:oxidoreductase activity; IEA:UniProtKB-KW	Cc_FRD24|FRD24_002304-T1;Cc_MBC234|CcateniannulataMCB234_002622-T1
cluster11967	2	P49305	GO:0016491; F:oxidoreductase activity; IEA:UniProtKB-KW	Cc_FRD24|FRD24_009750-T1;Cc_MBC234|CcateniannulataMCB234_008386-T1
cluster11736	2	Q337A0	GO:0016567; P:protein ubiquitination; IEA:UniProtKB-UniPathway	Cc_FRD24|FRD24_001733-T1;Cc_MBC234|CcateniannulataMCB234_009416-T1
cluster10819	3	O42909	GO:0016616; F:oxidoreductase activity, acting on the CH-OH group of donors, NAD or NADP as acceptor; ISM:PomBase	Cc_FRD24|FRD24_007346-T1;Cc_MBC234|CcateniannulataMCB234_009774-T1;Cc_MBC234|CcateniannulataMCB234_010879-T1
cluster11953	2	I1S163	GO:0016705; F:oxidoreductase activity, acting on paired donors, with incorporation or reduction of molecular oxygen; IEA:InterPro	Cc_FRD24|FRD24_009045-T1;Cc_MBC234|CcateniannulataMCB234_006912-T1
cluster11952	2	Q9Y758	GO:0016712; F:oxidoreductase activity, acting on paired donors, with incorporation or reduction of molecular oxygen, reduced flavin or flavoprotein as one donor, and incorporation of one atom of oxygen; IEA:InterPro	Cc_FRD24|FRD24_009040-T1;Cc_MBC234|CcateniannulataMCB234_006908-T1
cluster11919	2	Q9C1B8	GO:0016746; F:transferase activity, transferring acyl groups; IEA:UniProtKB-KW	Cc_FRD24|FRD24_008010-T1;Cc_MBC234|CcateniannulataMCB234_000191-T1
cluster11807	2	L0MXJ3	GO:0016747; F:transferase activity, transferring acyl groups other than amino-acyl groups; IEA:InterPro	Cc_FRD24|FRD24_004627-T1;Cc_MBC234|CcateniannulataMCB234_004760-T1
cluster11890	2	Q6IE26	GO:0016787; F:hydrolase activity; IEA:UniProtKB-KW	Cc_FRD24|FRD24_007042-T1;Cc_MBC234|CcateniannulataMCB234_002076-T1
cluster11945	2	Q4WF55	GO:0019290; P:siderophore biosynthetic process; IMP:AspGD	Cc_FRD24|FRD24_008869-T1;Cc_MBC234|CcateniannulataMCB234_003739-T1
cluster11746	2	Q4U3U4	GO:0019630; P:quinate metabolic process; IEA:UniProtKB-KW	Cc_FRD24|FRD24_002250-T1;Cc_MBC234|CcateniannulataMCB234_006507-T1
cluster10794	3	C8VJR7	GO:0019748; P:secondary metabolic process; NAS:AspGD	Cc_FRD24|FRD24_004163-T1;Cc_FRD24|FRD24_004164-T1;Cc_MBC234|CcateniannulataMCB234_009446-T1
cluster11731	2	Q6FUD0	GO:0019856; P:pyrimidine nucleobase biosynthetic process; IEA:EnsemblFungi	Cc_FRD24|FRD24_001681-T1;Cc_MBC234|CcateniannulataMCB234_007112-T1
cluster11899	2	O64740	GO:0030433; P:ubiquitin-dependent ERAD pathway; IBA:GO_Central	Cc_FRD24|FRD24_007490-T1;Cc_MBC234|CcateniannulataMCB234_006949-T1
cluster11857	2	Q2U9L6	GO:0030435; P:sporulation resulting in formation of a cellular spore; IEA:UniProtKB-KW	Cc_FRD24|FRD24_006364-T1;Cc_MBC234|CcateniannulataMCB234_009381-T1
cluster11985	2	P19807	GO:0031460; P:glycine betaine transport; IMP:SGD	Cc_FRD24|FRD24_010456-T1;Cc_MBC234|CcateniannulataMCB234_010082-T1
cluster11931	2	Q9HFE4	GO:0034975; P:protein folding in endoplasmic reticulum; IC:PomBase	Cc_FRD24|FRD24_008568-T1;Cc_MBC234|CcateniannulataMCB234_005279-T1
cluster11810	2	Q4WTT9	GO:0035690; P:cellular response to drug; IMP:AspGD	Cc_FRD24|FRD24_004733-T1;Cc_MBC234|CcateniannulataMCB234_001552-T1
cluster10850	3	Q2UPC0	GO:0036246; P:phytochelatin 2 import into vacuole; IEA:EnsemblFungi	Cc_FRD24|FRD24_010701-T1;Cc_MBC234|CcateniannulataMCB234_011294-T1;Cc_MBC234|CcateniannulataMCB234_011387-T1
cluster11805	2	F4JT76	GO:0042147; P:retrograde transport, endosome to Golgi; IBA:GO_Central	Cc_FRD24|FRD24_004477-T1;Cc_MBC234|CcateniannulataMCB234_004095-T1
cluster11938	2	K0E4D9	GO:0042626; F:ATPase activity, coupled to transmembrane movement of substances; IEA:InterPro	Cc_FRD24|FRD24_008693-T1;Cc_MBC234|CcateniannulataMCB234_009760-T1
cluster10780	3	Q2KI79	GO:0043254; P:regulation of protein complex assembly; ISS:UniProtKB	Cc_FRD24|FRD24_002938-T1;Cc_MBC234|CcateniannulataMCB234_007762-T1;Cc_MBC234|CcateniannulataMCB234_007763-T1
cluster11773	2	C0H4W3	GO:0043486; P:histone exchange; IBA:GO_Central	Cc_FRD24|FRD24_003298-T1;Cc_MBC234|CcateniannulataMCB234_008332-T1
cluster11870	2	A0A1P8B760	GO:0043864; F:indoleacetamide hydrolase activity; IEA:UniProtKB-EC	Cc_FRD24|FRD24_006546-T1;Cc_MBC234|CcateniannulataMCB234_002522-T1
cluster11914	2	Q74ZH9	GO:0046475; P:glycerophospholipid catabolic process; IBA:GO_Central	Cc_FRD24|FRD24_007930-T1;Cc_MBC234|CcateniannulataMCB234_000271-T1
cluster11916	2	P97872	GO:0050661; F:NADP binding; IEA:InterPro	Cc_FRD24|FRD24_008003-T1;Cc_MBC234|CcateniannulataMCB234_000198-T1
cluster11798	2	Q96J66	GO:0055085; P:transmembrane transport; IBA:GO_Central	Cc_FRD24|FRD24_003978-T1;Cc_MBC234|CcateniannulataMCB234_001812-T1
cluster11842	2	Q92337	GO:0055085; P:transmembrane transport; IBA:GO_Central	Cc_FRD24|FRD24_005498-T1;Cc_MBC234|CcateniannulataMCB234_003131-T1
cluster11965	2	D2E9W8	GO:0055085; P:transmembrane transport; IEA:InterPro	Cc_FRD24|FRD24_009739-T1;Cc_MBC234|CcateniannulataMCB234_007635-T1
cluster11792	2	B5BP49	GO:0055085; P:transmembrane transport; ISM:PomBase	Cc_FRD24|FRD24_003644-T1;Cc_MBC234|CcateniannulataMCB234_002244-T1
cluster11926	2	Q9FME8	GO:0080167; P:response to karrikin; IEP:TAIR	Cc_FRD24|FRD24_008358-T1;Cc_MBC234|CcateniannulataMCB234_003435-T1
cluster11711	2	Q9PW38	GO:0098970; P:postsynaptic neurotransmitter receptor diffusion trapping; IBA:GO_Central	Cc_FRD24|FRD24_000756-T1;Cc_MBC234|CcateniannulataMCB234_006562-T1
cluster11848	2	Q10097	GO:1905039; P:carboxylic acid transmembrane transport; ISO:PomBase	Cc_FRD24|FRD24_005609-T1;Cc_MBC234|CcateniannulataMCB234_000837-T1
cluster9337	6	N/A	N/A	Cc_FRD24|FRD24_010555-T1;Cc_FRD24|FRD24_010582-T1;Cc_FRD24|FRD24_010777-T1;Cc_FRD24|FRD24_010817-T1;Cc_FRD24|FRD24_010845-T1;Cc_MBC234|CcateniannulataMCB234_011291-T1
cluster9972	4	N/A	N/A	Cc_FRD24|FRD24_002274-T1;Cc_FRD24|FRD24_003103-T1;Cc_MBC234|CcateniannulataMCB234_007387-T1;Cc_MBC234|CcateniannulataMCB234_007448-T1
cluster10113	4	N/A	N/A	Cc_FRD24|FRD24_010475-T1;Cc_FRD24|FRD24_010663-T1;Cc_MBC234|CcateniannulataMCB234_001940-T1;Cc_MBC234|CcateniannulataMCB234_010749-T1
cluster10119	4	N/A	N/A	Cc_FRD24|FRD24_010783-T1;Cc_FRD24|FRD24_010811-T1;Cc_FRD24|FRD24_010825-T1;Cc_MBC234|CcateniannulataMCB234_011331-T1
cluster10769	3	N/A	N/A	Cc_FRD24|FRD24_001276-T1;Cc_MBC234|CcateniannulataMCB234_003923-T1;Cc_MBC234|CcateniannulataMCB234_006630-T1
cluster10772	3	N/A	N/A	Cc_FRD24|FRD24_001796-T1;Cc_MBC234|CcateniannulataMCB234_007918-T1;Cc_MBC234|CcateniannulataMCB234_010255-T1
cluster10782	3	N/A	N/A	Cc_FRD24|FRD24_003232-T1;Cc_MBC234|CcateniannulataMCB234_000050-T1;Cc_MBC234|CcateniannulataMCB234_000053-T1
cluster10783	3	N/A	N/A	Cc_FRD24|FRD24_003283-T1;Cc_FRD24|FRD24_008828-T1;Cc_MBC234|CcateniannulataMCB234_008349-T1
cluster10796	3	N/A	N/A	Cc_FRD24|FRD24_004811-T1;Cc_FRD24|FRD24_004813-T1;Cc_MBC234|CcateniannulataMCB234_001599-T1
cluster10817	3	N/A	N/A	Cc_FRD24|FRD24_006913-T1;Cc_MBC234|CcateniannulataMCB234_002872-T1;Cc_MBC234|CcateniannulataMCB234_005025-T1
cluster10834	3	N/A	N/A	Cc_FRD24|FRD24_009794-T1;Cc_MBC234|CcateniannulataMCB234_010522-T1;Cc_MBC234|CcateniannulataMCB234_010654-T1
cluster10842	3	N/A	N/A	Cc_FRD24|FRD24_010591-T1;Cc_MBC234|CcateniannulataMCB234_010201-T1;Cc_MBC234|CcateniannulataMCB234_010820-T1
cluster10845	3	N/A	N/A	Cc_FRD24|FRD24_010622-T1;Cc_FRD24|FRD24_010717-T1;Cc_MBC234|CcateniannulataMCB234_011078-T1
cluster10846	3	N/A	N/A	Cc_FRD24|FRD24_010653-T1;Cc_MBC234|CcateniannulataMCB234_009989-T1;Cc_MBC234|CcateniannulataMCB234_011266-T1
cluster10847	3	N/A	N/A	Cc_FRD24|FRD24_010658-T1;Cc_MBC234|CcateniannulataMCB234_010469-T1;Cc_MBC234|CcateniannulataMCB234_010903-T1
cluster10854	3	N/A	N/A	Cc_FRD24|FRD24_010787-T1;Cc_MBC234|CcateniannulataMCB234_010996-T1;Cc_MBC234|CcateniannulataMCB234_011187-T1
cluster11683	2	N/A	N/A	Cc_FRD24|FRD24_000007-T1;Cc_MBC234|CcateniannulataMCB234_010218-T1
cluster11684	2	N/A	N/A	Cc_FRD24|FRD24_000012-T1;Cc_MBC234|CcateniannulataMCB234_009132-T1
cluster11685	2	N/A	N/A	Cc_FRD24|FRD24_000013-T1;Cc_MBC234|CcateniannulataMCB234_009134-T1
cluster11686	2	N/A	N/A	Cc_FRD24|FRD24_000021-T1;Cc_MBC234|CcateniannulataMCB234_009179-T1
cluster11687	2	N/A	N/A	Cc_FRD24|FRD24_000041-T1;Cc_MBC234|CcateniannulataMCB234_009840-T1
cluster11688	2	N/A	N/A	Cc_FRD24|FRD24_000086-T1;Cc_MBC234|CcateniannulataMCB234_009737-T1
cluster11689	2	N/A	N/A	Cc_FRD24|FRD24_000114-T1;Cc_MBC234|CcateniannulataMCB234_007962-T1
cluster11690	2	N/A	N/A	Cc_FRD24|FRD24_000132-T1;Cc_MBC234|CcateniannulataMCB234_008839-T1
cluster11691	2	N/A	N/A	Cc_FRD24|FRD24_000139-T1;Cc_MBC234|CcateniannulataMCB234_008846-T1
cluster11692	2	N/A	N/A	Cc_FRD24|FRD24_000180-T1;Cc_MBC234|CcateniannulataMCB234_008272-T1
cluster11695	2	N/A	N/A	Cc_FRD24|FRD24_000271-T1;Cc_MBC234|CcateniannulataMCB234_005115-T1
cluster11696	2	N/A	N/A	Cc_FRD24|FRD24_000296-T1;Cc_MBC234|CcateniannulataMCB234_005528-T1
cluster11697	2	N/A	N/A	Cc_FRD24|FRD24_000363-T1;Cc_MBC234|CcateniannulataMCB234_004234-T1
cluster11698	2	N/A	N/A	Cc_FRD24|FRD24_000374-T1;Cc_MBC234|CcateniannulataMCB234_004246-T1
cluster11700	2	N/A	N/A	Cc_FRD24|FRD24_000492-T1;Cc_MBC234|CcateniannulataMCB234_008266-T1
cluster11701	2	N/A	N/A	Cc_FRD24|FRD24_000496-T1;Cc_MBC234|CcateniannulataMCB234_006652-T1
cluster11702	2	N/A	N/A	Cc_FRD24|FRD24_000497-T1;Cc_MBC234|CcateniannulataMCB234_006653-T1
cluster11703	2	N/A	N/A	Cc_FRD24|FRD24_000510-T1;Cc_MBC234|CcateniannulataMCB234_006665-T1
cluster11704	2	N/A	N/A	Cc_FRD24|FRD24_000540-T1;Cc_MBC234|CcateniannulataMCB234_004877-T1
cluster11705	2	N/A	N/A	Cc_FRD24|FRD24_000567-T1;Cc_MBC234|CcateniannulataMCB234_004903-T1
cluster11706	2	N/A	N/A	Cc_FRD24|FRD24_000616-T1;Cc_MBC234|CcateniannulataMCB234_005983-T1
cluster11707	2	N/A	N/A	Cc_FRD24|FRD24_000671-T1;Cc_MBC234|CcateniannulataMCB234_004125-T1
cluster11710	2	N/A	N/A	Cc_FRD24|FRD24_000709-T1;Cc_MBC234|CcateniannulataMCB234_005742-T1
cluster11712	2	N/A	N/A	Cc_FRD24|FRD24_000832-T1;Cc_MBC234|CcateniannulataMCB234_004729-T1
cluster11713	2	N/A	N/A	Cc_FRD24|FRD24_000848-T1;Cc_MBC234|CcateniannulataMCB234_004712-T1
cluster11714	2	N/A	N/A	Cc_FRD24|FRD24_000861-T1;Cc_MBC234|CcateniannulataMCB234_008776-T1
cluster11715	2	N/A	N/A	Cc_FRD24|FRD24_000897-T1;Cc_MBC234|CcateniannulataMCB234_006178-T1
cluster11716	2	N/A	N/A	Cc_FRD24|FRD24_000945-T1;Cc_MBC234|CcateniannulataMCB234_009558-T1
cluster11717	2	N/A	N/A	Cc_FRD24|FRD24_001035-T1;Cc_MBC234|CcateniannulataMCB234_001149-T1
cluster11718	2	N/A	N/A	Cc_FRD24|FRD24_001107-T1;Cc_MBC234|CcateniannulataMCB234_009692-T1
cluster11719	2	N/A	N/A	Cc_FRD24|FRD24_001127-T1;Cc_MBC234|CcateniannulataMCB234_008546-T1
cluster11720	2	N/A	N/A	Cc_FRD24|FRD24_001140-T1;Cc_MBC234|CcateniannulataMCB234_009153-T1
cluster11721	2	N/A	N/A	Cc_FRD24|FRD24_001183-T1;Cc_MBC234|CcateniannulataMCB234_008597-T1
cluster11722	2	N/A	N/A	Cc_FRD24|FRD24_001185-T1;Cc_MBC234|CcateniannulataMCB234_008599-T1
cluster11723	2	N/A	N/A	Cc_FRD24|FRD24_001277-T1;Cc_MBC234|CcateniannulataMCB234_003924-T1
cluster11724	2	N/A	N/A	Cc_FRD24|FRD24_001405-T1;Cc_MBC234|CcateniannulataMCB234_001465-T1
cluster11725	2	N/A	N/A	Cc_FRD24|FRD24_001472-T1;Cc_MBC234|CcateniannulataMCB234_001534-T1
cluster11726	2	N/A	N/A	Cc_FRD24|FRD24_001478-T1;Cc_MBC234|CcateniannulataMCB234_007479-T1
cluster11727	2	N/A	N/A	Cc_FRD24|FRD24_001571-T1;Cc_MBC234|CcateniannulataMCB234_009037-T1
cluster11728	2	N/A	N/A	Cc_FRD24|FRD24_001572-T1;Cc_MBC234|CcateniannulataMCB234_009036-T1
cluster11729	2	N/A	N/A	Cc_FRD24|FRD24_001585-T1;Cc_MBC234|CcateniannulataMCB234_009644-T1
cluster11730	2	N/A	N/A	Cc_FRD24|FRD24_001608-T1;Cc_MBC234|CcateniannulataMCB234_009257-T1
cluster11732	2	N/A	N/A	Cc_FRD24|FRD24_001709-T1;Cc_MBC234|CcateniannulataMCB234_010176-T1
cluster11733	2	N/A	N/A	Cc_FRD24|FRD24_001710-T1;Cc_MBC234|CcateniannulataMCB234_010177-T1
cluster11734	2	N/A	N/A	Cc_FRD24|FRD24_001715-T1;Cc_MBC234|CcateniannulataMCB234_010980-T1
cluster11735	2	N/A	N/A	Cc_FRD24|FRD24_001731-T1;Cc_MBC234|CcateniannulataMCB234_009414-T1
cluster11737	2	N/A	N/A	Cc_FRD24|FRD24_001797-T1;Cc_MBC234|CcateniannulataMCB234_010950-T1
cluster11738	2	N/A	N/A	Cc_FRD24|FRD24_001858-T1;Cc_MBC234|CcateniannulataMCB234_009084-T1
cluster11739	2	N/A	N/A	Cc_FRD24|FRD24_001948-T1;Cc_MBC234|CcateniannulataMCB234_003682-T1
cluster11740	2	N/A	N/A	Cc_FRD24|FRD24_001951-T1;Cc_MBC234|CcateniannulataMCB234_003679-T1
cluster11741	2	N/A	N/A	Cc_FRD24|FRD24_001969-T1;Cc_MBC234|CcateniannulataMCB234_007572-T1
cluster11742	2	N/A	N/A	Cc_FRD24|FRD24_002032-T1;Cc_MBC234|CcateniannulataMCB234_007141-T1
cluster11743	2	N/A	N/A	Cc_FRD24|FRD24_002075-T1;Cc_MBC234|CcateniannulataMCB234_006594-T1
cluster11745	2	N/A	N/A	Cc_FRD24|FRD24_002213-T1;Cc_MBC234|CcateniannulataMCB234_008626-T1
cluster11747	2	N/A	N/A	Cc_FRD24|FRD24_002283-T1;Cc_MBC234|CcateniannulataMCB234_009962-T1
cluster11749	2	N/A	N/A	Cc_FRD24|FRD24_002369-T1;Cc_MBC234|CcateniannulataMCB234_003267-T1
cluster11750	2	N/A	N/A	Cc_FRD24|FRD24_002458-T1;Cc_MBC234|CcateniannulataMCB234_009569-T1
cluster11751	2	N/A	N/A	Cc_FRD24|FRD24_002491-T1;Cc_MBC234|CcateniannulataMCB234_001023-T1
cluster11752	2	N/A	N/A	Cc_FRD24|FRD24_002494-T1;Cc_MBC234|CcateniannulataMCB234_001026-T1
cluster11753	2	N/A	N/A	Cc_FRD24|FRD24_002496-T1;Cc_MBC234|CcateniannulataMCB234_001028-T1
cluster11755	2	N/A	N/A	Cc_FRD24|FRD24_002599-T1;Cc_MBC234|CcateniannulataMCB234_006875-T1
cluster11756	2	N/A	N/A	Cc_FRD24|FRD24_002607-T1;Cc_MBC234|CcateniannulataMCB234_006867-T1
cluster11757	2	N/A	N/A	Cc_FRD24|FRD24_002658-T1;Cc_MBC234|CcateniannulataMCB234_003650-T1
cluster11758	2	N/A	N/A	Cc_FRD24|FRD24_002715-T1;Cc_MBC234|CcateniannulataMCB234_004944-T1
cluster11759	2	N/A	N/A	Cc_FRD24|FRD24_002779-T1;Cc_MBC234|CcateniannulataMCB234_006888-T1
cluster11760	2	N/A	N/A	Cc_FRD24|FRD24_002866-T1;Cc_MBC234|CcateniannulataMCB234_005828-T1
cluster11761	2	N/A	N/A	Cc_FRD24|FRD24_002966-T1;Cc_MBC234|CcateniannulataMCB234_008055-T1
cluster11762	2	N/A	N/A	Cc_FRD24|FRD24_003015-T1;Cc_MBC234|CcateniannulataMCB234_003792-T1
cluster11763	2	N/A	N/A	Cc_FRD24|FRD24_003052-T1;Cc_MBC234|CcateniannulataMCB234_003830-T1
cluster11764	2	N/A	N/A	Cc_FRD24|FRD24_003083-T1;Cc_MBC234|CcateniannulataMCB234_007469-T1
cluster11765	2	N/A	N/A	Cc_FRD24|FRD24_003089-T1;Cc_MBC234|CcateniannulataMCB234_007463-T1
cluster11766	2	N/A	N/A	Cc_FRD24|FRD24_003138-T1;Cc_MBC234|CcateniannulataMCB234_000149-T1
cluster11767	2	N/A	N/A	Cc_FRD24|FRD24_003230-T1;Cc_MBC234|CcateniannulataMCB234_000055-T1
cluster11768	2	N/A	N/A	Cc_FRD24|FRD24_003233-T1;Cc_MBC234|CcateniannulataMCB234_000052-T1
cluster11769	2	N/A	N/A	Cc_FRD24|FRD24_003257-T1;Cc_MBC234|CcateniannulataMCB234_000027-T1
cluster11770	2	N/A	N/A	Cc_FRD24|FRD24_003266-T1;Cc_MBC234|CcateniannulataMCB234_000018-T1
cluster11772	2	N/A	N/A	Cc_FRD24|FRD24_003285-T1;Cc_MBC234|CcateniannulataMCB234_008347-T1
cluster11774	2	N/A	N/A	Cc_FRD24|FRD24_003302-T1;Cc_MBC234|CcateniannulataMCB234_001975-T1
cluster11775	2	N/A	N/A	Cc_FRD24|FRD24_003323-T1;Cc_MBC234|CcateniannulataMCB234_001952-T1
cluster11776	2	N/A	N/A	Cc_FRD24|FRD24_003328-T1;Cc_MBC234|CcateniannulataMCB234_001947-T1
cluster11777	2	N/A	N/A	Cc_FRD24|FRD24_003331-T1;Cc_MBC234|CcateniannulataMCB234_001944-T1
cluster11778	2	N/A	N/A	Cc_FRD24|FRD24_003351-T1;Cc_MBC234|CcateniannulataMCB234_001920-T1
cluster11781	2	N/A	N/A	Cc_FRD24|FRD24_003383-T1;Cc_MBC234|CcateniannulataMCB234_010149-T1
cluster11782	2	N/A	N/A	Cc_FRD24|FRD24_003395-T1;Cc_MBC234|CcateniannulataMCB234_002764-T1
cluster11783	2	N/A	N/A	Cc_FRD24|FRD24_003404-T1;Cc_MBC234|CcateniannulataMCB234_002754-T1
cluster11785	2	N/A	N/A	Cc_FRD24|FRD24_003417-T1;Cc_MBC234|CcateniannulataMCB234_002743-T1
cluster11786	2	N/A	N/A	Cc_FRD24|FRD24_003427-T1;Cc_MBC234|CcateniannulataMCB234_002732-T1
cluster11788	2	N/A	N/A	Cc_FRD24|FRD24_003478-T1;Cc_MBC234|CcateniannulataMCB234_003580-T1
cluster11790	2	N/A	N/A	Cc_FRD24|FRD24_003483-T1;Cc_MBC234|CcateniannulataMCB234_003586-T1
cluster11793	2	N/A	N/A	Cc_FRD24|FRD24_003784-T1;Cc_MBC234|CcateniannulataMCB234_003381-T1
cluster11794	2	N/A	N/A	Cc_FRD24|FRD24_003786-T1;Cc_MBC234|CcateniannulataMCB234_003379-T1
cluster11797	2	N/A	N/A	Cc_FRD24|FRD24_003960-T1;Cc_MBC234|CcateniannulataMCB234_001830-T1
cluster11799	2	N/A	N/A	Cc_FRD24|FRD24_004015-T1;Cc_MBC234|CcateniannulataMCB234_004404-T1
cluster11800	2	N/A	N/A	Cc_FRD24|FRD24_004096-T1;Cc_MBC234|CcateniannulataMCB234_003115-T1
cluster11801	2	N/A	N/A	Cc_FRD24|FRD24_004279-T1;Cc_MBC234|CcateniannulataMCB234_008409-T1
cluster11802	2	N/A	N/A	Cc_FRD24|FRD24_004304-T1;Cc_MBC234|CcateniannulataMCB234_003462-T1
cluster11803	2	N/A	N/A	Cc_FRD24|FRD24_004346-T1;Cc_MBC234|CcateniannulataMCB234_009891-T1
cluster11804	2	N/A	N/A	Cc_FRD24|FRD24_004412-T1;Cc_MBC234|CcateniannulataMCB234_007881-T1
cluster11806	2	N/A	N/A	Cc_FRD24|FRD24_004618-T1;Cc_MBC234|CcateniannulataMCB234_004750-T1
cluster11809	2	N/A	N/A	Cc_FRD24|FRD24_004638-T1;Cc_MBC234|CcateniannulataMCB234_004771-T1
cluster11811	2	N/A	N/A	Cc_FRD24|FRD24_004739-T1;Cc_MBC234|CcateniannulataMCB234_001558-T1
cluster11812	2	N/A	N/A	Cc_FRD24|FRD24_004753-T1;Cc_MBC234|CcateniannulataMCB234_001571-T1
cluster11813	2	N/A	N/A	Cc_FRD24|FRD24_004766-T1;Cc_MBC234|CcateniannulataMCB234_001586-T1
cluster11814	2	N/A	N/A	Cc_FRD24|FRD24_004767-T1;Cc_MBC234|CcateniannulataMCB234_001587-T1
cluster11815	2	N/A	N/A	Cc_FRD24|FRD24_004770-T1;Cc_MBC234|CcateniannulataMCB234_002416-T1
cluster11816	2	N/A	N/A	Cc_FRD24|FRD24_004771-T1;Cc_MBC234|CcateniannulataMCB234_002415-T1
cluster11817	2	N/A	N/A	Cc_FRD24|FRD24_004782-T1;Cc_MBC234|CcateniannulataMCB234_002403-T1
cluster11818	2	N/A	N/A	Cc_FRD24|FRD24_004783-T1;Cc_MBC234|CcateniannulataMCB234_002402-T1
cluster11821	2	N/A	N/A	Cc_FRD24|FRD24_004812-T1;Cc_MBC234|CcateniannulataMCB234_001598-T1
cluster11822	2	N/A	N/A	Cc_FRD24|FRD24_004828-T1;Cc_MBC234|CcateniannulataMCB234_002425-T1
cluster11823	2	N/A	N/A	Cc_FRD24|FRD24_004834-T1;Cc_MBC234|CcateniannulataMCB234_002431-T1
cluster11824	2	N/A	N/A	Cc_FRD24|FRD24_004849-T1;Cc_MBC234|CcateniannulataMCB234_002447-T1
cluster11826	2	N/A	N/A	Cc_FRD24|FRD24_004914-T1;Cc_MBC234|CcateniannulataMCB234_005417-T1
cluster11827	2	N/A	N/A	Cc_FRD24|FRD24_004926-T1;Cc_MBC234|CcateniannulataMCB234_010771-T1
cluster11828	2	N/A	N/A	Cc_FRD24|FRD24_004971-T1;Cc_MBC234|CcateniannulataMCB234_010031-T1
cluster11829	2	N/A	N/A	Cc_FRD24|FRD24_004978-T1;Cc_MBC234|CcateniannulataMCB234_010723-T1
cluster11830	2	N/A	N/A	Cc_FRD24|FRD24_004994-T1;Cc_MBC234|CcateniannulataMCB234_008651-T1
cluster11831	2	N/A	N/A	Cc_FRD24|FRD24_005067-T1;Cc_MBC234|CcateniannulataMCB234_007611-T1
cluster11832	2	N/A	N/A	Cc_FRD24|FRD24_005076-T1;Cc_MBC234|CcateniannulataMCB234_007602-T1
cluster11833	2	N/A	N/A	Cc_FRD24|FRD24_005161-T1;Cc_MBC234|CcateniannulataMCB234_007703-T1
cluster11834	2	N/A	N/A	Cc_FRD24|FRD24_005219-T1;Cc_MBC234|CcateniannulataMCB234_001758-T1
cluster11836	2	N/A	N/A	Cc_FRD24|FRD24_005262-T1;Cc_MBC234|CcateniannulataMCB234_001715-T1
cluster11840	2	N/A	N/A	Cc_FRD24|FRD24_005494-T1;Cc_MBC234|CcateniannulataMCB234_003127-T1
cluster11841	2	N/A	N/A	Cc_FRD24|FRD24_005497-T1;Cc_MBC234|CcateniannulataMCB234_003130-T1
cluster11843	2	N/A	N/A	Cc_FRD24|FRD24_005560-T1;Cc_MBC234|CcateniannulataMCB234_006762-T1
cluster11844	2	N/A	N/A	Cc_FRD24|FRD24_005571-T1;Cc_MBC234|CcateniannulataMCB234_006751-T1
cluster11845	2	N/A	N/A	Cc_FRD24|FRD24_005584-T1;Cc_MBC234|CcateniannulataMCB234_010191-T1
cluster11846	2	N/A	N/A	Cc_FRD24|FRD24_005590-T1;Cc_MBC234|CcateniannulataMCB234_000818-T1
cluster11847	2	N/A	N/A	Cc_FRD24|FRD24_005591-T1;Cc_MBC234|CcateniannulataMCB234_000819-T1
cluster11849	2	N/A	N/A	Cc_FRD24|FRD24_005722-T1;Cc_MBC234|CcateniannulataMCB234_005719-T1
cluster11850	2	N/A	N/A	Cc_FRD24|FRD24_005789-T1;Cc_MBC234|CcateniannulataMCB234_006351-T1
cluster11851	2	N/A	N/A	Cc_FRD24|FRD24_005808-T1;Cc_MBC234|CcateniannulataMCB234_007900-T1
cluster11852	2	N/A	N/A	Cc_FRD24|FRD24_005899-T1;Cc_MBC234|CcateniannulataMCB234_008590-T1
cluster11853	2	N/A	N/A	Cc_FRD24|FRD24_005925-T1;Cc_MBC234|CcateniannulataMCB234_005354-T1
cluster11854	2	N/A	N/A	Cc_FRD24|FRD24_005954-T1;Cc_MBC234|CcateniannulataMCB234_010044-T1
cluster11855	2	N/A	N/A	Cc_FRD24|FRD24_006051-T1;Cc_MBC234|CcateniannulataMCB234_000980-T1
cluster11856	2	N/A	N/A	Cc_FRD24|FRD24_006222-T1;Cc_MBC234|CcateniannulataMCB234_001673-T1
cluster11859	2	N/A	N/A	Cc_FRD24|FRD24_006381-T1;Cc_MBC234|CcateniannulataMCB234_011079-T1
cluster11860	2	N/A	N/A	Cc_FRD24|FRD24_006416-T1;Cc_MBC234|CcateniannulataMCB234_002592-T1
cluster11861	2	N/A	N/A	Cc_FRD24|FRD24_006429-T1;Cc_MBC234|CcateniannulataMCB234_002581-T1
cluster11862	2	N/A	N/A	Cc_FRD24|FRD24_006444-T1;Cc_MBC234|CcateniannulataMCB234_009509-T1
cluster11863	2	N/A	N/A	Cc_FRD24|FRD24_006467-T1;Cc_MBC234|CcateniannulataMCB234_008742-T1
cluster11864	2	N/A	N/A	Cc_FRD24|FRD24_006478-T1;Cc_MBC234|CcateniannulataMCB234_008759-T1
cluster11865	2	N/A	N/A	Cc_FRD24|FRD24_006481-T1;Cc_MBC234|CcateniannulataMCB234_008761-T1
cluster11866	2	N/A	N/A	Cc_FRD24|FRD24_006482-T1;Cc_MBC234|CcateniannulataMCB234_008762-T1
cluster11867	2	N/A	N/A	Cc_FRD24|FRD24_006531-T1;Cc_MBC234|CcateniannulataMCB234_002508-T1
cluster11868	2	N/A	N/A	Cc_FRD24|FRD24_006532-T1;Cc_MBC234|CcateniannulataMCB234_002509-T1
cluster11869	2	N/A	N/A	Cc_FRD24|FRD24_006533-T1;Cc_MBC234|CcateniannulataMCB234_002510-T1
cluster11871	2	N/A	N/A	Cc_FRD24|FRD24_006579-T1;Cc_MBC234|CcateniannulataMCB234_009239-T1
cluster11872	2	N/A	N/A	Cc_FRD24|FRD24_006583-T1;Cc_MBC234|CcateniannulataMCB234_009234-T1
cluster11873	2	N/A	N/A	Cc_FRD24|FRD24_006584-T1;Cc_MBC234|CcateniannulataMCB234_009233-T1
cluster11874	2	N/A	N/A	Cc_FRD24|FRD24_006636-T1;Cc_MBC234|CcateniannulataMCB234_003228-T1
cluster11875	2	N/A	N/A	Cc_FRD24|FRD24_006650-T1;Cc_MBC234|CcateniannulataMCB234_003214-T1
cluster11876	2	N/A	N/A	Cc_FRD24|FRD24_006664-T1;Cc_MBC234|CcateniannulataMCB234_003199-T1
cluster11877	2	N/A	N/A	Cc_FRD24|FRD24_006716-T1;Cc_MBC234|CcateniannulataMCB234_008221-T1
cluster11878	2	N/A	N/A	Cc_FRD24|FRD24_006718-T1;Cc_MBC234|CcateniannulataMCB234_008223-T1
cluster11879	2	N/A	N/A	Cc_FRD24|FRD24_006795-T1;Cc_MBC234|CcateniannulataMCB234_006399-T1
cluster11880	2	N/A	N/A	Cc_FRD24|FRD24_006796-T1;Cc_MBC234|CcateniannulataMCB234_006398-T1
cluster11881	2	N/A	N/A	Cc_FRD24|FRD24_006847-T1;Cc_MBC234|CcateniannulataMCB234_003305-T1
cluster11882	2	N/A	N/A	Cc_FRD24|FRD24_006863-T1;Cc_MBC234|CcateniannulataMCB234_003321-T1
cluster11883	2	N/A	N/A	Cc_FRD24|FRD24_006890-T1;Cc_MBC234|CcateniannulataMCB234_010184-T1
cluster11885	2	N/A	N/A	Cc_FRD24|FRD24_006935-T1;Cc_MBC234|CcateniannulataMCB234_002849-T1
cluster11886	2	N/A	N/A	Cc_FRD24|FRD24_006941-T1;Cc_MBC234|CcateniannulataMCB234_002843-T1
cluster11887	2	N/A	N/A	Cc_FRD24|FRD24_006956-T1;Cc_MBC234|CcateniannulataMCB234_004656-T1
cluster11888	2	N/A	N/A	Cc_FRD24|FRD24_006974-T1;Cc_MBC234|CcateniannulataMCB234_004637-T1
cluster11891	2	N/A	N/A	Cc_FRD24|FRD24_007054-T1;Cc_MBC234|CcateniannulataMCB234_002088-T1
cluster11892	2	N/A	N/A	Cc_FRD24|FRD24_007067-T1;Cc_MBC234|CcateniannulataMCB234_002101-T1
cluster11893	2	N/A	N/A	Cc_FRD24|FRD24_007068-T1;Cc_MBC234|CcateniannulataMCB234_002102-T1
cluster11894	2	N/A	N/A	Cc_FRD24|FRD24_007098-T1;Cc_MBC234|CcateniannulataMCB234_009550-T1
cluster11895	2	N/A	N/A	Cc_FRD24|FRD24_007151-T1;Cc_MBC234|CcateniannulataMCB234_004801-T1
cluster11896	2	N/A	N/A	Cc_FRD24|FRD24_007208-T1;Cc_MBC234|CcateniannulataMCB234_004295-T1
cluster11897	2	N/A	N/A	Cc_FRD24|FRD24_007219-T1;Cc_MBC234|CcateniannulataMCB234_004284-T1
cluster11898	2	N/A	N/A	Cc_FRD24|FRD24_007241-T1;Cc_MBC234|CcateniannulataMCB234_005552-T1
cluster11900	2	N/A	N/A	Cc_FRD24|FRD24_007568-T1;Cc_MBC234|CcateniannulataMCB234_007214-T1
cluster11901	2	N/A	N/A	Cc_FRD24|FRD24_007603-T1;Cc_MBC234|CcateniannulataMCB234_006064-T1
cluster11902	2	N/A	N/A	Cc_FRD24|FRD24_007648-T1;Cc_MBC234|CcateniannulataMCB234_005241-T1
cluster11903	2	N/A	N/A	Cc_FRD24|FRD24_007678-T1;Cc_MBC234|CcateniannulataMCB234_005380-T1
cluster11905	2	N/A	N/A	Cc_FRD24|FRD24_007705-T1;Cc_MBC234|CcateniannulataMCB234_010787-T1
cluster11906	2	N/A	N/A	Cc_FRD24|FRD24_007721-T1;Cc_MBC234|CcateniannulataMCB234_009014-T1
cluster11907	2	N/A	N/A	Cc_FRD24|FRD24_007776-T1;Cc_MBC234|CcateniannulataMCB234_010658-T1
cluster11908	2	N/A	N/A	Cc_FRD24|FRD24_007790-T1;Cc_MBC234|CcateniannulataMCB234_010643-T1
cluster11909	2	N/A	N/A	Cc_FRD24|FRD24_007801-T1;Cc_MBC234|CcateniannulataMCB234_008835-T1
cluster11910	2	N/A	N/A	Cc_FRD24|FRD24_007817-T1;Cc_MBC234|CcateniannulataMCB234_001001-T1
cluster11911	2	N/A	N/A	Cc_FRD24|FRD24_007846-T1;Cc_MBC234|CcateniannulataMCB234_009809-T1
cluster11912	2	N/A	N/A	Cc_FRD24|FRD24_007917-T1;Cc_MBC234|CcateniannulataMCB234_000284-T1
cluster11913	2	N/A	N/A	Cc_FRD24|FRD24_007921-T1;Cc_MBC234|CcateniannulataMCB234_000279-T1
cluster11915	2	N/A	N/A	Cc_FRD24|FRD24_007933-T1;Cc_MBC234|CcateniannulataMCB234_000268-T1
cluster11922	2	N/A	N/A	Cc_FRD24|FRD24_008051-T1;Cc_MBC234|CcateniannulataMCB234_002384-T1
cluster11923	2	N/A	N/A	Cc_FRD24|FRD24_008083-T1;Cc_MBC234|CcateniannulataMCB234_002351-T1
cluster11924	2	N/A	N/A	Cc_FRD24|FRD24_008126-T1;Cc_MBC234|CcateniannulataMCB234_005103-T1
cluster11925	2	N/A	N/A	Cc_FRD24|FRD24_008225-T1;Cc_MBC234|CcateniannulataMCB234_006775-T1
cluster11927	2	N/A	N/A	Cc_FRD24|FRD24_008440-T1;Cc_MBC234|CcateniannulataMCB234_009126-T1
cluster11928	2	N/A	N/A	Cc_FRD24|FRD24_008460-T1;Cc_MBC234|CcateniannulataMCB234_005809-T1
cluster11929	2	N/A	N/A	Cc_FRD24|FRD24_008541-T1;Cc_MBC234|CcateniannulataMCB234_005626-T1
cluster11930	2	N/A	N/A	Cc_FRD24|FRD24_008545-T1;Cc_MBC234|CcateniannulataMCB234_005629-T1
cluster11932	2	N/A	N/A	Cc_FRD24|FRD24_008575-T1;Cc_MBC234|CcateniannulataMCB234_005272-T1
cluster11933	2	N/A	N/A	Cc_FRD24|FRD24_008668-T1;Cc_MBC234|CcateniannulataMCB234_001985-T1
cluster11935	2	N/A	N/A	Cc_FRD24|FRD24_008672-T1;Cc_MBC234|CcateniannulataMCB234_001981-T1
cluster11936	2	N/A	N/A	Cc_FRD24|FRD24_008678-T1;Cc_MBC234|CcateniannulataMCB234_010513-T1
cluster11937	2	N/A	N/A	Cc_FRD24|FRD24_008692-T1;Cc_MBC234|CcateniannulataMCB234_009759-T1
cluster11939	2	N/A	N/A	Cc_FRD24|FRD24_008700-T1;Cc_MBC234|CcateniannulataMCB234_010775-T1
cluster11940	2	N/A	N/A	Cc_FRD24|FRD24_008705-T1;Cc_MBC234|CcateniannulataMCB234_010479-T1
cluster11941	2	N/A	N/A	Cc_FRD24|FRD24_008785-T1;Cc_MBC234|CcateniannulataMCB234_007677-T1
cluster11942	2	N/A	N/A	Cc_FRD24|FRD24_008838-T1;Cc_MBC234|CcateniannulataMCB234_006239-T1
cluster11947	2	N/A	N/A	Cc_FRD24|FRD24_008989-T1;Cc_MBC234|CcateniannulataMCB234_007392-T1
cluster11948	2	N/A	N/A	Cc_FRD24|FRD24_009008-T1;Cc_MBC234|CcateniannulataMCB234_007410-T1
cluster11949	2	N/A	N/A	Cc_FRD24|FRD24_009010-T1;Cc_MBC234|CcateniannulataMCB234_007412-T1
cluster11950	2	N/A	N/A	Cc_FRD24|FRD24_009019-T1;Cc_MBC234|CcateniannulataMCB234_006037-T1
cluster11954	2	N/A	N/A	Cc_FRD24|FRD24_009094-T1;Cc_MBC234|CcateniannulataMCB234_001334-T1
cluster11955	2	N/A	N/A	Cc_FRD24|FRD24_009101-T1;Cc_MBC234|CcateniannulataMCB234_001327-T1
cluster11956	2	N/A	N/A	Cc_FRD24|FRD24_009128-T1;Cc_MBC234|CcateniannulataMCB234_001300-T1
cluster11958	2	N/A	N/A	Cc_FRD24|FRD24_009216-T1;Cc_MBC234|CcateniannulataMCB234_007302-T1
cluster11959	2	N/A	N/A	Cc_FRD24|FRD24_009221-T1;Cc_MBC234|CcateniannulataMCB234_007297-T1
cluster11960	2	N/A	N/A	Cc_FRD24|FRD24_009407-T1;Cc_MBC234|CcateniannulataMCB234_001240-T1
cluster11961	2	N/A	N/A	Cc_FRD24|FRD24_009451-T1;Cc_MBC234|CcateniannulataMCB234_004345-T1
cluster11962	2	N/A	N/A	Cc_FRD24|FRD24_009616-T1;Cc_MBC234|CcateniannulataMCB234_007079-T1
cluster11963	2	N/A	N/A	Cc_FRD24|FRD24_009665-T1;Cc_MBC234|CcateniannulataMCB234_005328-T1
cluster11964	2	N/A	N/A	Cc_FRD24|FRD24_009725-T1;Cc_MBC234|CcateniannulataMCB234_007649-T1
cluster11966	2	N/A	N/A	Cc_FRD24|FRD24_009748-T1;Cc_MBC234|CcateniannulataMCB234_008388-T1
cluster11968	2	N/A	N/A	Cc_FRD24|FRD24_009764-T1;Cc_MBC234|CcateniannulataMCB234_009836-T1
cluster11969	2	N/A	N/A	Cc_FRD24|FRD24_009795-T1;Cc_MBC234|CcateniannulataMCB234_010653-T1
cluster11970	2	N/A	N/A	Cc_FRD24|FRD24_009796-T1;Cc_MBC234|CcateniannulataMCB234_010652-T1
cluster11971	2	N/A	N/A	Cc_FRD24|FRD24_009860-T1;Cc_MBC234|CcateniannulataMCB234_011049-T1
cluster11972	2	N/A	N/A	Cc_FRD24|FRD24_009864-T1;Cc_MBC234|CcateniannulataMCB234_011153-T1
cluster11973	2	N/A	N/A	Cc_FRD24|FRD24_009901-T1;Cc_MBC234|CcateniannulataMCB234_009195-T1
cluster11976	2	N/A	N/A	Cc_FRD24|FRD24_010138-T1;Cc_MBC234|CcateniannulataMCB234_008305-T1
cluster11978	2	N/A	N/A	Cc_FRD24|FRD24_010189-T1;Cc_MBC234|CcateniannulataMCB234_000780-T1
cluster11983	2	N/A	N/A	Cc_FRD24|FRD24_010441-T1;Cc_MBC234|CcateniannulataMCB234_010230-T1
cluster11984	2	N/A	N/A	Cc_FRD24|FRD24_010448-T1;Cc_MBC234|CcateniannulataMCB234_010222-T1
cluster11986	2	N/A	N/A	Cc_FRD24|FRD24_010462-T1;Cc_MBC234|CcateniannulataMCB234_010088-T1
cluster11987	2	N/A	N/A	Cc_FRD24|FRD24_010479-T1;Cc_MBC234|CcateniannulataMCB234_011028-T1
cluster11988	2	N/A	N/A	Cc_FRD24|FRD24_010517-T1;Cc_MBC234|CcateniannulataMCB234_011167-T1
cluster11989	2	N/A	N/A	Cc_FRD24|FRD24_010540-T1;Cc_MBC234|CcateniannulataMCB234_004050-T1
cluster11990	2	N/A	N/A	Cc_FRD24|FRD24_010541-T1;Cc_MBC234|CcateniannulataMCB234_004051-T1
cluster11991	2	N/A	N/A	Cc_FRD24|FRD24_010565-T1;Cc_MBC234|CcateniannulataMCB234_010452-T1
cluster11992	2	N/A	N/A	Cc_FRD24|FRD24_010566-T1;Cc_MBC234|CcateniannulataMCB234_010453-T1
cluster11995	2	N/A	N/A	Cc_FRD24|FRD24_010614-T1;Cc_MBC234|CcateniannulataMCB234_010965-T1
cluster11997	2	N/A	N/A	Cc_FRD24|FRD24_010643-T1;Cc_MBC234|CcateniannulataMCB234_009272-T1
cluster11999	2	N/A	N/A	Cc_FRD24|FRD24_010726-T1;Cc_MBC234|CcateniannulataMCB234_011348-T1
cluster12000	2	N/A	N/A	Cc_FRD24|FRD24_010790-T1;Cc_MBC234|CcateniannulataMCB234_010445-T1
cluster12001	2	N/A	N/A	Cc_FRD24|FRD24_010800-T1;Cc_MBC234|CcateniannulataMCB234_010075-T1
Protein Sequence in Cluster
Fasta Name	Protein Sequence
Cc_FRD24|FRD24_000007-T1	MAANGAFFEFFERVIATARSSGKDVAILMLAYSLSSQAQYPTQLKQAAEALRYVLSQTKHKPNSIVLCGDSAGATLAMGVTSHLVHPHPSIDAIRLSAPLAGVVLMALPPSMDEKLLEEREFYYGGDLVVPDVVIKWRDQYLGTAERDFYTDPYDAPPSWFENLPVQKILVLAGGNEVLKPLMEEFVDKVKPAFPSIELFVGKQEAHVAPIYNLSIAMPRNKKRSATGAATIGWRAHLIGLHSACSRLKKVYSQYPMVQTPVGFLHA
Cc_FRD24|FRD24_000012-T1	MVESLGMTLGDKLDNHGIVVIDVTDAESPRHGILAYQVDDRPPPSEPFFTMDPPYESRMDARGYMEKFEYDAPADGIPERIAQAQAAWRLVDEEALYRASAQQSGPGETTGSAAVDESLATLIQSTQNTQGGNGTVGLVDEGRLLESSAGLRSELERHPTRLATRLGAGSMAGHLLPIAYAHIQSVNWAGYSRTSCKALAAALQHANLRGTKSLALCTDGFDDVDVDDMLAALVGLPELKHVCLLQDPARAADNRRIRTFLELLRSADYMPLLHKATVTVSFVYSSALRGLPWLSPPGEYLLLSLFDVFPVHRMYVRRPLFEVHPDSRTTTTCYCLADGLLGPTRFVAGFLAFLATGCQDELLLSFSRALLPPGRSSRMPTAGPLLAEALYMPWPQRHQ…
Cc_FRD24|FRD24_000013-T1	MRTSLAPSLLALSPFLVAASSDLPSLGAMQIRRPNRYCGKMGCSMEFFATGLENYVPDARFMDAKCGTTEYNGGSYISDTLTNNVTTSVDHTAFDVLPTGTSSSSSLPPHNATAVSEKSNCAHRYPRGPSTAHPGYPVTNSTSTASDYLTGTGFGTGHIGSSNRDNSGGTAPASLMVRFAVRWFQKT
Cc_FRD24|FRD24_000021-T1	MIGKRKYEWVKCKEWWFVCQQGEHDFLRTRKHAYLVCHKCDAHPGGGPAGTGPDGEYVTAPAAQSYSNSGEPEWLWDATYQSYYYLDARGNVIWANQQDSGNGGQ
Cc_FRD24|FRD24_000041-T1	MEPLILSGPTRVFVKVARKRFDRDVKRAGGDDKVVDVALMKDVVRFASGDPVKAFHLGTAIGERRVMILFEYENDEHDPTVKVIGFRIKRHIKPLCTPASVPDYIKNSYMNHWLLFNEKYGCRFPHRSVTLPAGAPNPWAPRPTKQTDGQGGESSGQGEKKAEEGESSGQGEKKEEGGEKKEAEGVKKEEEGVKEEEEGVKKEEEGEKHAQKDKDEQGESSGHERDD
Cc_FRD24|FRD24_000075-T1	MPLLALPTEVVLHVAECLIANRDVGALARCNRHLYGLLNGFLYRRNQNGLAIAAPWAVAREGRVPTLRRIEGVGLRLTDSQGDILHTAVGLGVKSVVRYLLDDTGQFEIESWDADGRTPLIVAVEKGGREMVELLLEKGANPSGPSDPVWLVFPIHRAIQLSHFEIATLLALRGADLGLADGGNRTPLVCAVQAGQLELAELLLDMGANVNQCNGEEEEGILHSALSYHDNAADLLEMVLRRGATMSAEFATNQLRDELIYGGQRSAVIEVLLQHGANPNPIMDGDDWSEPPLTMAFKAGYFGTVKVLAQNGAHLDARDERGMTALHHASSSLHVPSTRLLLDAGADATLVDNDGNLAMTLTKSAEIVAMMLEKGVDVNHSNNENCTPLVIASVHGYDA…
Cc_FRD24|FRD24_000086-T1	MSRKLSRSSPPLSNYVYVQAKVYVQARVYVQAKVYMQTKVHMQAKVYMQAKVYVQADVDVYVQPRRQEILSIGRLKLRAGGVGAKTRRQTQT
Cc_FRD24|FRD24_000114-T1	MIHYRVLHDSVLNVGDELRNLYRPNDRENMAALGASVRTLVRKIVDLVDLMPHLDCLSVMGHSDFLLGDIYAYVSNRGSYKTTSSEEGLQPWSLRSVTLSINPDHALPLVALCDTARLRQVRVSSGGEFLQQARVEGVVLGLTHLELLIDHDQIIADVVDDAWGMPGLIRLALTVPRELAVWFAYGCAECGFAPQDIHINPNDDDPFDMKGKQDPRHGAWLSGRKERDESNPALHEYDIHEGRVHEGRKRE
Cc_FRD24|FRD24_000132-T1	MPGCKQGTLDKTNPEDAWQTAAFRLARSRENHMQGLLVKSLKKTSADMDSNLQQCCDSQTSTTRPTQENNSFARGTQGGSSGRY
Cc_FRD24|FRD24_000139-T1	MSHARIAGLGSTTGNSIPFCRAAAIQSLVDQAEGEGSVPGSHLFWTDTLGVPLGRALGKQSLCKVLDIFSRAKMTLVLDPEMHEHPSTYEEYLDRIRLSARKSRMCRLKEGFVSRKFAIRFIDRMIALDEALQTVGWQSRYPLDVILLKHDPGSCPPGGTLLVPARVLTIMRCFEEDVVAWTRAANPEALPISPKSDKMQLYKLLRLAYLAAPRLCSFVEDDEFAEIIRALGILEQLHAETQDAASHRFRLRRV
Cc_FRD24|FRD24_000180-T1	MPGFKLCMITLQLQSTPPVSETFQHSSLSALRHATVVDDESEAAASDNTLVNALRWSPVARLADMQKAHATDLSSWFLNGQFCHSGTALSSASCISGTAGRHPDVRVWM
Cc_FRD24|FRD24_000245-T1	MASNREMDFADVDYDDTSFASEGRTDGVLSDETPACHSCRKKKSKCSREQPCSQCVKSGVECTYDGKRVRGGIKTGFVERIHQRMDGLENMFLGYGILLQQFMRDVEERYAAGRVGVERPETVLSHTARFKQSLQSLQINCDLTTGEAGSRQSQSPTLKRTSDCDEQLAPSKRLRATTTEDLCAINPLPKEVEYVMIKYFEIVHPWVPILHPLTFARRARELVRSEPVNMVLRAIVAVAARYVQGGNSDDVHDLGDYVDVCRQKALSAAVASSSIESIQTLLLLAFDAMSIGNSQSPWSLTSIIVGKVNELQLHVEDIQPRQSYAEYFDMPSPSLQPPSTWAEAEERRRVFWATFILDRFCSITIGTNPTISTKGIQRRLPCDGTWWMSDQGVETSYFK…
Cc_FRD24|FRD24_000271-T1	MTSFKYPGFDLDLNHLEEECYPIGFPEARAGSPRQHRVSPPKQKDLSKPGHQRFLALWLVDPHVRTISTGNMPPQQGDLWDMKSPSPPASLMTQAEAREYLLRLMEERGLGQKGLESHWDLRYAFCKN
Cc_FRD24|FRD24_000296-T1	MSRTKMPLVTAIFRFHCIRVYVDRESLRLISGLLLKSLDFILSRMVDGALLIASHPRQTDSDSSDGDVALETVYGFTGRVIDDLTKAVLGVRVALHALILIFWVSPDTPDKRELVFAQLNAYIQLSEADRRVAGTGGLFWSAYEIFTARAATTASDTDRWLTVRYELFTRFWMRLVYRPDRLFLRPQPNYLYSHQSDPDTCDCTGE
Cc_FRD24|FRD24_000363-T1	MNHSSLPSIWGRHDAEDGNVLEFLNHIPDETGSLKRRKRLPADSPSPPGFTKSNGRWLDPLKGLAAVSANCRSCIQKFLQFSEPA
Cc_FRD24|FRD24_000374-T1	MNSYVDPVAIGGVFSIIGHSKDFINGRTNGDADSAIGIDAHVPLKRNVAAMADALTTEKHSRADVACTLCEQRTKLMHRAFRLVKSADVASGMRSSSPSRSQRRCTAESRLAMIAYRFSAHITFKTKYSVRKAVMSVA
Cc_FRD24|FRD24_000457-T1	MFINYIGPDSGRQHAKRENAAVPRDSELASASPSVTPKTRQRKWTPRVRTGCVSCRQRRVKCDERKPACDNCTSKGRACQGYEAWLVSWQPNPAVVQQPSPVKTPFPTIPEARERQLFFLFRQHFVADVSPVFPSDFWKRGSLLACQEYPAAWHAALAIGAAYRSEQKDISGAVAAQDWKEDEVSALKHCNKAMRHLSELRHRDASLTFAQQEMVLVTCMLLNRYCSLRRQDADALVHAKNGIKLLGQWGYWQRAEKTSPNRCLPDCVAPLGSMFVPFMRLEMELFGTAFRPPIEPSLAAAASGKISVGHDSRFVTVQDAYEEILAIALSHRRYYESIAQSSADEAHAWHRESNRFHNNLFQSWQHKFRALQLRLRITADDKFGHKSSADPLDIIAALV…
Cc_FRD24|FRD24_000492-T1	MPPAGAADGERPEADQPAAPILFLSNHWDPVTPLRDARAARCAFPGAGLIVQETMGHCATLSPGLRPCVRDATARYFDMGAVPEDEPVTWETEI
Cc_FRD24|FRD24_000496-T1	MGSISCSLTGDSIPSNGPDFMSPLEGLQQIPDAQTLPSEGPSTGLSATTNMTLHFVSFLYCRTSSAFSYGPTPWSRGQSTYGPFKRVPRGREGVGPTADARRRSRPGSLYDTAAYQHQTSVDTQRYAWINFETDMIDLGPALLNAVEHLAPRIRRLKFERSNYCEFSY
Cc_FRD24|FRD24_000497-T1	MASDKVHKYIKCTESRGYHCNKDCQSIYCATGCKNFKGCNSGFGTFEVKGPQMEEMIPMILGKPDGVVVPNATFELTYADGFWNDIGKEYGIEYGIEYGIEETWIKWGRRHMRMSSGCQYPNDVPIGECIDK
Cc_FRD24|FRD24_000510-T1	MVYDEESMVRVVADGHTDVFDYLQEQRLQVDWLEGRACLVCKALGCENMSMMRRLVETTSQLHDHTVAFIKVCRGNGSDKTTQTIEYLMEKKATVRINGIDREQYSSFSTLPLIAACGASNLELAKLLLTHGADVGIVVQHGSQYRELDVYASTPLIVAAGLGNLEQLRLLLERGANPNQESPQHDDRYCFTPLSQACFNGRDAVVRELLSLEALEVDSTRLSAALAKAMYAQRGARQTLETLLKWHFRRGVDEDVLRKAIDAVPKGRAELVDVVLEYSPSDVRARE
Cc_FRD24|FRD24_000540-T1	MAHLNLMRSSLASASVLIMLGLNGLARPSSHLQSLEFPAHSQQKEPVAHKLDMALMRIWGVRNVTVGTLLVLIWGGGDEKLMAKALCAATALPVVDGFVSKGLTGGGVLQHWMVPPVLAVMAAGLHGWFD
Cc_FRD24|FRD24_000567-T1	MAQFPGDIAAMSWAELQEVARLRPNVDMVAKPRSVKPQDEFIFNYFFLSQYLGSNWDEMNLWCRLKHPSIVSFDRIVVDELEGELEGGFVGFTTEYISGGTLEENHARVFKLKRLHPLIDVARNDVKGVVFTMYEVITRDSTKRNKLREEQDVAKVEQRMTWEKHPEVQLDRHVFEFRKVLAGNVFELARGA
Cc_FRD24|FRD24_000616-T1	MHTPEAPSIRGDQPTVTFEEYMYWAKITRGEEAEAEQSGGTAKVTPAVVVAEKRNEDSVQKSEARSPVADVAAPQEGAAQVERGRLRTTGWGAVFFLITTDILGPLSTPWSFAQTGYGPGVALYTVFGALAA
Cc_FRD24|FRD24_000671-T1	MRPFPIPERATRRSAAAVVSAVDSLGVVAGYALSAIVKEAVVVYFGCAGIQAVASESLMTGQPSQQMNGHAGS
Cc_FRD24|FRD24_000687-T1	MFKNLTEYVEWDENGIPTLESTGSVSSKNPRKKLIKEWEKQKKLHEDWLATRSQA
Cc_FRD24|FRD24_000689-T1	MASDRRKQPPWIAPQPSLDAPLPRLKIYNSLTRKNDNFYPADPAGKLVTWHTCGPTVYEDAHLGRHYPPAHEDYFGFQMKFVMNTTDIDDKIIISTRQQHLLALFSKEHATEDDSVSDAVLSAAKAAFQQYISKNLPSLPPGTNVNNFSDDAATVYGKKVVPTPSAPLADATAAQPSQAVTVDDLLLRAHLGTAHVAAEAIRQTTKLPELLAKIHDIMLPYLDGLHGAEVDSSN
Cc_FRD24|FRD24_000709-T1	MDADDNASVWSCENGPPAMLSTERLREAVETDIKEKVIIQVAEHLAALFSLRFEKAGSLYCARLPPASLPPMLPETSDDTIFAVGPVVSGPFYRMIDGILDYPSTDLHAHVNSVPSSIAAKRLHSLRGPFDTATDYLAHYLQALLFKVTEFPNETIQEIEVPAGDENGPEESKLKDEKEKILHDAERVVKKAIELCHVYPGDAALNPAEQAAVNRGPFTIRMEDFRLIDPNTGTVNGFIDFEAATTAPLWVAAIVSDWIPDPDSDMASWYGGTPEDQRRLWNAFHTTIEKLSPEWRDANRGGKLFHRLVDHLELGVQAWATTDREEWIDERLEWASKKENEGIPMPEDIFAGIAPRDD
Cc_FRD24|FRD24_000756-T1	MDVPLTAAFLIVSTTAALDPSRDASAAVLREVFDVDGAGKWTVTDEKIVTDSIIDIQKQIMQWTDGPDAPNFILTTGGTGFAVTDATPEDRLFLLYFTNKPQV
Cc_FRD24|FRD24_000832-T1	MASPQACQAPKASSQAPIDAPTRDSPKVRAVISKPIQKENRPKIPSHGNSKARSEIRAVIEITHIENRAGLSSTRRNAKDGDEEDDDDEEEEEEDDYAGVATDPDARGDSRCDAPKKAPKEEEAPKKEEEALEKAPEKEEALKEEELRLLRRTRLLGRKRLSGRAGRRPSSNTIHLGNRTTPLPIHGNAKDGDEDDSGDASPKARDGGASNIKDGGTSDVKDGGAFENFLIDTFDANETGAEILDVLPEAEAYKIFTPLHVRLK
Cc_FRD24|FRD24_000848-T1	MSSNQNTEPNSFTDSDHETPASPIMTPPTYTAPSWFKDEEEAEPQINPLVDEESAFVVSRETFRAVRDTLASCLLPSPDGMLSPRNSGAIIVCHKDETPQICAEYVDALAKELGTSLVTLTLQDLEALAAAYEDQTPAPLRHFRDIHLNEYDIDRDYSFDFDPSVELAPLFWSRLQKVRRVG
Cc_FRD24|FRD24_000861-T1	MLPKLTPVKQPIAIRPEFVAREATNFHVQQEGKAASSTKCRMHRSLRKDAAAATDTPALLLTVDGKYSSPDERRTFFDASSLPLFDLYHP
Cc_FRD24|FRD24_000897-T1	MLRTLLLTTLIAAATARFSGDMTIRLKPDGSCYSFVIYPHDTAFPEMSCPYHFSCRSNGDGQIASFKTSCRTNGLHDDSTIRVQPHDELQFCCAGFCSCMRTQYLGTVDEGAGKVVSFGFDDDQAYNC
Cc_FRD24|FRD24_000945-T1	MRELLDARHRCLTLLNVFEEPNEQSDALLGWKDSSISELESLVQDYSGIDADIGVYSSRLAEWEAASATMQRLALSAASFRAATLADRQSHLLSNAGKLIVQQLLLDKQLTQTLMRDPEISNMLSSTAADTFCSEELDRLRHDAIEKDKELNQLRREKSNSDTIASGLLKELSELRRELDKLRRDATVMKQLQDNLSSIKAELASLEEDADLLTIENSDLQAVIAAKDEEANDMQQWLSDVGFLPRGRYLPVLMNTMKSPQRISCLNSNKWNWLTSWDELRQVPEPMHVDQALCNALACLQKRSLGTDVRHSWAILQHLVNHLTAAKELHRGLSTAIATCACQAVEKGLPFDLALLSGQIGQLLAVKYPDCKGEYERLEEALIGHGQYSDGLKALLHGW…
Cc_FRD24|FRD24_001035-T1	MTADSTTAKLFDTAQANHGVRLPVTDPPDEFGAQRALATVAPLGAPDRAALLHARAAQAWAVVLELEAVPVAQIAMCQEDMSRAKTGSNEVAAAVISATDAPSPTLTDAEVTDAQVAAAWQTIALGSEKSCSKNLANSGHEV
Cc_FRD24|FRD24_001107-T1	MATSNPGTRCSRPGAGPNEEGKLMTIDAGALAPEYPGDATALGALLRWFGDKVLVLRDDAQSKTKAEDTAAAALDEGDFGRALVCLSAEGQGQG
Cc_FRD24|FRD24_001127-T1	MPEAQKIPATPEQAAAFQPLSITTMPCNVIVFEDGTSFNITGPEREEMIADFWKIEKGTITEKEFAEKWHHLEYPDRLIR
Cc_FRD24|FRD24_001140-T1	MKLTTTAPVAASLLLCLLLLLAVCARADVYSFMECLDASYRTWCDFDDLAHCHIPRHYFHIDGMPKHGDCLSQVRSGACYESLSGSTSENRYSVKFVCSGNVTRHLHVELNIWGLVIEDVGTTRCYAELTARNQSGIGICGESFE
Cc_FRD24|FRD24_001183-T1	MPLPPIPPRHHLLITGLQAVLTFTAVLATVASASKRGLAYNDGIDISGFPRTPVSWTYNWDNTTSSRVQYGEFVPMLWGTQACHTEQWARNAKHWLGSQPLLGFNEPNRRDQANMSPDEAVDAWHRYMEPFHKEMTQGNGPNLTSRGHYYGYN
Cc_FRD24|FRD24_001185-T1	MKFSISIISIFASVALAGPIGPRDDPEILGGNSLLSAASNTITKCANECLTNGTFGLATAICLAQCALKDNTDIKPPAATDVKPAGATDVKPAGATDVKPTGSTDALPTAAFSGPQQNSSSKDEDE
Cc_FRD24|FRD24_001276-T1	MTPKHASIANGADTRGSLAGDAVERKKTWAPRSPTGCLTCRLKRQEPAVGQLREHLGARPASRVAGNATIPAKQQMSGFGLFSDDEMWSIHYFAFDERLICLTELLLSITHITRLRAQIATNANMLLAPALAREFLMDVSDFDADT
Cc_FRD24|FRD24_001277-T1	MPCAIEAASTIRSAEPLRAARTAQPRIAYMHRVGSSKQSSHRVLPDRHSASSFSLPMKGLEPPSDDIPMENSDLETKPWSGARREQRRGQPAAT
Cc_FRD24|FRD24_001405-T1	MRFQLVLALAGMASAAATSKRIFKRDFCADNCQGSFDANGGGDCENFEMCTNNCRACDAKGMSGGCKCIEKDSCDGYCYDKCREGCDNLGND
Cc_FRD24|FRD24_001472-T1	MNALLYAALAAAAVTQRGQESDGNAVRRDGSPAIYAEKRNDAETVHGMAYRGLPPIYEEKEYK
Cc_FRD24|FRD24_001478-T1	MFLLATGQKRLVQLSVTAGRHGLASGLYSSAATPPPGPGLTPQLATRIWGLRRADHTDPGGCWPEAE
Cc_FRD24|FRD24_001571-T1	MDRVVDYYIGLAHAGMTILMLPFDWIDSVWVSLRDDITATTLRVSPSQHVDPESCATLLESLEFVIGLVVR
Cc_FRD24|FRD24_001572-T1	MSGQLVPLQLPPGFSATTAAAATFLIAISTLANLGSLLRNSKPNNSLYQDENGTATIESQNRAQQAGESAYTDMHIINRLIAPALNSVFGTILQLGVIVIVSLYSNAYTAFSSIIIIALYAYIGPSMVEPQRRLRGLLGPAAYPVSDHTNAMVLGLTTIRAFGRTQLFMDRFYELVDESSKVGVHIILGNCWATIWSGLLGCAFVTATAAAMVHNNIDAATTGFTITLALQARLTLRKLLG
Cc_FRD24|FRD24_001585-T1	MTQQDQPTATSVPSATLPSNPFTDEFKKYTEATLEAWRCSGMSISIIDGEEIFSESFGYAALPNTKATSDTLWYSGSCTKAYTGALLAQMIADKAACPALADKGWSTTMASVIRDDFVLQDEWATNHATVEDAASHHTGMGRHDMALLKEIVLPDGSARPATHCDHVRQMRHLAMGDEPRRRFIYSNHAYMALSHLLETAVGRPLGDALHERIWRPLGMESTYMGDEEAIPGMLATGYGWDAAENRYVRLPAETVTAFQGTGAAVSTVADAAKWLRCLLSMSAPLSAPAHADIRKPRVILNPTPAVGADITTYGLGWTRTVYRGQPLYAHSGATMTQGCEMCWLPGLGFGFVAAGNAHRASNLAARSLAYRLIDERIGVPVKNRKDFSAISLKMQEDGH…
Cc_FRD24|FRD24_001608-T1	MTSLIIFDFDGTLFDTHESIAHSITRAFETFPSAPSSAQIQKFISAGTGLSDTFKALASSVGIDPSPENETQWTAQYREIYASEGQPLIKPFPGAKALLDDISRRKIPVAIVTNKGVPAVLTALERSGLAGYIPKDLIVGDRTPGATRKPDPSSYVNVLLPAVRAKYGILSSSPVKLLEIGDTTADIQFARNIGAKSCWCRFGYGDGKACEDLKPDYTVDSLEEVIAIIDSL
Cc_FRD24|FRD24_001681-T1	MLEGRCVKYCDRVRSRIPDVTPDLILPLVAEGWFCDEILGSLPAGNAGQEPRTRARGAANDGYVSPSTYLIPALPESQSFHPSISKVLRLNLIHKALELTAKAPRNSACPTVTIALVGKHTSFMDSYISVLKSLEHCSILVPGGTDAQENALLNKWVADMNKYPEEVSKLTKKTPKE
Cc_FRD24|FRD24_001709-T1	MDKRSWQLIRYWRFWECVRAPGIADMATQVLYFFIRASSFQTSQAQRGRRPAETWSEAVAWLQQAPLTSSTLAYLEMEMIWISTWAVWNNFQEKRITVAAAQDTHAALVGQFGVWEARYQGLPLKSQGFETEWDETCWDQSEQQYIQALRIIESGLGKPVRGLDNESWVPFQVGFTPSLYKPLNIIAKSCRQPGIRRTAASLLKRSLLSGLSKLPLKSRTSLTKHSAIYFLIDDIIVLEEIAWDDPSLTDACTGDKACISGTYICSRHRVAAVELCRNKGGTPGIILVTVGDKQDNKPGRKFSMPVIQLTETTP
Cc_FRD24|FRD24_001710-T1	MLTVLLAILSAGAAAALPQNLPPIPSKLCSGADIMNCCKVTNDKFQDCTTSKLTNPPLTRRVKCDQGKPVCQRCIDSRRECAGYLLPAPPAVERQSLCATPVKPTTAELALRHYFTINITPFSADEFLGPFWRHSVPLATHSLTPLWYASNAVAGLVWSRTPTAQLSSVAAARIYTESAQQYSASTRQIL
Cc_FRD24|FRD24_001715-T1	MNSAHFNPYNAFFVPAYDILTTTLALLDQAAATAHFPALLLDARIPGNPMPLRAHCNLVAMFAEKLAVSAGEVPGYGWTRDDALPSLAAVRMRLEAAQELLAAGDKYQVHVRVTEAMIEWTGGPGQGVQVPLHVQDNCQNLLLASSCTTTPLHQYLLNNSPAKMRYAVVATLFALATAQTREDIPPCALRCLDHAVKIGSRCSTTDNACICGHMFEIRPLIIGCVPSACDPVTIMYKIAPALQAFCDAQRTDVAAGEEKRVE
Cc_FRD24|FRD24_001731-T1	MPIPPKTACTSEAGRPAALLLSSRAPARTHDAAGGLALRVTGKHPGAMGHCGYASQEVGSVPEITKTERLTDGLINVITCFEIAMEGVDAVMEDAEPLNDGSPIRSPLHAFHSLEHLELDGLFFRHNRNWFEVTPALHSSLPALYSLLPALLRTFVLHISIDNYGCVEALFDGFQEERTKRLPQLDRVKLRVRDVAITGCYVRGH
Cc_FRD24|FRD24_001733-T1	MTLLNQPAELRLLIASFVSSYNDLNNLTKTQNAVPGTFRRALQAGARIHGSDATTLLHQAAEADCAEILQLLIDNGALIDAQSEDQSTALHTALRSWSWGAAEFLLQAGAAPNAADDQNSRPLHLSAVIIPVPLVEMALHYGADPIAQNGQGWSCAAMHAFHGRAATLAVLFDAGANVNDQTSGETLLALAAVSGKRDAFQLLLDRGADKFIRTSERSTVFHICVQKEKFDLAEILLDHGVDVDSSDGDGVTALYAAIRRRSQKQTEFLLAHGASLSTRCRGQTPLQCAVDMGCCEIVTLLLDKGADMTVYDEAYQRPLLCFAARQGHAEVVQPLLTRGASAYFTDSSGRTMLQFAAEANSPAVFKHLLQSGTDVDKGCCDGCLPLYQAVWHGNFEIVQ…
Cc_FRD24|FRD24_001796-T1	MKTTTTLLFLAAAALGSAGPAIRACAEHAAAPNSTSTPAAGQPSTPAMTECRCHRFFKDMLHCTSEAFDAQCGAQKACDCSTPFLIGGFGGCSKGRVDTSKDGVAWHVSNEKQCAQAGCARENYEAMCNPKHKPKPRPATPATPAKLDQCDCTQFWSGWEQFPGFYSEDKCKPGYENKGRDGDFICVQKDCSEAQYGAICGDMTSCDCSNKYEGQQNCSVKVYELKCGRRN
Cc_FRD24|FRD24_001797-T1	MVATLYPHQGKPLPQWPFRVSVNTLLAIYGGVIKAATIYVVGSCVAQMQWSWFSSEPRPLIDLVRLADLSHGGLPGAIRWLWANHIRQPLITLGAIVVVASFALEPFIQQLTSYADCSVPLENPRAAAPNMPRTNYIVQRSGVSSPQSGDPEIAQAILSGLVGSPDPLASAGCTTGNCTFSTPYTSAGICSTCEDISGHVTITKTCRGEDGSVVDCANATYQQSVVWADRITSVSYDGVELTNVSWTPMRNESLLFHVDTTLYPQWPGYVMFGIGIVWGETTYSQAKVNPLTQEPLRGCEDPATNNTWACRGYGAAYCKLRFCTRTYNASVEAGVLVENAIEESPASTKELVRPPPPETPAGAFAATTLGLVDLHCINDVELRELGNIGYNISSESSPR…
Cc_FRD24|FRD24_001858-T1	MGSGTTQHMFQLDSMDAKPPTKYAPSSEDPRLYFSLNHWPESHPIHGSREVVAGHLGQDLREAVREEFYKLSGPPESEAAFLPHIRLAGLVCPVHLTAHLRPTLWVDCASEWVRDVIKRALHQKSTLRWLGSETIIVQNNFVLATSVADFRDANLDLGHGHDIGHGRKVHFFLKDPGNDSSACGLRTAGVITHEGVIIRTTVHTLGGVLLVNEPVDTANSTGESVPARYG
Cc_FRD24|FRD24_001948-T1	MAEIQKSEGVKITEFLLWGKERRAIFWRQLQFHNDTLDLDRFDLHESLSDEAISAFITELNAHIEELNSAHKELTRMQGRSAVSLVHLEDNYRPDEHDRKIILAWEPPKNEREVTSDEDKREVTSKDMKKVLEAQVMDWHEFRYLWQWEHRYPADAKDLGFEEHMKLFMEKYFRDKQFESVTSKSLRKMHLDYWARQTAALRTHTPYADYKMDVEASLEGVKLKRQLH
Cc_FRD24|FRD24_001951-T1	MSDPLSVTSNIIPLLQLAAKATQYVKDAKQGSADRIRLRDEMRSTMCLLQMLRDRVEDYSYIISRNTSKYPGKRAKSCKPGLDRCFYTMRPTASGRMAILTGFCVVEFASQKFTLNHYNNHDSCH
Cc_FRD24|FRD24_001969-T1	MSQRNDIDNAVQPQLRIPDLPEQAQNSEAARRQQVAIRRRKVKNAMKGYGTLWYAAGCASLVPGQFRVEEDDFRNEHGIFSGGITGSLD
Cc_FRD24|FRD24_002032-T1	MQAFLAKKKDREDPEKLKEALGVFLKNPDVPVAQKEFLTDIFWHLQRRRATDLRPAHEQKATKLVHIRRIFDVYTSRSNELEFYLPII
Cc_FRD24|FRD24_002075-T1	MSAPANDTDDTIDIENGKNTILSSYLNPVEHVMLKWSFLHDSGDQQAAAREIRRRILASPGEPLEQVLRQLNAD
Cc_FRD24|FRD24_002169-T1	MPTQFGSPIYLGNQTYSDSSAVAILREAGALIDLWSVRVSIAAIHHSVINAQTGKTTTPEFAAVSSGPDTTNPPGSNRTPGGSSCGSAAAVADLQVPLSLGSQTGGSIIRPASFTGVFAMKPTFNAISTEGQKAFAPTFDTLGFFARSIEDLQLLANVFALRDDTAPKETPLEQMSIAMIRTPMWSSAGPGTVSAMTEAVRILQNHIARVEDVVLPPEIADEDMIEKMQKAIMLSEGQPSFLNEFRLDRARLAPKICDIVENKMKITHQDSVQALDTYAAMRCVANKLANKYSIILTPSAVDEAPLGLQDMGSPVFNTMWSGFHMPVINIPAFVGENGMPIGVSVVGPRFHDQQLLMSARAVSEILVAHGGFTMHSRNEYSP
Cc_FRD24|FRD24_002213-T1	MKTQTLVALGAAIIGQGAARFRGHYEVYMQASNENQCYVATLDVSDTKLNLVYDGHVGCRANGPGQIASADFHCRVSDGVQDFADIHVVTQDTLKFCCEHFYTCMQTNHRGIDMMDGDTNKVRFDFNDDDACPC
Cc_FRD24|FRD24_002250-T1	MALDSFRRDFDLLEKTGNKRGTLQGNSVSTFQAGCFFGSLLTLPLAERYGRKKAIHMAAAVFIVGGTLMTAAQGILALLIAGRAVAGLGIGAASLIVPVYIAEVSPPSIRGRLIGIFEIASQRGGMLGF
Cc_FRD24|FRD24_002274-T1	MPCFFAVITYNGCDHQEKVKVDCTKDCANSCDVTEVMVHASTGVSCQSCIRNEIYQSNGGSCKVEEVARLPSCFSADGQSASVLKRQLQNRHFSREERIQLEARERQERLSEAKDAIIWTQELPASVLRVYCQQRDDSQSYLHDVESFILEYPSYVEVVAASGQFSEVNELFSTVEPMGQ
Cc_FRD24|FRD24_002283-T1	MAKFEYHDGGCMSWVQAMNHCKELSPAIEAGAAVVTMVIPGKGGAACEQHDNRHDQSTLLACFTEVDEGTIQDRGEARVPQVDRSISGNRGRWPRGQCLDEAGWKPKDDHGRLGPFKKLCLVTDKTFQNWYDDLVARRGILYIKNMGPIDTSTRHTATPMTGREADEEYCTFDYLSDASSALGYWLGRTLRGEPPMEMPATVPYYMRRGNGVIGVEFVALPLQVCTRVFERLGMQGRLARARQFTENLADKEIDFIRARIIQGWYEACMSREGCSKTAA
Cc_FRD24|FRD24_002304-T1	MARILITGSTDGFGLEAACKLVERKHIVYLHARNRQRAEDAKARCPGAAGVIIGDVTNVAETRQLATDANAIGRFDAVILNAGLFHGPMRKTPDTGVPAVVFVNVLAPYILTCLLNRPKRLVYTASILHFQANTDLRDMWWFERGAAGEQGWDEFKGYCDSKFHAMLLANAVARRFKGTSVTTLHPGYVATKLAGSAAPDRMEDGIETYVSLAEGDYDQSLTGVYFVPNMKTADALPATADEGLQEQVVQACEELTGLALAC
Cc_FRD24|FRD24_002369-T1	MPGPPRQASVLPDARKELTPKFDGQKFKSTRRVSSVNRAVMKNPHPEHTFFGWASDFLTLYLLDECGLDYTGVPLYMELTYAPAIRTSTELMQQYWGRFYFKNRDLAKLVSSISRGTLRSVYIAAECAHLYGPIIGNLPFRVECVKALVVAMHGKRNPRLCSCCANTLTGTVTSNKVHVMHPFWECISIPDQMHGACANCIWRKAGHKCEWRKYLGYQTTPNGAMGDHSLAGAHVGSVLPLAPLPEVLTQETAPRVCPWIFREEREELKKMVVERQLGLPTE
Cc_FRD24|FRD24_002458-T1	MSESRVHDYSIIAADEKISCSAGSLPSITRPANADDTSATKDVKSGISYPDFMKVNTKDGQARQP
Cc_FRD24|FRD24_002491-T1	MPARAPPPPQQAQGPLRMPGSSVDFGYDSSVFLMMNDLQSTVDVCMDQVMSCPPPSLGEQSSVTSQRPSTANPPSLTQATGSDSSSSSTHGSTTEQPSALQAVSELVLKLSAAQYETSNRLGAIAERLAWVATLPGTDRRSTELLQILAARTKEAKQDGDIRLCNSYRRLCSALETDNEWCAPLADLERDMKESKSRINAFFEKEYNIFLPFTAQGLDIEISKAD
Cc_FRD24|FRD24_002494-T1	MVLRATPTGTIESVPGFEPAFKAEVIFGADWLSFDPDGAHARIDLRGIAKTEQGYSIDFRYQGVIRLTPEVQKIFNTEPDAATLPFGYATGQHQFLVADPSLKFLENSTFVSNGRILVGEKELVVETRQSLVIAATVMD
Cc_FRD24|FRD24_002496-T1	MAPTQATRALLCLFGLLGAVQLWGRSVADGTLAHLLSALDGQDAYQLPGTNARLRASFTGVFPIDYLLRVLVVFFWEVADGSHPTASVIGVYFLGQLFPILVVFYFEADRRDASSRYLSPTAWLMTFQLMGIGCAGPLWALWRISASADDLGSRPSRARLQRASLLSNREPFCVLLALCISYVGGAILMALPAPGVLSYDNKQVALVLWNIFPVTSLVCLVGFRAVRRLLSGIVTPPQEPSLPNQNMQSTGRNRGRIVAVGLVYFVAFVVGFFFHAAVVALSTSTKLFPALFKPEFLPNLSPTAIFVPPISVTARMTVGDGTRSFMLWDQVLGYATVAYILLLGLRSAAEATATRVHWCVLLPATLLSSMVVGPGSTCLLMSWARDVLLCGD
Cc_FRD24|FRD24_002580-T1	MKVTITIAIVIVQALAVQALRIVQGATDGWADIYARALGDGMRAAGHDVVLSAPAGDYNWLDNKPNKARPPVPRTEPCHYDSCPPMSGPMGHNVSRPELNWVNSDSNTAIKLGVNTFGPARWNGSKPDLVVVGVNHGQNIWLMLPFSATIGAAAFAVRELQIPAIAFSGAMNTWYRFPWHVDPMPNASNVFAELATDLINTIAIDGPPYLPDGVFLNVNFPEVNENCTDADSFFWVLSRVYRFKVTKDISWCGRRGLPTELRVFRKNREGECYIAVTPVDVHKRTVKDLAKQKFVLEKIQDLLVCMPPLATMEDMEDDKCKQYPHLNDCINPSPEDRS
Cc_FRD24|FRD24_002599-T1	MSTNNILIATGKPLKVFVQEAAGEDCLIPVKVEWKDADDIRADRGILKPCLFSTVAYLVSVNMYGACDNFALP
Cc_FRD24|FRD24_002607-T1	MARLDNRTTSSKSDSVPVWPDKLPDDACQIVHCLHHASIIAWQKLNYLTVQYSRFREILNLSGTIESQVQITLQIAHDIHVATVVFLASVLAHGAESESWSRGLAISKDLSSAGGASEREPGPRSFPRVAIELCK
Cc_FRD24|FRD24_002658-T1	MTEMTKMTAVIHFDDLQKRDAIAVRLFIWVMFLGALFLLFIVLLIVLYRDQTLPGAARDQASVGTSGLLEHRETGNLEAVELPARPASAPAGNWNPGMLEAGLILNRPISLPSALMVACSRPKNLHTIAPTQQVDVGRRPGLLLASLHRCAAAENSPFATDESPSRQGGDQRINMLSAGLEAAGTPEENAAERAGFLALLVPFIATVLQPRGRCAIHADFWPGNVLVGPSKEGVEVSKNFLAVIDWEGVALGTGLWTLAPWRG
Cc_FRD24|FRD24_002715-T1	MPGRLAPNGLHDLKLNGRLDLHGYNLECDLTEPWLPLREAQRDVSAAPDDRERLQPSHLNQNDTTRWILAFNASMKILRPMLPDATQLLLMAGGIQHNLEQQQADVTASILRLEDLPMDDVALLFAILAVGSLHSAEYSTSRVFFGESRRLLDGYPGEPTFNLCIAVHIHHIYTLITVTSNSARAIVSMNVQIAHDLGMHQKHETPNRLERLRLYLLIMISDQYSAQTHDTRPAIDVSRLQNGLFDPLIDQEPDILPLIQIMKANYIALGALVDKNRSWDSLTQFEAEIGRECILAQRSISSNYSRRDFGEMYGPLVRLHMFW
Cc_FRD24|FRD24_002779-T1	MQKYTGGDGPPRDSPCIACVKAAISTGDGVCRDNLAKPNSDRCERCWTAFQSCRPSPPVLVPLVRKVVESIAAGDQAALEEARALLRVESKKYPIRIREKRASNEGTERKPDDRRRRRRSKLAASGESNKIQVPDEEGESFFGTVASEVKQELLEVGHEIYQSGAEPFEVGIGPMKMNDRLKDIGERLIYIASKLEIQ
Cc_FRD24|FRD24_002866-T1	MVKPALREARLKARNALEKAGKLDFKPVSSAKWVNVQRTWSGKIHVSIEHDTVRGCTPEMIRWWFENLGRQTTWDGVGFDGPEISFYHLWHHRDHVAVTPLTGKHNKGFALHEKSRISEQFNDHHKKIEVEVYTERLDNEEFNFLVKQFGLTAVRLNHYYSAEGDGSRFYAETIIGLEVPILGWLFNWLVLPLIYSKKTAEHWIRHNVEETGRSESIIPALYNHDKKSGQRGGV
Cc_FRD24|FRD24_002938-T1	MRGLVKTLIDANADPTIQDEKGSTALHYAVYSGRYKALHAILKNSMESKYMEIHDSRKMTPLHAALERLETRPEPCRGVSDYKYPVPQTEAWYCLSFFGARQDLQDGKGQNALHWAVTKNRADIVALLVYRTKSNPPIEVDIPDAEGRTPLLVPAEHGHHLILRYLCKSQFRVNSQDVNGRTSLLIAAERGDDESVATLLAYDACPNIADTSFRTPLLQAAQNGHHKIVSLFINKNLPDQTTSAHKRSKSANLDARDGMGRTALMLAAESGHSDIVSGLLEKDADPELVDHEGKNAWQRAMVKGYSRVVEILIARPDAPVQESVALTVGLLYASRRGWTKVLEAMRRKGADVTFKDSQYKTALHMAAMGGQCDVVQVLLEDEVVDLIATDKHNRTVLMQ…
Cc_FRD24|FRD24_002939-T1	MAAAKGNREIVKDLLSNKVDPHARDDKGEKAWLLAAKAGHSHVARLLLEQEVDFDCQNHKIKALLVQVELLLDKGVDTEATDLADASSLGGQSGNSRIAGLLLDHFKNRNTKEKPAPSNQPPPPLWAKWNGNTAVAKVLLEESGVLAKSAVQDMQDGQGRTALLLAVENGEREIVAMLLQREARPLSMAVANGDEAIVEMLLRHPGADVAFVGGQGRSLLKLATQSGSKEVAWQILQHEQEKGFQERMISEDVDLLI
Cc_FRD24|FRD24_002966-T1	MDKEKVDKLRQLEKDLGGGKPYMRISDDTTEPNSELAKRHGEALADILGHDLHIDWPDQDKHWKAYQARSDQKHQTGHGEPLHGTTEDQPEHVSTDTVWLRRAILTSRALQYL
Cc_FRD24|FRD24_003015-T1	MSGYFCPYERMRLEAPPNVRTELLDHVNDDSCFDLCMAYVYDRQLRMLYAASGDTRRPSDSSNAALYKVERYYGEYYGLYLARVRREVRMHRATRYAAYDKPPATMTAVSAVTLLLSPEWKPVADAIVADRLAEINADIAGEDPTAVDTPMLDLIDAIAEHEPVCFPAGVLVETIEFYAARHQMPRRLNEWSLIDQVAARREFYLAFRMERDMQNLDSCCLGSTLLHPISVVMRGIIESNFTAWCWDDDGNCLRSIMEHDENCQHGQGRFRPARDLQK
Cc_FRD24|FRD24_003052-T1	MSIVATMLDLSVGLARIAERASLEQRRPREQRQVRARNALQQQLDNLFPTGRACSMECRFAGAERWVRPMGQVKCRFAGIGDDGDVASLVEWLLHQGDIDAGRRGKGRTSFVQ
Cc_FRD24|FRD24_003083-T1	MILKPSWLVPAPGDSQSDPIEADLTATGQSKLPCDADCCAILYLGASNVFQRVTIRTVGRNLQEPNFNSPEEFPFASTSQGGAGAYLIPVNIASQSAQGDVLSTFLRRNKINMFDPTSNDLKAADGI
Cc_FRD24|FRD24_003089-T1	MKFSKTVALVLASTASLVAGAPASVARRDGIDIADSAVGLANSIVGGQGDKIAQSAVDLASSIQGNNNKDVENSKGNDGADANDAPGASKDKQGSGDNIADSAAGLANSIQGGDGIDIAESALGLASSIVGSIGI
Cc_FRD24|FRD24_003103-T1	MIASRFGRKERVQLEARERQERLSEVKKAIAWTQELSASSFRDDLQGYLHDVESFIQEKPSYVEVVAAPGQEETVEERERLDRVSWQGSAPLDEAVAAYNAMLWVWA
Cc_FRD24|FRD24_003138-T1	MNSTAPPTINGLRNDATTISVIILVPRDKTREMLVQELFLWHFGSEAPCVVQRCRIDGPEPYMDNVNAVEMVLEFVGKSAADRYFEEMIPQLEASGYELGPLQPSTGEE
Cc_FRD24|FRD24_003230-T1	MSTISIDAVVNQMKRNPVRKVSTWKEHDILDRSLFSIVMRAVEEGGHTSQHFFTTGARQREPSYNKLAGRDFRGPIAHGVPFTQWNWMKDICALLQVEWPTGAPACPPDLQGPPDYAYTTVRRFGRKRTLRDRRERKGDIKKQAELRAQATQLEEDPVAQGKQPLVGHESTAARPMSAIWQYLKVANFQPDDLTAPGLSRDQLVPFDLVFPRERSWVVCWDACVDKFEQEVLPDVVCVEAHALPEGYYKLLVSQRAGSKHSIGNAKAVLDCWSNLRRWIRILSSSGRVCSVVEFFSQGLPERKESV
Cc_FRD24|FRD24_003232-T1	MYITNSTTIIRQVRKNPVPYKAGWRDDEIIDKALFDLVMEKLRVAGYTREHLDPVAAELRVKVYDMTMGADIFTARPAVGTRHLQWQWMRAACEHFGVERPSDETLPSVLLAPADLGYTSRYCEFRREAAVQEILKKRAAEAEMDRPSKSIKTESAPGPPESRELTTPTSLPVRPSASESAPAAEPETTAGADTIAAEEPAQPRSLSEELDEQHAQIQATQARAPMQDIPMSEIWSLMMGTMPYKPVRPATPSLAPDTYKPFDILFPSGRSWAACWDGAPSDYFKFNLSDAVRVREHPLGQGYYKIEVSQRAGTRCSLGNAEDVFNCWHKLQEWSRALFCGDKDIPIDVFFKKVHHETAAARRADYSRLDMVRACAANV
Cc_FRD24|FRD24_003233-T1	MSRNTGRGQKRRRTDAGSSDDDAIGQSSAQSSNHGLPKSVEKAMNSFLETFMHSVIKPGGKAMKRRQNRTPGLPPTSRPADWTDDLEEVANEEWKRTKSGWDIAPGSVSSVYSKLYKFKTRSNTYRLPPGAALPGLAIKYAVCLRTNDQRQWESESTDPFVLKFIKAAQDGVAKKRAHAKARAAHFKTGAYMLMYSLSNVFAALEKVVKIPATVHKANKHDYYYVGLNDLDNLIYALDSMVDPETQLPNLSAEALRATALVTRPTQCLPRGKENALAYHAEVMLEEKRRIIQYDLAHNRATARPQNRQQSQARTLTQARTQPQGRHSPQPQRRPTIINVELLSPDTPSYRDDDDSGDSDDSDDSNTRADQFLNQETFNNSVDDDDDDEDGDGMIGLSQD…
Cc_FRD24|FRD24_003257-T1	MQQAYPIWNLNQVPPALQGQQHTEMQNLAGRLQAPRQPAQYQATAAYQQRMRMQQQGTQQPAQYHAIAAYEQRMRSQQQAGADQITHQQVADVDWFGETLSPNEYLMAEAGQQSAQDQAQGPPGHLQLQNQRSSRYIGVVPPGFPPPPQNQHATQHLAQGPLGFPPPQQRQVAVPRQMPPPPPENTAELLRPLSPPDLAELKDATVRVQLRAQVPRVSLEARIAGSHHRRPMYEIAQEHTHFLEAKASELESALRLTTKALKFEQQQAMLLAFSVDQQAMQEQAAS
Cc_FRD24|FRD24_003266-T1	MQYKYFLSLFAICISAASSACRCAKYEFLAIPRAAAPEQSHDQACSSYQLIDARGTLEPQGTSLMFQLAVQRILANTTNTTSHSVVYPAGLDQNITLGSNYLAQTIRNGLQKCPDQKYLLFGYSQGASVVLAGLQELGASEADAVMSVTLVGNPFRIPGRLSNVNREGNHDNRTAYGRFADQAEKTNVPFRC
Cc_FRD24|FRD24_003283-T1	MSLQELPFDLLHQIWRLASPYDFEACALTCKSLHASAQPLLQRHNALRKQYRSFRLPKGNKRTEDASLEPCTLPQLLFDIAADPVIAEYIVHVDLEHRQGLKSSRLVYKEENDWQVVVRAGLEAHSDALLQLMGGSPFFAQLNLAPSRILDWFNCILLESAYFDNGPDIDFAAAFLLSLLPNLQTLALSHHWMVMTVGPDPEGADIYYSDEDDDDIEGKPVMLAKKTAPLVRKFIHCMVEQANRDDLTGQPLSKLQTLLPTWAVDTQFGYRLGSIFPFLTLKSLRRVFYDFGTLDVEDFPSAADDDNASAGDDDDDNNDDDVSDEGEEEHASEDAGDDALDEEDKQDDEVDEGDTVEDEWRSTEIDPQYDPRYDTLGANVEHMVLDHCVITPAACQLFF…
Cc_FRD24|FRD24_003285-T1	MKSVILATISLALCYFAGVAALPVARGVAGRDSNTDGQPPWGIKTSNEESKRGQAPWGIKTSAEPQDGGDDDGQPPWGIKGSDESKDGDDDDGQPPWGIKSSDDPESDN
Cc_FRD24|FRD24_003298-T1	MAPPATGKRAGIPDDGDAANGDARSSKRTRTSDDATSADTVMSASASETAAPSDSRERITNVDPGCSYPETMPPAVSGKTGEDTVFPLDRRPIRPVPASQRTVGPNLTKEGWQGGQPYPSGFSAWLFDACVKYFTAPINRDLRQELLSRYSARGGLSTNQRLEGASNASIKPALSTYAEFLRPQQAHQNPPFMAGLLGFSSVGALFAFMDLDLARILAPAAEVLFDSNSSMLTSYASVMAALDKIAKTDGKSINTLQSTVGCVMLENSTGIPIIRNDTSLGTRIHKAATLFVALYRIITFFPVRFPDRGKPHPSAIFGFHPNAWSAAYLLVAAFKSRRGKNLGKLNVPTYSRAGVRASEPFRLGPITLQESDGSVQPEEVTPLRVATGRETIPMQNIEV…
Cc_FRD24|FRD24_003302-T1	MPDPGSSSTLLCASPGGGAARWDLATGVEVGTAEESDEDNDEDNDNKSEGELAPTVSDDRDLPSAVLWSCAVNAGRHRLIALSTHDRPYRSVFHYGAQLQLLSLTDLDIAVLPRAVTARVKLLLGAMGNNTLLFLGVDGWIQSYDLSPHLRPPRSGSPVMREDSVTRHFYVPKNWLNHPRAHLISIAGNGMLLCPVQGGVAIVKNGLRI
Cc_FRD24|FRD24_003323-T1	MQTKLISIWERSTAYYCAHLRDSDRIRMQQVQSQQELLGNIRSLKVKYSKVRVSQALDKAETFAAYITAFTKIIDIFIPTDPRITALLWGPIALILQVEEALQPEVPATSLRAAGLFGLGGAGKTQIALEFAYRHAKDYDAIFWFHAETETKLIESLRGHLRAFESESEYLALPNITLFEMFHKLLMTVSNTVTTRSQELAHDFGSVCLEVPLFTQAESSDFLMHFNKSADASVHGELQTVSDIATRLGCLPLALNQIGAYVRNTATSYQAFLQFYNDFDTNLLFYSQPLTAAYENSLQNTWTISLSTMEKDAKAFMETLSLFDPDGVPLALLECGDKEAK
Cc_FRD24|FRD24_003328-T1	MNLDGMLRDPGYFNILARGFPHSAPAPPHDRNYALETLLAVAVCQPNMVHEVVWTTLRCIPRVWGPSNTFGEFLQGVEQQPLSAREEALLSGMAERQLAFWYKEDPSQVRRFYDEDLNDRYLSPEPATNASSTGGS
Cc_FRD24|FRD24_003331-T1	MHFFIILLSAALGTTLAAPVADLPSADAAKRSPQFDFGGDPFNQGGGGFGGDPFSQGAGGGFGSDPFGQGAGGGFGGDPFGQGAGGGFGGDPFSQGAGGGFGGDPFSQGGGGGFGGDPFGQSGGGFGGFAKKKL
Cc_FRD24|FRD24_003351-T1	MPAVLDFAAVASASVARAISSASAAASDDALSQGDIFGMFLTLCVCLVAQPSGSLLYRPWSLPIWRLNPLASLAEAMLIAYCFAVHILFVLLDGISTPTDPHATDRWQRSLSRMRLFYHHFVAEMHAVAAALLLIRSDMNRTEGTPADMVDEMIAKGLFDESSGNDEDEEEDEAQDASQVQAQNGDLGHGVDDADDVDGVSAFNESVRSESGPAQDAGQEEPYLFALRAAMLPGLRPAPPWTPPLLFYVAAGLGPGERAADLGTSNGAADVSAKADADAGAPCSTALRHALGAGVIAHREFTVQAATVLSILSITAKLFTSSLPAPLQICGLSMLAGWIAVQVTLVIFHAGHVDGTRMRHISRKVRDLQFLYRPPETNEALMLSFTLPWLCALIPVAYP…
Cc_FRD24|FRD24_003369-T1	MRILPLGDSITKGNGAKDGNGYRKRLRDKISDTSHFKVDMIGTLQSGSMPDNDHEGHSGEYLHQIAGYWQAPSKAQPNVVLVHAGTNNMDKELDLDKAPQLMESIIDGILEKLPDTVVLVAPVIWANDPRMQHNTDQFNQQLESIVTQRQNSGKHLLSVPISITKQDLWDKKHPNDIGYEKMAAAWYNAILDSHERGWLKAPKHVDADSLPGLGLGWGGSNSDGGGPSGCKGGNWKRVGSVFDDFRLWAPVNDAFTAPAGTNRSNIILADINNDGAADVMIVDSRGNVQAFVKVKESGTWTALGYIHPQWKDVTGDMVRMADVDNDGHADMIVVYSDGAAKVWKNTGGGKAFEAMDSKWATGLEARDKIRFQDMDGDGYADYVVLYDGGSVKWARNTHN…
Cc_FRD24|FRD24_003383-T1	MSSGKEPKAAANPTTVWNYGEPKASWEKARIYYHEYTRGGRRHIEEEEQYTSSTRDERLHVTLKKHYTSSRGPSQQEQQFYDDERRRKEEEKRADKEKDLGREEDKQRAQRACDDEPRRNETERAQQSFHQDDRHGWSSSRRRRDGREPRGSSSSQYYYTMPGPSNNSHRGGGREGYSPGWAPPPPCPTPPPAMGPGSEDYEVDVEQSVTGSELGRGYKTYTEKEYQEERKEGDERVVYSGRASWSSWLMAVKKVLLGDT
Cc_FRD24|FRD24_003395-T1	MLELFAIHGHGRVMHSAIEHQKLEAVKMLVGLGLDPFRSIKDGPVYFKTPLCLAIEKNAKEILEYFLQLEGVEESLNKTALSFTGTLSGFFDTPLVTAIKESNKPYEMTETLLEAGAKVTFAGMTGTSPLQAAVEKGCEKHNKSGYNEAIYVDLALKLIERGANPNERGRRLQSIEPQYRGMKHYGERHIGTIVNHGATPAATAAAKGHFKMLEKMHGAKPIEWDSKETDCSLLACLLRMEPSPEDEVPKSSLLSWLIDQKGSELADKSLKRPCPDLNQIYKVTDTIERDLNYLSQYMGQNGYKMRWAVLGPPIFIAIAAGELATVELLVNTGKIPTDIKDRDNHTALWAAWKLQLGEIYKFLLEKGFEVPPRKTAKIS
Cc_FRD24|FRD24_003404-T1	MFYNNNATDLTFNCDVKPNTDVSGIGARGAIYVQAILSILTLMFGISPDDVLLTTLSVQMTAGALIVSGYLDTSIDVPHTIIASQLAVLLSACRITSYDIPDDDDAHSPKALSRLWLLDLFCRPVLLAFNMQIWASIRYLQQHPSQCPDGFGRWTFFSKVDLRTASTSTMVAFVYCILDIVWEAGRYAAEWRRIWHLAKQNQQTRYASIPQNAQRNDRRCYSAAQNQQARQTKVPTETLHKDPRFEMSVLALNCPKLPESWTFKASLAFKVLLTVYTITVVESTISDNNLDTGEDVWTFGQVFALMNMCSMLAATVTAFWNRYHVWISSHLVRSILITVYFGVLCLAIPTYLVPMARAWRAQDPGMTFAGSIMSAGLFGLVIICPIGVMIIWFFGVFMW…
Cc_FRD24|FRD24_003417-T1	MADDPPIVLPEDVTNEPAVLRPEKVAHQLAISSPQDVTNEPAVPRPEKVDPAPEITPSEITPSEITPSVIADTGPSRTTTDYDSDRPVPSESSSDSEGNAEPRTDANVEGLRNHLRSLPKYTGSYATAAMAEENPRAFMKVLARDFERKRLFVCCDGTWNNAAGTDAPTTNVAKLANAVSKVADDFHFPVGPEMRRTQTRDDQRYGVVRQLVYYSSGVGTQSSLAVDSLLSGAFGKGSNHSRPDIVECSNRAKELMPTS
Cc_FRD24|FRD24_003427-T1	MSGEAVEKASAHAGMRKRLKAFLPRRFLLPSRAAQPSTAPPIPRAETGDDSSHDAQSVKASGESENGIAQIWDEAWTSIQSQEPDLVARYQRYLLAQDGPDATLDTLQLSGKERREKLLRTADLMVTTAKAKLEADGSFNSTVKRVVEATVATLIKGTGIVAAIASTEPHAALVWTGLSAILPLLLNPRKEQTAALQGFADATRILCRFTLIESDLFNSSSTQSLSDSELVQLKNQLCTYLIQLYAMIIKLQIRLVLRYDRAGVTRIFRDVVQADDWEPLVKSIKELEEANFRDIRVIGQHVLLRVQAVIEQQGQQITVGFAEMSKRLQDLEQGIDNINLQNTAGKNNIEDSNCVNAFDTGINYVLQKDRNGICAPDTGQWLFHHLEYEAFQSIRGPQL…
[truncated: 589 more rows]

## Sheet: C__fumosorosea
Cluster ID	Number of Proteins in cluster	Swiss-Prot Hit	GO Annotation	Members of Cluster
cluster12198	2	B8FC91	GO:0000166; F:nucleotide binding; IEA:UniProtKB-KW	Cf_2679|OAA72351.1;Cf_grCorFumo1|OY7_004803-T1
[truncated: 609 more rows]

## Sheet: C__javanica
Cluster ID	Number of Proteins in cluster	Swiss-Prot Hit	GO Annotation	Members of Cluster
[truncated: 733 more rows]

[truncated: 4 more sheets: C__militaris, E__festucae, M__brunneum, T__reesei]
