# Supplementary material for: Discovery of a fungal Tc toxin complex and functional mycoserpin through a novel two-by-two comparative genomics approach
Source: Front Cell Infect Microbiol. 2026 May 22;16:1800461. doi: 10.3389/fcimb.2026.1800461 (PMC13236867; doi:10.3389/fcimb.2026.1800461)
Supplement: Supplementary file 3 [file Table3.xlsx]

## Sheet: Summary-Unique_Strain_Clusters
Strain	Number of self-clusters unique to strain
Bbassiana_JEF350	21
Cjavanica_Apopka97	17
Ccateniannulata_MBC234	11
Mbrunneum_ARSEF4556	9
Ccateniannulata_FRD24	7
Cjavanica_IJ2G	6
Cfumosorosea_grCorFumo1	5
Bbassiana_ERL836	5
Efestucae_Fl1	4
Efestucae_RoseCity	3
Cfumosorosea_ARSEF2679	2
Cmilitaris_CM01	1
Treesei_QM6a	1
Cmilitaris_ATCC34164	0
Mbrunneum_ARSEF3296	0
Treesei_CBS999	0
These hits represent self-clusters that formed uniquely between proteins from an individual strain and weren't present in the other strain of the same species used in the two-by-two approach

## Sheet: Strain_Cluster_members
Cjavanica_Apopka97 Self Clusters
Cluster ID	Number of Proteins in cluster	Swiss-Prot Hit	GO Annotation	Members of Cluster
cluster10203	4	N/A	N/A	Cj_Apopka97|V2A60_002372-T1;Cj_Apopka97|V2A60_002403-T1;Cj_Apopka97|V2A60_008710-T1;Cj_Apopka97|V2A60_008759-T1
cluster10204	4	Q4WPP6	GO:0090374; P:oligopeptide export from mitochondrion; IBA:GO_Central	Cj_Apopka97|V2A60_002377-T1;Cj_Apopka97|V2A60_002394-T1;Cj_Apopka97|V2A60_008719-T1;Cj_Apopka97|V2A60_008749-T1
cluster10934	3	N/A	N/A	Cj_Apopka97|V2A60_000368-T1;Cj_Apopka97|V2A60_003786-T1;Cj_Apopka97|V2A60_008039-T1
cluster10941	3	N/A	N/A	Cj_Apopka97|V2A60_002373-T1;Cj_Apopka97|V2A60_002402-T1;Cj_Apopka97|V2A60_008711-T1
cluster12233	2	N/A	N/A	Cj_Apopka97|V2A60_000370-T1;Cj_Apopka97|V2A60_003788-T1
cluster12234	2	N/A	N/A	Cj_Apopka97|V2A60_000379-T1;Cj_Apopka97|V2A60_003796-T1
cluster12236	2	P49374	GO:0008643; P:carbohydrate transport; IEA:UniProtKB-KW	Cj_Apopka97|V2A60_000395-T1;Cj_Apopka97|V2A60_008790-T1
cluster12266	2	N/A	N/A	Cj_Apopka97|V2A60_002333-T1;Cj_Apopka97|V2A60_008655-T1
cluster12267	2	N/A	N/A	Cj_Apopka97|V2A60_002340-T1;Cj_Apopka97|V2A60_008662-T1
cluster12268	2	N/A	N/A	Cj_Apopka97|V2A60_002341-T1;Cj_Apopka97|V2A60_008663-T1
cluster12269	2	N/A	N/A	Cj_Apopka97|V2A60_002343-T1;Cj_Apopka97|V2A60_008669-T1
cluster12270	2	N/A	N/A	Cj_Apopka97|V2A60_002351-T1;Cj_Apopka97|V2A60_002422-T1
cluster12271	2	N/A	N/A	Cj_Apopka97|V2A60_002355-T1;Cj_Apopka97|V2A60_002418-T1
cluster12273	2	N/A	N/A	Cj_Apopka97|V2A60_002385-T1;Cj_Apopka97|V2A60_008727-T1
cluster12274	2	N/A	N/A	Cj_Apopka97|V2A60_002397-T1;Cj_Apopka97|V2A60_008716-T1
cluster12275	2	Q96JX3	GO:0008654; P:phospholipid biosynthetic process; IEA:UniProtKB-KW	Cj_Apopka97|V2A60_002427-T1;Cj_Apopka97|V2A60_005898-T1
cluster12379	2	N/A	N/A	Cj_Apopka97|V2A60_007684-T1;Cj_Apopka97|V2A60_008453-T1
Cjavanica_IJ2G Self Clusters
Cluster ID	Number of Proteins in cluster	Swiss-Prot Hit	GO Annotation	Members of Cluster
cluster9703	5	N/A	N/A	TQW01597.1;TQW01747.1;TQW01856.1;TQW01857.1;TQW01886.1
cluster12465	2	N/A	N/A	TQW01364.1;TQW10580.1
cluster12466	2	N/A	N/A	TQW01427.1;TQW01493.1
cluster12468	2	N/A	N/A	TQW01457.1;TQW01667.1
cluster12469	2	N/A	N/A	TQW01487.1;TQW06488.1
cluster12470	2	N/A	N/A	TQW01680.1;TQW01773.1
Cfumosorosea_ARSEF2679 Self Clusters
Cluster ID	Number of Proteins in cluster	Swiss-Prot Hit	GO Annotation	Members of Cluster
cluster12025	2	N/A	N/A	OAA34002.1;OAA39761.1
cluster12040	2	N/A	N/A	OAA45716.1;OAA50231.1
Cfumosorosea_grCorFumo1 Self Clusters
Cluster ID	Number of Proteins in cluster	Swiss-Prot Hit	GO Annotation	Members of Cluster
cluster6	93	N/A	N/A	OY7_005426-T1;OY7_005427-T1;OY7_005426-T1;OY7_005427-T1;OY7_005428-T1;OY7_005429-T1;OY7_005430-T1;OY7_005431-T1;OY7_005432-T1;OY7_005433-T1;OY7_005434-T1;OY7_005435-T1;OY7_005436-T1;OY7_005437-T1;OY7_005438-T1;OY7_005439-T1;OY7_005440-T1;OY7_005441-T1;OY7_005442-T1;OY7_005443-T1;OY7_005444-T1;OY7_005445-T1;OY7_005446-T1;OY7_005447-T1;OY7_005448-T1;OY7_005449-T1;OY7_005450-T1;OY7_005451-T1;OY7_005…
cluster10183	4	N/A	N/A	OY7_005423-T1;OY7_005490-T1;OY7_006635-T1;OY7_008094-T1
cluster10922	3	N/A	N/A	OY7_005394-T1;OY7_007809-T1;OY7_008095-T1
cluster12223	2	N/A	N/A	OY7_003063-T1;OY7_008106-T1
cluster12224	2	N/A	N/A	OY7_003091-T1;OY7_004391-T1
Cmilitaris_ATCC34164 Self Clusters
Cluster ID	Number of Proteins in cluster	Swiss-Prot Hit	GO Annotation	Members of Cluster
No self clusters
Cmilitaris_CM01 Self Clusters
Cluster ID	Number of Proteins in cluster	Swiss-Prot Hit	GO Annotation	Members of Cluster
cluster12850	2	N/A	N/A	EGX89136.1;EGX91922.1
Ccateniannulata_FRD24 Self Clusters
Cluster ID	Number of Proteins in cluster	Swiss-Prot Hit	GO Annotation	Members of Cluster
cluster9338	6	N/A	N/A	FRD24_010557-T;1FRD24_010731-T1;FRD24_010779-T1;FRD24_010815-T1;FRD24_010821-T1;FRD24_010847-T1
cluster9339	6	N/A	N/A	FRD24_010560-T1;FRD24_010734-T1;FRD24_010782-T1;FRD24_010812-T1;FRD24_010824-T1;FRD24_010850-T1
cluster9653	5	N/A	N/A	FRD24_010625-T1;FRD24_010635-T1;FRD24_010742-T1;FRD24_010760-T1;FRD24_010767-T1
cluster10848	3	N/A	N/A	FRD24_010684-T1;FRD24_010688-T1;FRD24_010737-T1
cluster11993	2	N/A	N/A	FRD24_010580-T1;FRD24_010650-T1
cluster11994	2	N/A	N/A	FRD24_010585-T1;FRD24_010594-T1
cluster11998	2	N/A	N/A	FRD24_010697-T1;FRD24_010762-T1
Ccateniannulata_MBC234 Self Clusters
Cluster ID	Number of Proteins in cluster	Swiss-Prot Hit	GO Annotation	Members of Cluster
cluster10131	4	Q2VF18	GO:0006396; P:RNA processing; IEA:InterPro	CcateniannulataMCB234_010203-T1;CcateniannulataMCB234_010586-T1;CcateniannulataMCB234_011333-T1;CcateniannulataMCB234_011452-T1
cluster10879	3	N/A	N/A	CcateniannulataMCB234_009273-T1;CcateniannulataMCB234_011175-T1;CcateniannulataMCB234_011246-T1
cluster10883	3	N/A	N/A	CcateniannulataMCB234_009985-T1;CcateniannulataMCB234_011084-T1;CcateniannulataMCB234_011125-T1
cluster10887	3	N/A	N/A	CcateniannulataMCB234_010892-T1;CcateniannulataMCB234_011229-T1;CcateniannulataMCB234_011270-T1
cluster12003	2	N/A	N/A	CcateniannulataMCB234_002017-T1;CcateniannulataMCB234_010116-T1
cluster12007	2	N/A	N/A	CcateniannulataMCB234_007262-T1;CcateniannulataMCB234_009133-T1
cluster12015	2	N/A	N/A	CcateniannulataMCB234_009913-T1;CcateniannulataMCB234_011139-T1
cluster12016	2	N/A	N/A	CcateniannulataMCB234_010590-T1;CcateniannulataMCB234_010604-T1
cluster12020	2	P45046	GO:0015614; F:D-xylose-importing ATPase activity; IEA:UniProtKB-UniRule	CcateniannulataMCB234_011173-T1;CcateniannulataMCB234_011444-T1
cluster12022	2	P03567	GO:0039684; P:rolling circle single-stranded viral DNA replication; IDA:UniProtKB	CcateniannulataMCB234_011265-T1;CcateniannulataMCB234_011300-T1
cluster12024	2	N/A	N/A	CcateniannulataMCB234_011438-T1;CcateniannulataMCB234_011440-T1
Bbassiana_ERL836 Self Clusters
Cluster ID	Number of Proteins in cluster	Swiss-Prot Hit	GO Annotation	Members of Cluster
cluster11131	2	N/A	N/A	KAF1729844.1;KAF1730678.1
cluster11142	2	N/A	N/A	KAF1730100.1;KAF1730101.1
cluster11173	2	Q7S3C9	GO:0006569; P:tryptophan catabolic process; IEA:UniProtKB-UniRule	KAF1730584.1;KAF1732532.1
cluster11417	2	N/A	N/A	KAF1735428.1;KAF1735429.1
cluster11645	2	N/A	N/A	KAF1739841.1;KAF1739842.1
Bbassiana_JEF350 Self Clusters
Cluster ID	Number of Proteins in cluster	Swiss-Prot Hit	GO Annotation	Members of Cluster
cluster10747	3	Q8JZV7	GO:0019262; P:N-acetylneuraminate catabolic process; TAS:UniProtKB	Bb_JEF-350|KAH8716055.1;Bb_JEF-350|KAH8716056.1;Bb_JEF-350|KAH8716057.1 Bb_JEF-350|KAH8716055.1
cluster10748	3	N/A	N/A	Bb_JEF-350|KAH8716486.1;Bb_JEF-350|KAH8716487.1;Bb_JEF-350|KAH8716488.1 Bb_JEF-350|KAH8716486.1
cluster10754	3	N/A	N/A	Bb_JEF-350|KAH8719866.1;Bb_JEF-350|KAH8719867.1;Bb_JEF-350|KAH8719868.1 Bb_JEF-350|KAH8719866.1
cluster11650	2	N/A	N/A	Bb_JEF-350|KAH8707972.1;Bb_JEF-350|KAH8707973.1 Bb_JEF-350|KAH8707972.1
cluster11651	2	P78704	GO:0008270; F:zinc ion binding; IEA:InterPro	Bb_JEF-350|KAH8708314.1;Bb_JEF-350|KAH8708315.1 Bb_JEF-350|KAH8708314.1
cluster11652	2	N/A	N/A	Bb_JEF-350|KAH8709646.1;Bb_JEF-350|KAH8709647.1 Bb_JEF-350|KAH8709646.1
cluster11654	2	N/A	N/A	Bb_JEF-350|KAH8712351.1;Bb_JEF-350|KAH8712352.1 Bb_JEF-350|KAH8712351.1
cluster11659	2	N/A	N/A	Bb_JEF-350|KAH8713503.1;Bb_JEF-350|KAH8715477.1 Bb_JEF-350|KAH8713503.1
cluster11660	2	N/A	N/A	Bb_JEF-350|KAH8713518.1;Bb_JEF-350|KAH8713519.1 Bb_JEF-350|KAH8713518.1
cluster11661	2	N/A	N/A	Bb_JEF-350|KAH8713566.1;Bb_JEF-350|KAH8715401.1 Bb_JEF-350|KAH8713566.1
cluster11662	2	N/A	N/A	Bb_JEF-350|KAH8713581.1;Bb_JEF-350|KAH8715294.1 Bb_JEF-350|KAH8713581.1
cluster11663	2	N/A	N/A	Bb_JEF-350|KAH8713606.1;Bb_JEF-350|KAH8715267.1 Bb_JEF-350|KAH8713606.1
cluster11667	2	N/A	N/A	Bb_JEF-350|KAH8714913.1;Bb_JEF-350|KAH8715450.1 Bb_JEF-350|KAH8714913.1
cluster11668	2	N/A	N/A	Bb_JEF-350|KAH8715130.1;Bb_JEF-350|KAH8715131.1 Bb_JEF-350|KAH8715130.1
cluster11669	2	N/A	N/A	Bb_JEF-350|KAH8715260.1;Bb_JEF-350|KAH8715262.1 Bb_JEF-350|KAH8715260.1
cluster11674	2	N/A	N/A	Bb_JEF-350|KAH8715644.1;Bb_JEF-350|KAH8718128.1 Bb_JEF-350|KAH8715644.1
cluster11675	2	N/A	N/A	Bb_JEF-350|KAH8716152.1;Bb_JEF-350|KAH8716153.1 Bb_JEF-350|KAH8716152.1
cluster11676	2	N/A	N/A	Bb_JEF-350|KAH8717380.1;Bb_JEF-350|KAH8717381.1 Bb_JEF-350|KAH8717380.1
cluster11678	2	N/A	N/A	Bb_JEF-350|KAH8717992.1;Bb_JEF-350|KAH8717993.1 Bb_JEF-350|KAH8717992.1
cluster11681	2	N/A	N/A	Bb_JEF-350|KAH8720262.1;Bb_JEF-350|KAH8720263.1 Bb_JEF-350|KAH8720262.1
cluster11682	2	N/A	N/A	Bb_JEF-350|KAH8721046.1;Bb_JEF-350|KAH8721047.1 Bb_JEF-350|KAH8721046.1
Mbrunneum_ARSEF3296 Self Clusters
Cluster ID	Number of Proteins in cluster	Swiss-Prot Hit	GO Annotation	Members of Cluster
No self clusters
Mbrunneum_ARSEF4556 Self Clusters
Cluster ID	Number of Proteins in cluster	Swiss-Prot Hit	GO Annotation	Members of Cluster
cluster9037	7	N/A	N/A	Mb_4556|QLI64738.1;Mb_4556|QLI67112.1;Mb_4556|QLI68250.1;Mb_4556|QLI71791.1;Mb_4556|QLI72536.1;Mb_4556|QLI73646.1;Mb_4556|QLI73732.1 Mb_4556|QLI64738.1
cluster11094	3	N/A	N/A	Mb_4556|QLI66277.1;Mb_4556|QLI73928.1;Mb_4556|QLI74795.1 Mb_4556|QLI66277.1
cluster14297	2	N/A	N/A	Mb_4556|QLI63761.1;Mb_4556|QLI74645.1 Mb_4556|QLI63761.1
cluster14298	2	Q05424	GO:0034307; P:regulation of ascospore formation; IEA:EnsemblFungi	Mb_4556|QLI64263.1;Mb_4556|QLI67134.1 Mb_4556|QLI64263.1
cluster14299	2	N/A	N/A	Mb_4556|QLI64780.1;Mb_4556|QLI68319.1 Mb_4556|QLI64780.1
cluster14301	2	N/A	N/A	Mb_4556|QLI70094.1;Mb_4556|QLI71556.1 Mb_4556|QLI70094.1
cluster14302	2	N/A	N/A	Mb_4556|QLI70179.1;Mb_4556|QLI71339.1 Mb_4556|QLI70179.1
cluster14304	2	N/A	N/A	Mb_4556|QLI70738.1;Mb_4556|QLI71049.1 Mb_4556|QLI70738.1
cluster14305	2	P15578	GO:0042773; P:ATP synthesis coupled electron transport; IEA:InterPro	Mb_4556|QLI74836.1;Mb_4556|QLI74837.1 Mb_4556|QLI74836.1
Efestucae_Fl1 Self Clusters
Cluster ID	Number of Proteins in cluster	Swiss-Prot Hit	GO Annotation	Members of Cluster
cluster11030	3	N/A	N/A	QPH05762.1;QPH05773.1;QPH05782.1
cluster12867	2	N/A	N/A	QPG93799.1;QPG93841.1
cluster12962	2	N/A	N/A	QPG98244.1;QPG98255.1
cluster13066	2	N/A	N/A	QPH12611.1;QPH16348.1
Efestucae_RoseCity Self Clusters
Cluster ID	Number of Proteins in cluster	Swiss-Prot Hit	GO Annotation	Members of Cluster
cluster7432	12	N/A	N/A	Ef_RoseCity|EfestucaeRoseCity_000019-T1;Ef_RoseCity|EfestucaeRoseCity_002450-T1;Ef_RoseCity|EfestucaeRoseCity_002545-T1;Ef_RoseCity|EfestucaeRoseCity_003851-T1;Ef_RoseCity|EfestucaeRoseCity_003933-T1;Ef_RoseCity|EfestucaeRoseCity_004274-T1;Ef_RoseCity|EfestucaeRoseCity_005088-T1;Ef_RoseCity|EfestucaeRoseCity_005329-T1;Ef_RoseCity|EfestucaeRoseCity_005486-T1;Ef_RoseCity|EfestucaeRoseCity_005926-T1…
cluster11039	3	P10978	GO:0015074; P:DNA integration; IEA:InterPro	Ef_RoseCity|EfestucaeRoseCity_000005-T1;Ef_RoseCity|EfestucaeRoseCity_005975-T1;Ef_RoseCity|EfestucaeRoseCity_006032-T1 Ef_RoseCity|EfestucaeRoseCity_000005-T1
cluster13107	2	N/A	N/A	Ef_RoseCity|EfestucaeRoseCity_005981-T1;Ef_RoseCity|EfestucaeRoseCity_006974-T1 Ef_RoseCity|EfestucaeRoseCity_005981-T1
Treesei_CBS999 Self Clusters
Cluster ID	Number of Proteins in cluster	Swiss-Prot Hit	GO Annotation	Members of Cluster
No self clusters
Treesei_QM6a Self Clusters
Cluster ID	NumberOf proteins	Swiss-Prot Hit	GO Annotation
cluster15111	2	N/A	N/A	TreeseiQM6a_002959-T1;TreeseiQM6a_008332-T1
