# Supplementary material for: Discovery of a fungal Tc toxin complex and functional mycoserpin through a novel two-by-two comparative genomics approach
Source: Front Cell Infect Microbiol. 2026 May 22;16:1800461. doi: 10.3389/fcimb.2026.1800461 (PMC13236867; doi:10.3389/fcimb.2026.1800461)
Supplement: Supplementary file 5 [file Table5.xlsx]

## Sheet: Sheet1
Species	Cluster ID	Proteins in cluster	Swiss-Prot Hit (Entry - Species)	Swiss-Prot Hit Protein Name	GO Annotation	Members of Cluster	Function	Ref
B.bassiana	cluster11473	2	P96155 - Vibrio furnissii	Beta-hexosaminidase	GO:0000272; P:polysaccharide catabolic process; IEA:UniProtKB-KW	Bb_ERL836|KAF1736194.1; Bb_JEF-350|KAH8711778.1	Hydrolyzes aryl-N-acetyl-beta-D-glucosaminide (aryl-beta-GlcNAc), aryl-beta-GalNAc and chitin oligosaccharides	Keyhani et al., 1996
	cluster10670	3	A0A0B4GDU5 - Metarhizium brunneum	Scytalone dehydratase-like protein Arp1	GO:0006582; P:melanin metabolic process; IEA:InterPro	Bb_ERL836|KAF1733572.1; Bb_ERL836|KAF1738187.1; Bb_JEF-350|KAH8712333.1	Scytalone dehydratase-like protein; part of the Pks2 gene cluster that mediates the formation of infectious structures (appressoria), enabling these fungi to kill insects faster	Zeng et al., 2018
	cluster11588	2	A0A024FA41 - Lecanicillium sp	Fatty acid hydroxylase vlmA	GO:0009405; P:pathogenesis; IEA:UniProtKB-KW	Bb_ERL836|KAF1739130.1; Bb_JEF-350|KAH8720364.1	Fatty acid hydroxylase; part of the gene cluster that mediates the biosynthesis of verlamelin, a lipopeptide that exhibits antifungal activity against plant pathogenic fungi	Ishidoh et al., 2014
	cluster11353	2	I7LRH3 - Penicillium brevicompactum	Cytochrome P450 monooxygenase mpaDE	GO:0016114; P:terpenoid biosynthetic process; IEA:UniProtKB-UniPathway	Bb_ERL836|KAF1734326.1; Bb_JEF-350|KAH8709173.1	Cytochrome P450 monooxygenase; part of the gene cluster that mediates the biosynthesis of mycophenolic acid (MPA), the first isolated antibiotic natural product in the world obtained from a culture of Penicillium brevicompactum in 1893	Hansen et al., 2012
	cluster9087	6	P17635 - Oryctolagus cuniculus (Rabbit)	Dimethylaniline monooxygenase [N-oxide-forming]	GO:0070995; P:NADPH oxidation; ISS:UniProtKB	Bb_ERL836|KAF1732516.1; Bb_JEF-350|KAH8713540.1; Bb_JEF-350|KAH8713541.1; Bb_JEF-350|KAH8715427.1; Bb_JEF-350|KAH8715429.1; Bb_JEF-350|KAH8715496.1	Catalyzes the oxidative metabolism of numerous xenobiotics, including mainly therapeutic drugs and insecticides that contain a soft nucleophile, most commonly nitrogen and sulfur and participates to their bioactivation	Poulsen et al., 1986
C.cateniannulata	cluster10828	3	B1GVX7 - Botryotinia fuckeliana	Reducing polyketide synthase BOA6	GO:0009405; P:pathogenesis; IEA:UniProtKB-KW	Cc_FRD24|FRD24_009204-T1; Cc_MBC234|CcateniannulataMCB234_005637-T1; Cc_MBC234|CcateniannulataMCB234_005638-T1	Cytochrome P450 monooxygenase; part of the gene cluster A that mediates the biosynthesis of botcinic acid and its botcinin derivatives, acetate-derived polyketides that contribute to virulence when combined with the sesquiterpene botrydial. Botcinic acid and its derivatives have been shown to induce chlorosis and necrosis during host plant infection, but also have antifungal activities	Dalmais et al., 2011
	cluster10794	3	C8VJR7 - Emericella nidulans	Highly reducing polyketide synthase alnA	GO:0019748; P:secondary metabolic process; NAS:AspGD	Cc_FRD24|FRD24_004163-T1; Cc_FRD24|FRD24_004164-T1; Cc_MBC234|CcateniannulataMCB234_009446-T1	Highly reducing polyketide synthase; part of the gene cluster that mediates the biosynthesis of asperlin, a polyketide showing anti-inflammatory, antitumor and antibiotic activities	Grau et al., 2018
	cluster11787	2	D4ALG0 - Arthroderma benhamiae	LysM domain-containing protein ARB_05157	GO:0009405; P:pathogenesis; IEA:UniProtKB-KW	Cc_FRD24|FRD24_003435-T1; Cc_MBC234|CcateniannulataMCB234_002724-T1	Might have a role in sequestration of chitin oligosaccharides (breakdown products of fungal cell walls that are released during invasion and act as triggers of host immunity) to dampen host defense.	de Jonge & Thomma, 2009
	cluster11938	2	K0E4D9 - Aspergillus rugulosus	ABC transporter ecdL	GO:0042626; F:ATPase activity, coupled to transmembrane movement of substances; IEA:InterPro	Cc_FRD24|FRD24_008693-T1; Cc_MBC234|CcateniannulataMCB234_009760-T1	ABC transporter; part of the gene cluster that mediates the biosynthesis of echinocandin B, a fungal lipidated cyclic hexapeptide that acts as an antifungal agent	Cacho et al., 2012
	cluster11974	2	Q0C8A5 - Aspergillus terreus	FAD-binding monooxygenase trt3	GO:0016114; P:terpenoid biosynthetic process; IEA:UniProtKB-UniPathway	Cc_FRD24|FRD24_010108-T1; Cc_MBC234|CcateniannulataMCB234_000603-T1	FAD-binding monooxygenase; part of the gene cluster that mediates the biosynthesis of terretonin, a fungal meroterpenoid that acts as a mycotoxin	Matsuda et al., 2015
	cluster10850	3	Q2UPC0 - Aspergillus oryzae	ABC transporter aclQ	GO:0036246; P:phytochelatin 2 import into vacuole; IEA:EnsemblFungi	Cc_FRD24|FRD24_010701-T1; Cc_MBC234|CcateniannulataMCB234_011294-T1; Cc_MBC234|CcateniannulataMCB234_011387-T1	ABC transporter; part of the gene cluster that mediates the biosynthesis of aspirochlorine (or antibiotic A30641), an unusual halogenated spiro compound with distinctive antifungal properties due to selective inhibition of protein biosynthesis, and which is also active against bacteria, viruses, and murine tumor cells	Chankhamjon et al., 2014
	cluster11919	2	Q9C1B8 - Fusarium sporotrichioides	Acetyltransferase TRI7	GO:0016746; F:transferase activity, transferring acyl groups; IEA:UniProtKB-KW	Cc_FRD24|FRD24_008010-T1; Cc_MBC234|CcateniannulataMCB234_000191-T1	Acetyltransferase; part of the core gene cluster that mediates the biosynthesis of trichothecenes, a very large family of chemically related bicyclic sesquiterpene compounds acting as mycotoxins, including T2-toxin	Brown et al., 2001
C. fumosorosea	cluster12044	2	A1A653 - Ustilago maydis	Fe-regulated protein 8	GO:0009405; P:pathogenesis; IEA:UniProtKB-KW	Cf_2679|OAA52142.1; Cf_grCorFumo1|OY7_004342-T1	Protein of unknown function; part of the gene cluster that mediates the biosynthesis of siderophore ferrichrome A which is contributing to organismal virulence	Eichhorn et al., 2006
	cluster12069	2	D4ATD1 - Arthroderma benhamiae	Extracellular metalloprotease ARB_07495	GO:0009405; P:pathogenesis; IEA:UniProtKB-KW	Cf_2679|OAA53338.1; Cf_grCorFumo1|OY7_009518-T1	Secreted metalloproteinase that allows assimilation of proteinaceous substrates. Plays a pivotal role as a pathogenicity determinant during infections and contributes to the ability of the pathogen to persist within the mammalian host	-
C. javanica	cluster12303	2	Q4WB37 - Aspergillus fumigatus	Endo-chitosanase	GO:0000272; P:polysaccharide catabolic process; IEA:UniProtKB-KW	Cj_Apopka97|V2A60_003491-T1; Cj_IJ2G|TQW07355.1	Chitosanase catalyzing the endo-type cleavage of chitosan, the deacylated form of chitin. Chitosanase may be crucial in the degradation of the deacetylated portion of chitin in the fungal cell wall	-
	cluster12283	2	A0A0B4GDU5 -Metarhizium brunneum	Scytalone dehydratase-like protein Arp1	GO:0006582; P:melanin metabolic process; IEA:InterPro	Cj_Apopka97|V2A60_002564-T1; Cj_IJ2G|TQW06273.1	Scytalone dehydratase-like protein; part of the Pks2 gene cluster that mediates the formation of infectious structures (appressoria), enabling these fungi to kill insects faster	Zeng et al., 2018
	cluster12432	2	P29787 - Aedes aegypti (Yellowfever mosquito)	Trypsin 5G1	GO:0007586; P:digestion; IEA:UniProtKB-KW	Cj_Apopka97|V2A60_009506-T1; Cj_IJ2G|TQW02890.1	Major function may be to aid in digestion of the blood meal	-
	cluster12321	2	A0A024FA41 - Lecanicillium sp	Fatty acid hydroxylase vlmA	GO:0009405; P:pathogenesis; IEA:UniProtKB-KW	Cj_Apopka97|V2A60_004183-T1; Cj_IJ2G|TQW02342.1	Fatty acid hydroxylase; part of the gene cluster that mediates the biosynthesis of verlamelin, a lipopeptide that exhibits antifungal activity against plant pathogenic fungi	Ishidoh et al., 2014
	cluster12329	2	D4ALG0 - Arthroderma benhamiae	LysM domain-containing protein ARB_05157	GO:0009405; P:pathogenesis; IEA:UniProtKB-KW	Cj_Apopka97|V2A60_004542-T1; Cj_IJ2G|TQW03957.1	Might have a role in sequestration of chitin oligosaccharides (breakdown products of fungal cell walls that are released during invasion and act as triggers of host immunity) to dampen host defense	de Jonge & Thomma, 2009
C. militaris	cluster12609	2	D4ALG0 - Arthroderma benhamiae	LysM domain-containing protein ARB_05157	GO:0009405; P:pathogenesis; IEA:UniProtKB-KW	Cm_34164|ATY61439.1; Cm_CM01|EGX88794.1	Might have a role in sequestration of chitin oligosaccharides (breakdown products of fungal cell walls that are released during invasion and act as triggers of host immunity) to dampen host defense	de Jonge & Thomma, 2009
	cluster12808	2	D4ALG0 - Arthroderma benhamiae	LysM domain-containing protein ARB_05157	GO:0009405; P:pathogenesis; IEA:UniProtKB-KW	Cm_34164|ATY66588.1; Cm_CM01|EGX92283.1	Might have a role in sequestration of chitin oligosaccharides (breakdown products of fungal cell walls that are released during invasion and act as triggers of host immunity) to dampen host defense	de Jonge & Thomma, 2009
	cluster12700	2	Q01109 - Streptomyces hygroscopicus	Acetyl-hydrolase	GO:0017000; P:antibiotic biosynthetic process; IEA:UniProtKB-KW	Cm_34164|ATY64132.1; Cm_CM01|EGX93048.1	This protein removes the N-acetyl group from bialaphos as one of the final steps of biosynthesis of phosphinothricin tripeptide (PTT), also known as bialaphos (BA), a natural-product antibiotic and potent herbicide	-
	cluster12533	2	Q5BCG1 - Emericella nidulans	3'(2'),5'-bisphosphate nucleotidase	GO:0000103; P:sulfate assimilation; IBA:GO_Central	Cm_34164|ATY60005.1; Cm_CM01|EGX94992.1	Phosphatase that converts adenosine 3'-phosphate 5'-phosphosulfate (PAPS) to adenosine 5'-phosphosulfate (APS) and 3'(2')-phosphoadenosine 5'- phosphate (PAP) to AMP. May regulate the flux of sulfur in the sulfur-activation pathway by converting PAPS to APS	-
E. festucae	cluster12858	2	K3VH30 - Fusarium pseudograminearum	Bifunctional cytokinin biosynthesis protein	GO:0009691; P:cytokinin biosynthetic process; IEA:UniProtKB-KW	Ef_Fl1|QPG93509.1; Ef_RoseCity|EfestucaeRoseCity_006234-T1	Bifunctional cytokinine synthesis protein; part of the gene cluster that mediates the biosynthesis of cytokinins such as fusatin, fusatinic acids or 8-oxofusatin, known for their growth promoting and anti-senescence activities toward host plants	Sørensen et al., 2018
	cluster12856	2	L0MXJ3 - Phomopsis amygdali	O-acetyltransferase PaAT-1	GO:0016747; F:transferase activity, transferring acyl groups other than amino-acyl groups; IEA:InterPro	Ef_Fl1|QPG93497.1; Ef_RoseCity|EfestucaeRoseCity_006222-T1	O-acetyltransferase; part of the 2 gene clusters that mediate the biosynthesis of fusicoccins, diterpene glucosides that display phytohormone-like activity and function as potent activators of plasma membrane H+-ATPases in plants by modifying 14-3-3 proteins and cause the plant disease constriction canker	Noike et al., 2012
	cluster12924	2	Q9M0A7 - Arabidopsis thaliana	Gamma-glutamyl peptidase 1	GO:0019760; P:glucosinolate metabolic process; IDA:TAIR	Ef_Fl1|QPG95512.1; Ef_RoseCity|EfestucaeRoseCity_002730-T1	Involved in glucosinolate biosynthesis. Hydrolyzes the gamma-glutamyl peptide bond of several glutathione (GSH) conjugates to produce Cys-Gly conjugates related to glucosinolates. The gamma-Glu-Cys-Gly-GSH conjugates are the sulfur-donating molecule in glucosinolate biosynthesis. Can use the GSH conjugate of the camalexin intermediate IAN (GS-IAN) as substrate. Required for the biosynthesis of ca…	Geu-Flores et al., 2009 and 2011
M. brunneum	cluster13550	2	D4AM78 - Arthroderma benhamiae	Chitin deacetylase	GO:0000272; P:polysaccharide catabolic process; IEA:UniProtKB-KW	Mb_3297|KID72353.1; Mb_4556|QLI73828.1	Hydrolyzes the N-acetamido groups of N-acetyl-D-glucosamine residues in chitin to form chitosan and acetate	-
	cluster13612	2	Q7YTY6 - Drosophila melanogaster (Fruit fly)	Serine protease inhibitor 42Dd	GO:0002784; P:regulation of antimicrobial peptide production; IMP:FlyBase	Mb_3297|KID72914.1; Mb_4556|QLI63919.1	Serine protease inhibitor with activity toward trypsin. Involved in innate immunity to fungal infection by negatively regulating the Toll signaling pathway and suppressing the expression of the antifungal peptide drosomycin. May function specifically in the GNBP3-dependent beta-1,3-glucan branch of the Toll pathway	Fullaondo et al., 2011
	cluster13135	2	P37967 - Bacillus subtilis	Para-nitrobenzyl esterase	GO:0004104; F:cholinesterase activity; IEA:InterPro	Mb_3297|KID59640.1; Mb_4556|QLI70114.1	Catalyzes hydrolysis of several beta-lactam antibiotic PNB esters to the corresponding free acid and PNB alcohol
	cluster14106	2	A0MTQ2 - Sphingosinicella microcystinivorans	Beta-peptidyl aminopeptidase BapA	GO:0004177; F:aminopeptidase activity; IEA:UniProtKB-KW	Mb_3297|KID77867.1; Mb_4556|QLI67056.1	Beta-aminopeptidase that can cleave synthetic beta-peptides which consist of backbone-elongated beta-amino acid residues that are not processed by common proteolytic enzymes. Can cleave the beta-peptides beta-homoVal-beta-homoAla-beta-homoLeu and beta-homoAla-beta-homoLeu. S.microcystinivorans can degrade microcystin, a cyclic, toxic heptapeptide that contains beta-peptidic substructures	Geueke et al., 2006
	cluster13516	2	P29118 -Hapsidospora chrysogena	Alkaline proteinase	GO:0004252; F:serine-type endopeptidase activity; IEA:InterPro	Mb_3297|KID72141.1; Mb_4556|QLI63741.1	Alkaline proteinase	-
	cluster13582	2	Q03420 - Hypocrea atroviridis	Alkaline proteinase prb1	GO:0004252; F:serine-type endopeptidase activity; IEA:InterPro	Mb_3297|KID72707.1; Mb_4556|QLI72552.1	Serine protease, secreted specifically during the mycoparasitic process, which is involved in the degradation of phytopathogen cell walls, membranes and of the proteins released after lysis of the host	Abbas et al., 2022
	cluster13774	2	P16588 - Vibrio alginolyticus	Alkaline serine exoprotease A	GO:0004252; F:serine-type endopeptidase activity; IEA:InterPro	Mb_3297|KID74172.1; Mb_4556|QLI72509.1	Alkaline serine exoprotease A	-
	cluster14006	2	O31788 - Bacillus subtilis	Serine protease AprX	GO:0004252; F:serine-type endopeptidase activity; IEA:InterPro	Mb_3297|KID76099.1; Mb_4556|QLI71257.1	Serine protease AprX. Displays serine protease activity. Seems to have a broad substrate specificity	Kodama et al., 2007
	cluster14008	2	P06873 - Parengyodontium album	Proteinase K	GO:0004252; F:serine-type endopeptidase activity; IEA:InterPro	Mb_3297|KID76101.1; Mb_4556|QLI70809.1	Proteinase K. Hydrolyzes keratin at aromatic and hydrophobic residues	-
	cluster11068	3	E4USP0 - Arthroderma gypseum	Extracellular metalloprotease MGYG_03559	GO:0009405; P:pathogenesis; IEA:UniProtKB-KW	Mb_3297|KID65425.1; Mb_4556|QLI67239.1; Mb_4556|QLI69016.1	Secreted metalloproteinase that allows assimilation of proteinaceous substrates. Plays a pivotal role as a pathogenicity determinant during infections and contributes to the ability of the pathogen to persist within the mammalian host	-
	cluster13476	2	D4AL88 - Arthroderma benhamiae	Probable extracellular metalloproteinase 3	GO:0009405; P:pathogenesis; IEA:UniProtKB-KW	Mb_3297|KID70318.1; Mb_4556|QLI72662.1	Secreted metalloproteinase probably acting as a virulence factor	-
	cluster13926	2	C4JUE5 - Uncinocarpus reesii	Sphingomyelinase D	GO:0009405; P:pathogenesis; IEA:UniProtKB-KW	Mb_3297|KID75486.1; Mb_4556|QLI67481.1	Catalyzes the hydrolysis of sphingomyelin. Sphingomyelinases D are produced by some spider in their venoms, but also by arthropods such as ticks, or pathogenic bacteria and fungi. They might play a role in pathogenicity through different mechanisms, such as membrane destabilization and host cell penetration, but also pulmonary inflammation and cutaneous lesions	-
	cluster13941	2	P34024 - Listeria monocytogenes	1-phosphatidylinositol phosphodiesterase	GO:0009405; P:pathogenesis; IEA:UniProtKB-KW	Mb_3297|KID75638.1; Mb_4556|QLI68151.1	Cleaves glycosylphosphatidylinositol (GPI) and phosphatidylinositol (PI) anchors but not PI phosphates. Important factor in pathogenesis, PI-PLC activity is present only in virulent listeria species. It may participate in the lysis of the phagolysosomal membrane	Chen et al., 2009
	cluster13551	2	F1DBB4 - Penicillium brevicompactum	Type I acyl-CoA thioesterase mpaH	GO:0016114; P:terpenoid biosynthetic process; IEA:UniProtKB-UniPathway	Mb_3297|KID72361.1; Mb_4556|QLI73346.1	Type I acyl-CoA thioesterase; part of the gene cluster that mediates the biosynthesis of mycophenolic acid (MPA), the first isolated antibiotic natural product in the world obtained from a culture of Penicillium brevicompactum in 1893	Hansen et al., 2012
	cluster13703	2	Q0D1P7 - Aspergillus terreus	NAD-dependent epimerase/dehydratase terH	GO:0016491; F:oxidoreductase activity; IEA:UniProtKB-KW	Mb_3297|KID73822.1; Mb_4556|QLI63618.1	NAD-dependent epimerase/dehydratase; part of the gene cluster that mediates the biosynthesis of terrein, a fungal metabolite with ecological, antimicrobial, antiproliferative, and antioxidative activities	Zaehle et al., 2014
	cluster11073	3	S3D9F1 - Glarea lozoyensis	Highly reducing polyketide synthase gloL	GO:0016746; F:transferase activity, transferring acyl groups; IEA:UniProtKB-KW	Mb_3297|KID67762.1; Mb_4556|QLI72795.1; Mb_4556|QLI74252.1	Highly reducing polyketide synthase; part of the gene cluster that mediates the biosynthesis of pneumocandins, lipohexapeptides of the echinocandin family that prevent fungal cell wall formation by non-competitive inhibition of beta-1,3-glucan synthase	Chen et al., 2013
	cluster13711	2	G0R6S9 - Trichoderma reesei	Non-reducing polyketide synthase sor2	GO:0016746; F:transferase activity, transferring acyl groups; IEA:UniProtKB-KW	Mb_3297|KID73862.1; Mb_4556|QLI63539.1	Non-reducing polyketide synthase; part of the SOR gene cluster that mediates the biosynthesis of sorbicillinoids, a diverse group of yellow secondary metabolites that restrict growth of competing pathogenic fungi but not of bacteria	Wang et al., 2019
	cluster14158	2	A0A075TXZ3 - Penicillium expansum	Carboxylesterase patB	GO:0016787; F:hydrolase activity; IEA:UniProtKB-KW	Mb_3297|KID78770.1; Mb_4556|QLI66040.1	Carboxylesterase; part of the gene cluster that mediates the biosynthesis of patulin, an acetate-derived tetraketide mycotoxin produced by several fungal species that shows antimicrobial properties against several bacteria	Li et al., 2015
	cluster13417	2	Q0PCD7 - Streptomyces galilaeus	Aclacinomycin-N/aclacinomycin-A oxidase	GO:0017000; P:antibiotic biosynthetic process; IEA:UniProtKB-KW	Mb_3297|KID67844.1; Mb_4556|QLI73899.1	Involved in the modification of the terminal sugar residues in the last two steps in the biosynthesis of polyketide antibiotics of the aclacinomycin group	Alexeev et al., 2007
	cluster13484	2	A0A1B4XBH3 - Sordaria araneosa	Highly reducing polyketide synthase sdnO	GO:0017000; P:antibiotic biosynthetic process; IEA:UniProtKB-KW	Mb_3297|KID71992.1; Mb_4556|QLI65843.1	Highly reducing polyketide synthase; part of the gene cluster that mediates the biosynthesis of sordarin and hypoxysordarin, glycoside antibiotics with a unique tetracyclic diterpene aglycone structure	Kudo et al., 2016
	cluster13795	2	Q643C8 - Streptomyces hygroscopicus	Phenylpyruvate C(3)-methyltransferase	GO:0017000; P:antibiotic biosynthetic process; IEA:UniProtKB-KW	Mb_3297|KID74283.1; Mb_4556|QLI71745.1	S-adenosyl-L-methionine-dependent methyltransferase involved in synthesis of the nonproteinogenic amino acid (2S,3S)-beta-methyl-phenylalanine, a building block of the antibiotic mannopeptimycin	Huang et al., 2009
	cluster10458	4	Q4WR24 - Aspergillus fumigatus	3-ketosteroid 1-dehydrogenase helE	GO:0019748; P:secondary metabolic process; IGC:AspGD	Mb_3297|KID63604.1; Mb_3297|KID65420.1; Mb_4556|QLI69019.1; Mb_4556|QLI69151.1	3-ketosteroid 1-dehydrogenase; part of the gene cluster that mediates the biosynthesis of helvolic acid, an antibacterial nortriterpenoid	Huang et al., 2009
	cluster13331	2	Q4WR17 - Aspergillus fumigatus	Cytochrome P450 monooxygenase helB1	GO:0019748; P:secondary metabolic process; IGC:AspGD	Mb_3297|KID65414.1; Mb_4556|QLI68764.1	Cytochrome P450 monooxygenase; part of the gene cluster that mediates the biosynthesis of helvolic acid, an antibacterial nortriterpenoid
	cluster13332	2	Q4WR22 - Aspergillus fumigatus	Cytochrome P450 monooxygenase helB4	GO:0019748; P:secondary metabolic process; IGC:AspGD	Mb_3297|KID65415.1; Mb_4556|QLI69513.1	Cytochrome P450 monooxygenase; part of the gene cluster that mediates the biosynthesis of helvolic acid, an antibacterial nortriterpenoid
	cluster13334	2	Q4WR19 - Aspergillus fumigatus	Short chain dehydrogenase helC	GO:0019748; P:secondary metabolic process; IGC:AspGD	Mb_3297|KID65417.1; Mb_4556|QLI69668.1	Short chain dehydrogenase; part of the gene cluster that mediates the biosynthesis of helvolic acid, an antibacterial nortriterpenoid
	cluster13335	2	Q4WR18 - Aspergillus fumigatus	Cytochrome P450 monooxygenase helB2	GO:0019748; P:secondary metabolic process; IGC:AspGD	Mb_3297|KID65418.1; Mb_4556|QLI68866.1	Cytochrome P450 monooxygenase; part of the gene cluster that mediates the biosynthesis of helvolic acid, an antibacterial nortriterpenoid
	cluster13336	2	Q4WR23 - Aspergillus fumigatus	Acyltransferase helD2	GO:0019748; P:secondary metabolic process; IGC:AspGD	Mb_3297|KID65419.1; Mb_4556|QLI69621.1	Acyltransferase; part of the gene cluster that mediates the biosynthesis of helvolic acid, an antibacterial nortriterpenoid
	cluster13337	2	Q4WR21 - Aspergillus fumigatus	Acyltransferase helD1	GO:0019748; P:secondary metabolic process; IGC:AspGD	Mb_3297|KID65421.1; Mb_4556|QLI69776.1	Acyltransferase; part of the gene cluster that mediates the biosynthesis of helvolic acid, an antibacterial nortriterpenoid
	cluster13338	2	Q4WR20 - Aspergillus fumigatus	Cytochrome P450 monooxygenase helB3	GO:0019748; P:secondary metabolic process; IGC:AspGD	Mb_3297|KID65422.1; Mb_4556|QLI69831.1	Cytochrome P450 monooxygenase; part of the gene cluster that mediates the biosynthesis of helvolic acid, an antibacterial nortriterpenoid
	cluster13925	2	C8VJR7 - Emericella nidulans	Highly reducing polyketide synthase alnA	GO:0019748; P:secondary metabolic process; NAS:AspGD	Mb_3297|KID75467.1; Mb_4556|QLI69925.1	Highly reducing polyketide synthase; part of the gene cluster that mediates the biosynthesis of asperlin, a polyketide showing anti-inflammatory, antitumor and antibiotic activities	Grau et al., 2018
	cluster13808	2	P17405 - Homo sapiens (Human)	Sphingomyelin phosphodiesterase	GO:0023021; P:termination of signal transduction; IMP:BHF-UCL	Mb_3297|KID74353.1; Mb_4556|QLI72717.1	Converts sphingomyelin to ceramide	Schuchman et al., 1991
	cluster10494	4	P00782 - Bacillus amyloliquefaciens	Subtilisin BPN'	GO:0030435; P:sporulation resulting in formation of a cellular spore; IEA:UniProtKB-KW	Mb_3297|KID72209.1; Mb_3297|KID79732.1; Mb_4556|QLI64453.1; Mb_4556|QLI73662.1	Subtilisin is an extracellular alkaline serine protease, it catalyzes the hydrolysis of proteins and peptide amides. Has a high substrate specificity to fibrin	Peng et al., 2003
	cluster11078	3	A0JJU1 - Beauveria bassiana	Tenellin synthetase	GO:0031177; F:phosphopantetheine binding; IEA:InterPro	Mb_3297|KID73294.1; Mb_4556|QLI69086.1; Mb_4556|QLI73366.1	Hybrid PKS-NRPS synthetase; part of the gene cluster that mediates the biosynthesis of tenellin-type 2-pyridones, iron-chelating compounds involved in iron stress tolerance, competition with the natural competitor fungus Metarhizium robertsii and insect hosts infection	Eley et al., 2007
	cluster13873	2	Q2UPC0 - Aspergillus oryzae	ABC transporter aclQ	GO:0036246; P:phytochelatin 2 import into vacuole; IEA:EnsemblFungi	Mb_3297|KID74877.1; Mb_4556|QLI74410.1	ABC transporter; part of the gene cluster that mediates the biosynthesis of aspirochlorine (or antibiotic A30641), an unusual halogenated spiro compound with distinctive antifungal properties due to selective inhibition of protein biosynthesis, and which is also active against bacteria, viruses, and murine tumor cells	Chankhamjon et al., 2014
	cluster10481	4	B6A878 - Yersinia entomophaga	Toxin subunit YenA2	N/A	Mb_3297|KID66960.1; Mb_3297|KID75530.1; Mb_4556|QLI66695.1; Mb_4556|QLI71331.1	Part of an orally active toxin complex (TC) with strong insecticidal effects on larvae of the Coleoptera Costelytra zealandica, Acrossidius tasmania and Adoryphorus couloni and some Lepidoptera larvae. The TC has an endochitinase activity	Hurst et al., 2011
	cluster13861	2	Q2UPB6 - Aspergillus oryzae	Aspirochlorine biosynthesis protein N	N/A	Mb_3297|KID74807.1; Mb_4556|QLI74127.1	Part of the gene cluster that mediates the biosynthesis of aspirochlorine (or antibiotic A30641), an unusual halogenated spiro compound with distinctive antifungal properties due to selective inhibition of protein biosynthesis, and which is also active against bacteria, viruses, and murine tumor cells	Chankhamjon et al., 2014
T. reesei	cluster14825	2	Q9URY7 - Schizosaccharomyces pombe	Putative formamidase C869.04	GO:0004328; F:formamidase activity; IEA:UniProtKB-EC	Tr_CBS999|TreeseiCBS999.97_006231-T1; Tr_QM6a|TreeseiQM6a_006306-T1	Hydrolyzes formamide with the production of ammonia which can be used as a source of nitrogen for growth. May also act on acetamide, propanamide and butanamide	-
	cluster10616	4	O95154 - Homo sapiens (Human)	Aflatoxin B1 aldehyde reductase member 3	GO:0006805; P:xenobiotic metabolic process; TAS:Reactome	Tr_CBS999|TreeseiCBS999.97_003625-T1; Tr_CBS999|TreeseiCBS999.97_009188-T1; Tr_QM6a|TreeseiQM6a_003659-T1; Tr_QM6a|TreeseiQM6a_008253-T1	Can reduce the dialdehyde protein-binding form of aflatoxin B1 (AFB1) to the non-binding AFB1 dialcohol. May be involved in protection of liver against the toxic and carcinogenic effects of AFB1, a potent hepatocarcinogen	Bajaj et al., 2014
	cluster14642	2	B6GX22 - Penicillium rubens	Mutanase Pc12g07500	GO:0008152; P:metabolic process; IEA:UniProtKB-KW	Tr_CBS999|TreeseiCBS999.97_004610-T1; Tr_QM6a|TreeseiQM6a_004661-T1	Hydrolyzes 1,3-alpha-glucan predominantly into pentasaccharides. May enhance the efficacy of fungal antibiotics by degrading bacterial exopolysaccharides	Chooi & Tang, 2010
	cluster14350	2	D7PI10 - Penicillium aethiopicum	Transcription factor gsfR2	GO:0008270; F:zinc ion binding; IEA:InterPro	Tr_CBS999|TreeseiCBS999.97_000521-T1; Tr_QM6a|TreeseiQM6a_000521-T1	Transcription factor that regulates expression of the gene cluster that mediates the biosynthesis of Griseofulvin, an important antifungal drug that has been in use for a long time for treating dermatophyte infections	Okuyama et al., 2006
	cluster14677	2	P79381 - Sus scrofa (Pig)	Epoxide hydrolase 1	GO:0009636; P:response to toxic substance; IEA:UniProtKB-KW	Tr_CBS999|TreeseiCBS999.97_004934-T1; Tr_QM6a|TreeseiQM6a_004988-T1	Biotransformation enzyme that catalyzes the hydrolysis of arene and aliphatic epoxides to less reactive and more water soluble dihydrodiols by the trans addition of water. May play a role in the metabolism of endogenous lipids such as epoxide-containing fatty acids	-
	cluster11111	3	F1DBA9 - Penicillium brevicompactum	Non-reducing polyketide synthase mapC	GO:0016114; P:terpenoid biosynthetic process; IEA:UniProtKB-UniPathway	Tr_CBS999|TreeseiCBS999.97_004914-T1; Tr_CBS999|TreeseiCBS999.97_004915-T1; Tr_QM6a|TreeseiQM6a_004970-T1	Non-reducing polyketide synthase; part of the gene cluster that mediates the biosynthesis of mycophenolic acid (MPA), the first isolated antibiotic natural product in the world obtained from a culture of Penicillium brevicompactum in 1893	Hansen et al., 2012
	cluster14447	2	P31434 - Escherichia coli	Alpha-xylosidase	GO:0016139; P:glycoside catabolic process; IBA:GO_Central	Tr_CBS999|TreeseiCBS999.97_001861-T1; Tr_QM6a|TreeseiQM6a_001874-T1	Can catalyze the transfer of alpha-xylosyl residue from alpha-xyloside to xylose, glucose, mannose, fructose, maltose, isomaltose, nigerose, kojibiose, sucrose and trehalose	Okuyama et al., 2006
	cluster14933	2	D7UTD0 - Phomopsis amygdali	Short-chain dehydrogenase/reductase	GO:0016491; F:oxidoreductase activity; IEA:UniProtKB-KW	Tr_CBS999|TreeseiCBS999.97_007735-T1; Tr_QM6a|TreeseiQM6a_008785-T1	Short-chain dehydrogenase/reductase; part of the 2 gene clusters that mediate the biosynthesis of fusicoccins, diterpene glucosides that display phytohormone-like activity and function as potent activators of plasma membrane H+-ATPases in plants by modifying 14-3-3 proteins and cause the plant disease constriction canker	Noike et al., 2012
	cluster14993	2	S0DXU0 - Gibberella fujikuroi	Trans-enoyl reductase	GO:0016491; F:oxidoreductase activity; IEA:UniProtKB-KW	Tr_CBS999|TreeseiCBS999.97_008274-T1; Tr_QM6a|TreeseiQM6a_007334-T1	Hybrid PKS-NRPS synthetase; part of the gene cluster that mediates the biosynthesis of trichosetin, a trans-fused decalin-containing tetramic acid with antimicrobial activity	Janevska et al., 2017
	cluster14517	2	A0A1B4XBH6 - Sordaria araneosa	Glycosyltransferase sdnJ	GO:0017000; P:antibiotic biosynthetic process; IEA:UniProtKB-KW	Tr_CBS999|TreeseiCBS999.97_002607-T1; Tr_QM6a|TreeseiQM6a_002621-T1	Glycosyltransferase; part of the gene cluster that mediates the biosynthesis of sordarin and hypoxysordarin, glycoside antibiotics with a unique tetracyclic diterpene aglycone structure	Kudo et al., 2016
	cluster14496	2	O87833 - Streptomyces antibioticus	L-olivosyl-oleandolide 3-O-methyltransferase	GO:0032259; P:methylation; IDA:UniProtKB	Tr_CBS999|TreeseiCBS999.97_002265-T1; Tr_QM6a|TreeseiQM6a_002279-T1	3-O-methyltransferase involved in the synthesis of L-oleandrose, a sugar attached to oleandomycin, a macrolide antibiotic	Rodríguez et al., 2001
References
1. Abbas A, Mubeen M, Zheng H, Sohail MA, Shakeel Q, Solanki MK, Iftikhar Y, Sharma S, Kashyap BK, Hussain S, Del Carmen Zuñiga Romano M, Moya-Elizondo EA, Zhou L. Trichoderma spp. Genes Involved in the Biocontrol Activity Against Rhizoctonia solani. Front Microbiol. 2022 May 25;13:884469. doi: 10.3389/fmicb.2022.884469. PMID: 35694310; PMCID: PMC9174946.
2. Alexeev I, Sultana A, Mäntsälä P, Niemi J, Schneider G. Aclacinomycin oxidoreductase (AknOx) from the biosynthetic pathway of the antibiotic aclacinomycin is an unusual flavoenzyme with a dual active site. Proc Natl Acad Sci U S A. 2007 Apr 10;104(15):6170-5. doi: 10.1073/pnas.0700579104. Epub 2007 Mar 29. PMID: 17395717; PMCID: PMC1851095.
3. Bajaj I, Veiga T, van Dissel D, Pronk JM, Daran JM. Functional characterization of a Penicillium chrysogenum mutanase gene induced upon co-cultivation with Bacillus subtilis. BMC Microbiol. 2014 May 6;14:114. doi: 10.1186/1471-2180-14-114. PMID: 24884713; PMCID: PMC4077275.
4. Brown DW, McCormick SP, Alexander NJ, Proctor RH, Desjardins AE. A genetic and biochemical approach to study trichothecene diversity in Fusarium sporotrichioides and Fusarium graminearum. Fungal Genet Biol. 2001 Mar;32(2):121-33. doi: 10.1006/fgbi.2001.1256. PMID: 11352533.
5. Cacho RA, Jiang W, Chooi YH, Walsh CT, Tang Y. Identification and characterization of the echinocandin B biosynthetic gene cluster from Emericella rugulosa NRRL 11440. J Am Chem Soc. 2012 Oct 10;134(40):16781-90. doi: 10.1021/ja307220z. Epub 2012 Oct 1. PMID: 22998630; PMCID: PMC3482383.
6. Chankhamjon P, Boettger-Schmidt D, Scherlach K, Urbansky B, Lackner G, Kalb D, Dahse HM, Hoffmeister D, Hertweck C. Biosynthesis of the halogenated mycotoxin aspirochlorine in koji mold involves a cryptic amino acid conversion. Angew Chem Int Ed Engl. 2014 Dec 1;53(49):13409-13. doi: 10.1002/anie.201407624. Epub 2014 Oct 10. PMID: 25302411.
7. Chen W, Goldfine H, Ananthanarayanan B, Cho W, Roberts MF. Listeria monocytogenes phosphatidylinositol-specific phospholipase C: Kinetic activation and homing in on different interfaces. Biochemistry. 2009 Apr 28;48(16):3578-92. doi: 10.1021/bi802312d. PMID: 19281241; PMCID: PMC2831545.
8. Chen L, Yue Q, Zhang X, Xiang M, Wang C, Li S, Che Y, Ortiz-López FJ, Bills GF, Liu X, An Z. Genomics-driven discovery of the pneumocandin biosynthetic gene cluster in the fungus Glarea lozoyensis. BMC Genomics. 2013 May 20;14:339. doi: 10.1186/1471-2164-14-339. PMID: 23688303; PMCID: PMC3672099.
9. Chooi YH, Cacho R, Tang Y. Identification of the viridicatumtoxin and griseofulvin gene clusters from Penicillium aethiopicum. Chem Biol. 2010 May 28;17(5):483-94. doi: 10.1016/j.chembiol.2010.03.015. PMID: 20534346; PMCID: PMC2884005.
10. Dalmais B, Schumacher J, Moraga J, LE Pêcheur P, Tudzynski B, Collado IG, Viaud M. The Botrytis cinerea phytotoxin botcinic acid requires two polyketide synthases for production and has a redundant role in virulence with botrydial. Mol Plant Pathol. 2011 Aug;12(6):564-79. doi: 10.1111/j.1364-3703.2010.00692.x. Epub 2011 Jan 17. PMID: 21722295; PMCID: PMC6640383.
11. de Jonge R, Thomma BP. Fungal LysM effectors: extinguishers of host immunity? Trends Microbiol. 2009 Apr;17(4):151-7. doi: 10.1016/j.tim.2009.01.002. Epub 2009 Mar 18. PMID: 19299132.
12. Eichhorn H, Lessing F, Winterberg B, Schirawski J, Kämper J, Müller P, Kahmann R. A ferroxidation/permeation iron uptake system is required for virulence in Ustilago maydis. Plant Cell. 2006 Nov;18(11):3332-45. doi: 10.1105/tpc.106.043588. Epub 2006 Nov 30. PMID: 17138696; PMCID: PMC1693961.
13. Eley KL, Halo LM, Song Z, Powles H, Cox RJ, Bailey AM, Lazarus CM, Simpson TJ. Biosynthesis of the 2-pyridone tenellin in the insect pathogenic fungus Beauveria bassiana. Chembiochem. 2007 Feb 12;8(3):289-97. doi: 10.1002/cbic.200600398. PMID: 17216664.
14. Fullaondo A, García-Sánchez S, Sanz-Parra A, Recio E, Lee SY, Gubb D. Spn1 regulates the GNBP3-dependent Toll signaling pathway in Drosophila melanogaster. Mol Cell Biol. 2011 Jul;31(14):2960-72. doi: 10.1128/MCB.01397-10. Epub 2011 May 16. PMID: 21576362; PMCID: PMC3133405.
15. Geu-Flores F, Nielsen MT, Nafisi M, Møldrup ME, Olsen CE, Motawia MS, Halkier BA. Glucosinolate engineering identifies a gamma-glutamyl peptidase. Nat Chem Biol. 2009 Aug;5(8):575-7. doi: 10.1038/nchembio.185. Epub 2009 May 31. PMID: 19483696.
16. Geu-Flores F, Møldrup ME, Böttcher C, Olsen CE, Scheel D, Halkier BA. Cytosolic γ-glutamyl peptidases process glutathione conjugates in the biosynthesis of glucosinolates and camalexin in Arabidopsis. Plant Cell. 2011 Jun;23(6):2456-69. doi: 10.1105/tpc.111.083998. Epub 2011 Jun 28. PMID: 21712415; PMCID: PMC3160024.
17. Geueke B, Heck T, Limbach M, Nesatyy V, Seebach D, Kohler HP. Bacterial beta-peptidyl aminopeptidases with unique substrate specificities for beta-oligopeptides and mixed beta,alpha-oligopeptides. FEBS J. 2006 Dec;273(23):5261-72. doi: 10.1111/j.1742-4658.2006.05519.x. Epub 2006 Oct 25. PMID: 17064315.
18. Grau MF, Entwistle R, Chiang YM, Ahuja M, Oakley CE, Akashi T, Wang CCC, Todd RB, Oakley BR. Hybrid Transcription Factor Engineering Activates the Silent Secondary Metabolite Gene Cluster for (+)-Asperlin in Aspergillus nidulans. ACS Chem Biol. 2018 Nov 16;13(11):3193-3205. doi: 10.1021/acschembio.8b00679. Epub 2018 Oct 29. PMID: 30339758; PMCID: PMC6546424.
19. Hansen BG, Mnich E, Nielsen KF, Nielsen JB, Nielsen MT, Mortensen UH, Larsen TO, Patil KR. Involvement of a natural fusion of a cytochrome P450 and a hydrolase in mycophenolic acid biosynthesis. Appl Environ Microbiol. 2012 Jul;78(14):4908-13. doi: 10.1128/AEM.07955-11. Epub 2012 Apr 27. PMID: 22544261; PMCID: PMC3416377.
20. Huang YT, Lyu SY, Chuang PH, Hsu NS, Li YS, Chan HC, Huang CJ, Liu YC, Wu CJ, Yang WB, Li TL. In vitro characterization of enzymes involved in the synthesis of nonproteinogenic residue (2S,3S)-beta-methylphenylalanine in glycopeptide antibiotic mannopeptimycin. Chembiochem. 2009 Oct 12;10(15):2480-7. doi: 10.1002/cbic.200900351. PMID: 19731276.
21. Hurst MR, Jones SA, Binglin T, Harper LA, Jackson TA, Glare TR. The main virulence determinant of Yersinia entomophaga MH96 is a broad-host-range toxin complex active against insects. J Bacteriol. 2011 Apr;193(8):1966-80. doi: 10.1128/JB.01044-10. Epub 2011 Jan 28. PMID: 21278295; PMCID: PMC3133040.
22. Ishidoh K, Kinoshita H, Nihira T. Identification of a gene cluster responsible for the biosynthesis of cyclic lipopeptide verlamelin. Appl Microbiol Biotechnol. 2014 Sep;98(17):7501-10. doi: 10.1007/s00253-014-5803-7. Epub 2014 May 22. PMID: 24848421.
23. Janevska S, Arndt B, Baumann L, Apken LH, Mauriz Marques LM, Humpf HU, Tudzynski B. Establishment of the Inducible Tet-On System for the Activation of the Silent Trichosetin Gene Cluster in Fusarium fujikuroi. Toxins (Basel). 2017 Apr 5;9(4):126. doi: 10.3390/toxins9040126. PMID: 28379186; PMCID: PMC5408200.
24. Keyhani NO, Roseman S. The chitin catabolic cascade in the marine bacterium Vibrio furnissii. Molecular cloning, isolation, and characterization of a periplasmic beta-N-acetylglucosaminidase. J Biol Chem. 1996 Dec 27;271(52):33425-32. doi: 10.1074/jbc.271.52.33425. PMID: 8969205.
25. Kodama T, Endo K, Sawada K, Ara K, Ozaki K, Kakeshita H, Yamane K, Sekiguchi J. Bacillus subtilis AprX involved in degradation of a heterologous protein during the late stationary growth phase. J Biosci Bioeng. 2007 Aug;104(2):135-43. doi: 10.1263/jbb.104.135. PMID: 17884659.
26. Kudo F, Matsuura Y, Hayashi T, Fukushima M, Eguchi T. Genome mining of the sordarin biosynthetic gene cluster from Sordaria araneosa Cain ATCC 36386: characterization of cycloaraneosene synthase and GDP-6-deoxyaltrose transferase. J Antibiot (Tokyo). 2016 Jul;69(7):541-8. doi: 10.1038/ja.2016.40. Epub 2016 Apr 13. PMID: 27072286.
27. Li B, Zong Y, Du Z, Chen Y, Zhang Z, Qin G, Zhao W, Tian S. Genomic Characterization Reveals Insights Into Patulin Biosynthesis and Pathogenicity in Penicillium Species. Mol Plant Microbe Interact. 2015 Jun;28(6):635-47. doi: 10.1094/MPMI-12-14-0398-FI. Epub 2015 Jun 23. PMID: 25625822.
28. Matsuda Y, Iwabuchi T, Wakimoto T, Awakawa T, Abe I. Uncovering the unusual D-ring construction in terretonin biosynthesis by collaboration of a multifunctional cytochrome P450 and a unique isomerase. J Am Chem Soc. 2015 Mar 11;137(9):3393-401. doi: 10.1021/jacs.5b00570. Epub 2015 Feb 25. PMID: 25671343.
29. Noike M, Ono Y, Araki Y, Tanio R, Higuchi Y, Nitta H, Hamano Y, Toyomasu T, Sassa T, Kato N, Dairi T. Molecular breeding of a fungus producing a precursor diterpene suitable for semi-synthesis by dissection of the biosynthetic machinery. PLoS One. 2012;7(8):e42090. doi: 10.1371/journal.pone.0042090. Epub 2012 Aug 1. PMID: 22870285; PMCID: PMC3411640.
30. Okuyama M, Kaneko A, Mori H, Chiba S, Kimura A. Structural elements to convert Escherichia coli alpha-xylosidase (YicI) into alpha-glucosidase. FEBS Lett. 2006 May 15;580(11):2707-11. doi: 10.1016/j.febslet.2006.04.025. Epub 2006 Apr 19. PMID: 16631751.
31. Peng Y, Huang Q, Zhang RH, Zhang YZ. Purification and characterization of a fibrinolytic enzyme produced by Bacillus amyloliquefaciens DC-4 screened from douchi, a traditional Chinese soybean food. Comp Biochem Physiol B Biochem Mol Biol. 2003 Jan;134(1):45-52. doi: 10.1016/s1096-4959(02)00183-5. PMID: 12524032.
32. Poulsen LL, Taylor K, Williams DE, Masters BS, Ziegler DM. Substrate specificity of the rabbit lung flavin-containing monooxygenase for amines: oxidation products of primary alkylamines. Mol Pharmacol. 1986 Dec;30(6):680-5. PMID: 3785145.
33. Rodríguez L, Rodríguez D, Olano C, Braña AF, Méndez C, Salas JA. Functional analysis of OleY L-oleandrosyl 3-O-methyltransferase of the oleandomycin biosynthetic pathway in Streptomyces antibioticus. J Bacteriol. 2001 Sep;183(18):5358-63. doi: 10.1128/JB.183.18.5358-5363.2001. PMID: 11514520; PMCID: PMC95419.
34. Schuchman EH, Suchi M, Takahashi T, Sandhoff K, Desnick RJ. Human acid sphingomyelinase. Isolation, nucleotide sequence and expression of the full-length and alternatively spliced cDNAs. J Biol Chem. 1991 May 5;266(13):8531-9. PMID: 1840600.
35. Sørensen JL, Benfield AH, Wollenberg RD, Westphal K, Wimmer R, Nielsen MR, Nielsen KF, Carere J, Covarelli L, Beccari G, Powell J, Yamashino T, Kogler H, Sondergaard TE, Gardiner DM. The cereal pathogen Fusarium pseudograminearum produces a new class of active cytokinins during infection. Mol Plant Pathol. 2018 May;19(5):1140-1154. doi: 10.1111/mpp.12593. Epub 2017 Oct 24. PMID: 28802024; PMC…
36. Wang R, Clarke BB, Belanger FC. Transcriptome Analysis of Choke Stroma and Asymptomatic Inflorescence Tissues Reveals Changes in Gene Expression in Both Epichloë festucae and Its Host Plant Festuca rubra subsp. rubra. Microorganisms. 2019 Nov 16;7(11):567. doi: 10.3390/microorganisms7110567. PMID: 31744076; PMCID: PMC6921078.
37. Zaehle C, Gressler M, Shelest E, Geib E, Hertweck C, Brock M. Terrein biosynthesis in Aspergillus terreus and its impact on phytotoxicity. Chem Biol. 2014 Jun 19;21(6):719-31. doi: 10.1016/j.chembiol.2014.03.010. Epub 2014 Apr 24. PMID: 24815233.
38. Zeng G, Zhang P, Zhang Q, Zhao H, Li Z, Zhang X, Wang C, Yin WB, Fang W. Duplication of a Pks gene cluster and subsequent functional diversification facilitate environmental adaptation in Metarhizium species. PLoS Genet. 2018 Jun 29;14(6):e1007472. doi: 10.1371/journal.pgen.1007472. PMID: 29958281; PMCID: PMC6042797.
