# Supplementary material for: Discovery of a fungal Tc toxin complex and functional mycoserpin through a novel two-by-two comparative genomics approach
Source: Front Cell Infect Microbiol. 2026 May 22;16:1800461. doi: 10.3389/fcimb.2026.1800461 (PMC13236867; doi:10.3389/fcimb.2026.1800461)
Supplement: Supplementary file 6 [file Table6.xlsx]

## Sheet: Sheet1
Supplementary Table 6: PCR primers used to generate M. brunneum serpin and Tc toxin knockout strains
Primers	Sequence	Note
MBR_07878-UF	CTGCAGCCCGGGGGATCC CCATTGTGGCGAAGATGTGTC	Amplifying 5’-flanking region
MBR_07878-UR	CAATATCATCTTCTGTCGAC GATGATGATGATGAGGCGGC
MBR_07878-DF	CACCGAGATCTGATGAACTAGT CCAGGTGTAAGCAAGCAAGC	Amplifying 3’-flanking region
MBR_07878-DR	TGGCGGCCGCTCTAGAACTAGT CCATACTCATCCAGTCGCCT
MBR-07878-OF	AATCGCAAGGCACATTCTCC	Verification of gene deletion
MBR-07878-OR	CGGGCTCCGTAAGTTCTGTT
MBR-07878-IF	CCGACATAAATGCGTGGAT
MBR-07878-IR	GGCAGATAGGCGAAGAGC
MBR_09287-UF	CTGCAGCCCGGGGGATCC TATATCGGCAGTTCAGCAGC	Amplifying 5’-flanking region
MBR_09287-UR	CAATATCATCTTCTGTCGAC GGCAACTGTGATTGCCAGTG
MBR_09287-DF	CACCGAGATCTGATGAACTAGT AGTCTCTCCGAACCGCAACA	Amplifying 3’-flanking region
MBR_09287-DR	TGGCGGCCGCTCTAGAACTAGT AAGACGGCGATGCGGTAGA
MBR-09287-OF	AAGACACGACCTGGCACTAG	Verification of gene deletion
MBR-09287-OR	ACCAAACAGCACCATCACG
MBR-09287-IF	GCTTGATAGAGCCGTGTCGT
MBR-09287-IR	GCCGTCCACGCTTGTTC
